# Supplementary material for: Soybean (Glycine max L. Merr.) seedlings response to shading: leaf structure, photosynthesis and proteomic analysis
Source: BMC Plant Biol. 2019 Jan 21;19:34. doi: 10.1186/s12870-019-1633-1 (PMC6341755; doi:10.1186/s12870-019-1633-1)
Supplement: Supplementary file 4 — MS identified information. (XLSX 2750 kb) [file 12870_2019_1633_MOESM4_ESM.xlsx]

## Sheet: Summary
Table 2. Differentially expressed protein summary (Filtered whith threshold value of expression fold change and P vlaue < 0.05)
	Compare group	Regulated type	fold change >1.3
	Shading/CK	up-regulated	138
		down-regulated	110

## Sheet: Combine 
Identified protein information			repeat1	repeat2	repeat3	Quantitation of samples
Protein accession	Protein description	MW [kDa]	Shading/CK Ratio	Shading/CK Ratio	Shaing/CK Ratio	Shaing/CK Ratio	Shaing/CK P value
A0A068JE97	Chalcone-flavonone isomerase family protein (Fragment)	15.295	0.945	0.784	0.945	0.891333	0.240089
A0A088AWR2	Phytochrome B	122.51	1.125	1.108		1.1165	0.0654567
A0A088AWU8	Senescence-associated protein	19.994	1.323	1.373	1.283	1.32633	0.00941218
A0A097PJS6	DNA helicase (Fragment)	80.104		0.876		0.876
A0A097PKT8	RabGAP/TBC domain-containing protein (Fragment)	71.955		1.055	1.019	1.037	0.383642
A0A097PL84	Nitrilase/cyanide hydratase and apolipoprotein N-acyltransferase family protein (Fragment)	32.593	0.984	1.063	0.995	1.014	0.689042
A0A097PLN0	RNA ligase/cyclic nucleotide phosphodiesterase family protein (Fragment)	17.551	0.884			0.884
A0A097PLS8	Bushy growth protein (Fragment)	25.9	1.002	1.034		1.018	0.572199
A0A097PNF1	Iron-sulfur cluster biosynthesis family protein (Fragment)	50.542	1.154		1.145	1.1495	0.0270835
A0A097PPW1	15-cis-zeta-carotene isomerase (Fragment)	32.4	1.01	0.96	1.019	0.996333	0.885404
A0A097PQ75	Haloacid dehalogenase-like hydrolase superfamily protein (Fragment)	33.678	0.946	1.119	1.097	1.054	0.502573
A0A097PRM6	EMB1873 protein (Fragment)	39.898	0.881	0.608	0.883	0.790667	0.202195
A0A0B5E2K6	Tau class glutathione S-transferase	25.447	1.02	1.162	1.046	1.076	0.29105
A0A0F7EWB9	Ribulose bisphosphate carboxylase large chain (Fragment)	24.591	0.725	0.786	0.756	0.755667	0.00770199
A0A0R0E3J7	Transducin beta-like protein 3 (Fragment) OS=Glycine soja GN=glysoja_016645 PE=4 SV=1	48.996	0.987			0.987
A0A0R0E4B5	Elongation factor G, mitochondrial	77.061	0.766	0.789	0.803	0.786	0.00378874
A0A0R0E4H1	uncharacterized protein	38.775	0.969		0.866	0.9175	0.460427
A0A0R0E506	B3 domain-containing transcription factor VRN1 OS=Glycine soja GN=glysoja_024310 PE=4 SV=1	47.236	0.985			0.985
A0A0R0E752	uncharacterized protein	102.38	1.12	1.049	1.028	1.06567	0.193922
A0A0R0E8N5	Uricase	35.171	0.973	1.072		1.0225	0.802022
A0A0R0E8X0	Flap endonuclease 1	37.204	1.027	0.987	1.088	1.034	0.444263
A0A0R0E8X8	Pectate lyase	49.492	1.172	1.12	1.074	1.122	0.0721293
A0A0R0EAJ0	IST1 like OS=Glycine soja GN=glysoja_015308 PE=4 SV=1	27.62	0.734			0.734
A0A0R0EB47	Peroxisomal membrane protein PMP34 OS=Glycine soja GN=glysoja_012589 PE=3 SV=1	35.333	1.05	0.986	1.058	1.03133	0.378178
A0A0R0EB56	uncharacterized protein	35.768	0.983	1.022	1.003	1.00267	0.864523
A0A0R0EBT5	Lectin OS=Glycine soja GN=glysoja_041477 PE=3 SV=1	25.423	0.969	1.054	1.017	1.01333	0.701418
A0A0R0EBW6	A-kinase anchor protein 17B OS=Glycine soja GN=glysoja_043845 PE=4 SV=1	37.658	0.994	0.67	0.716	0.793333	0.237389
A0A0R0EC38	uncharacterized protein	37.131			1.043	1.043
A0A0R0ECZ6	uncharacterized protein	22.212	1.346	0.875		1.1105	0.796055
A0A0R0EDH9	uncharacterized protein	36.948	0.99	1.091	1.114	1.065	0.298107
A0A0R0EDM7	Cleavage stimulation factor subunit 2 OS=Glycine soja GN=glysoja_000439 PE=4 SV=1	48.27		0.969	1.019	0.994	0.892982
A0A0R0EE15	Chorismate synthase	41.504	0.991	0.883	1.024	0.966	0.58133
A0A0R0EEL8	Ubiquitin carboxyl-terminal hydrolase OS=Glycine soja GN=glysoja_013884 PE=3 SV=1	28.025	0.982			0.982
A0A0R0EEU8	Trihelix transcription factor GTL2 OS=Glycine soja GN=glysoja_013845 PE=4 SV=1	77.036	1.133			1.133
A0A0R0EFQ6	Aspartic proteinase-like protein 2 OS=Glycine soja GN=glysoja_013890 PE=3 SV=1	31.66	1.187	1.109		1.148	0.227096
A0A0R0EFX2	Zeta-carotene desaturase	54.22	0.974	1.243	1.137	1.118	0.343278
A0A0R0EHA2	GC-rich sequence DNA-binding factor isogeny OS=Cajanus cajan GN=KK1_018303 PE=4 SV=1	95.395	0.869	0.904	0.868	0.880333	0.0143609
A0A0R0EI44	Enhancer of polycomb-like protein	53.062	0.215			0.215
A0A0R0EIR6	Glycosyltransferase	54.474	0.991	1.013	0.874	0.959333	0.521936
A0A0R0EJ07	Glutamate synthase [NADH], amyloplastic OS=Glycine soja GN=glysoja_047986 PE=4 SV=1	222.24	1.798			1.798
A0A0R0EJ71	Mannose-1-phosphate guanyltransferase alpha OS=Glycine soja GN=glysoja_032502 PE=4 SV=1	45.082	0.996	0.999	1.015	1.00333	0.689764
A0A0R0EJA3	Calreticulin OS=Glycine soja GN=glysoja_030212 PE=3 SV=1	48.502	0.94	0.928	1.008	0.958667	0.308201
A0A0R0EJL8	uncharacterized protein	19.324	0.98	0.916	1.073	0.989667	0.870214
A0A0R0EL35	COP9 signalosome complex subunit 2 OS=Glycine soja GN=glysoja_011154 PE=4 SV=1	50.93	1.1	1.062	0.989	1.05033	0.334239
A0A0R0ELA7	Pre-mRNA-processing factor 40 like A OS=Glycine soja GN=glysoja_037929 PE=4 SV=1	114.81	1.121	0.878		0.9995	0.998148
A0A0R0ELP2	GDSL esterase/lipase OS=Glycine soja GN=glysoja_011175 PE=4 SV=1	43.724	1.257	1.212	1.107	1.192	0.0718137
A0A0R0ENI1	RAR1-2 OS=Glycine max GN=GLYMA_20G151900 PE=2 SV=1	20.952	1.316	1.302	1.237	1.285	0.0107625
A0A0R0EPA1	uncharacterized protein	30.561	0.941	1.063	1.108	1.03733	0.603378
A0A0R0EPP1	3-phosphoinositide-dependent protein kinase 1 OS=Glycine soja GN=glysoja_000601 PE=4 SV=1	40.561	0.971			0.971
A0A0R0EPX0	Nudix hydrolase 26, chloroplastic OS=Glycine soja GN=glysoja_000638 PE=3 SV=1	14.072	0.944	0.882	1.031	0.952333	0.462839
A0A0R0EQ02	Phosphoribosylaminoimidazole carboxylase, chloroplastic OS=Glycine soja GN=glysoja_038117 PE=3 SV=1	58.954	1.002	0.891	0.716	0.869667	0.329435
A0A0R0EQE1	TLD domain-containing protein KIAA1609-like protein OS=Glycine soja GN=glysoja_002213 PE=4 SV=1	47.449			0.641	0.641
A0A0R0ERF5	uncharacterized protein	167.31	0.996			0.996
A0A0R0ERF9	Chlorophyll a-b binding protein CP26, chloroplastic OS=Glycine soja GN=glysoja_013939 PE=3 SV=1	30.895	0.999	1.037	0.953	0.996333	0.913159
A0A0R0ERR1	3-dehydroquinate synthase OS=Glycine soja GN=glysoja_021561 PE=4 SV=1	43.993	0.774			0.774
A0A0R0ESQ8	uncharacterized protein	25.83	1.13			1.13
A0A0R0ESU5	Ankyrin-1 OS=Glycine soja GN=glysoja_001766 PE=4 SV=1	48.978	0.644	0.982	0.87	0.832	0.301623
A0A0R0ESZ8	Elongation factor 1-alpha	49.279		1.061	1.084	1.0725	0.140483
A0A0R0ETA6	uncharacterized protein	241.95	0.779			0.779
A0A0R0ETG1	Peptidyl-prolyl cis-trans isomerase	18.955	1.023	0.967	1.009	0.999667	0.988563
A0A0R0ETK5	uncharacterized protein	57.062	0.5			0.5
A0A0R0ETL8	DEAD-box ATP-dependent RNA helicase 37 OS=Glycine soja GN=glysoja_025187 PE=4 SV=1	64.383			1.267	1.267
A0A0R0ETX2	D-arabinono-1,4-lactone oxidase OS=Glycine soja GN=glysoja_036078 PE=4 SV=1	64.889	1.061	1.266	1.187	1.17133	0.14382
A0A0R0ETX7	uncharacterized protein	39.769	1.001			1.001
A0A0R0EUZ8	GDSL esterase/lipase OS=Glycine soja GN=glysoja_032490 PE=4 SV=1	40.806	0.8	0.858	0.942	0.866667	0.118429
A0A0R0EV02	uncharacterized protein	32.75	1.073	1.118	1.016	1.069	0.196478
A0A0R0EV13	DNA polymerase alpha subunit B OS=Glycine max GN=GLYMA_18G009300 PE=3 SV=2	56.092		0.907		0.907
A0A0R0EVI2	Putative oxidoreductase C23D3.11 OS=Glycine soja GN=glysoja_023000 PE=3 SV=1	30.894	1.241			1.241
A0A0R0EVM7	Glutamine synthetase	39.14	1.007	1.052	1.165	1.07467	0.32404
A0A0R0EVY0	uncharacterized protein	61.886	0.9			0.9
A0A0R0EW30	uncharacterized protein	47.315	1.053		1.237	1.145	0.465572
A0A0R0EW54	uncharacterized protein	61.617	0.714		0.995	0.8545	0.59762
A0A0R0EWL1	uncharacterized protein	77.45	1.231	0.953		1.092	0.721331
A0A0R0EWU2	6-phosphofructo-2-kinase/fructose-2, 6-bisphosphatase OS=Glycine soja GN=glysoja_049364 PE=4 SV=1	76.746	1.244	1.217	1.316	1.259	0.0189675
A0A0R0EXI7	DNA-directed RNA polymerases I and III subunit RPAC1 OS=Glycine soja GN=glysoja_022542 PE=4 SV=1	32.732	0.973	0.785		0.879	0.529902
A0A0R0EXM4	uncharacterized protein	173.15			0.998	0.998
A0A0R0EXQ0	Putative G3BP-like protein OS=Glycine soja GN=glysoja_019209 PE=4 SV=1	39.869	0.629		1.051	0.84	0.686667
A0A0R0EY64	Transcription initiation factor TFIID subunit 6 OS=Glycine soja GN=glysoja_045276 PE=4 SV=1	58.55	0.709		0.866	0.7875	0.306487
A0A0R0EY92	Bifunctional dihydroflavonol 4-reductase/flavanone 4-reductase OS=Glycine soja GN=glysoja_035337 PE=4 SV=1	35.786	1.009	1.106	1.143	1.086	0.220913
A0A0R0EYI4	uncharacterized protein	16.794	1.135		1.044	1.0895	0.396828
A0A0R0EYQ2	FHA domain-containing protein DDL OS=Glycine soja GN=glysoja_042544 PE=4 SV=1	33.797	1.072	1.009	0.976	1.019	0.637024
A0A0R0EYT8	uncharacterized protein	23.15	1.685		1.224	1.4545	0.396098
A0A0R0EZH9	Mitogen-activated protein kinase	68.717	1.092			1.092
A0A0R0F016	Carbonic anhydrase	26.139	1.163	0.909	0.783	0.951667	0.757731
A0A0R0F0E0	uncharacterized protein	17.459	0.784	0.952	1.001	0.912333	0.389757
A0A0R0F0F9	Putative quinone-oxidoreductase like, chloroplastic OS=Glycine soja GN=glysoja_048697 PE=4 SV=1	34.4	0.739	0.551	0.632	0.640667	0.032752
A0A0R0F142	uncharacterized protein	12.562	0.898	0.961	0.874	0.911	0.107318
A0A0R0F1G4	Ankyrin repeat domain-containing protein 13B OS=Glycine soja GN=glysoja_001745 PE=4 SV=1	32.065	1.228			1.228
A0A0R0F259	Pyruvate decarboxylase isozyme 2 OS=Cajanus cajan GN=KK1_031692 PE=4 SV=1	65.272	0.886	0.959	0.825	0.89	0.14626
A0A0R0F2Z4	2,3-bisphosphoglycerate-independent phosphoglycerate mutase OS=Glycine soja GN=glysoja_001083 PE=4 SV=1	60.836	0.654	1.126	1.119	0.966333	0.876497
A0A0R0F381	Sorting and assembly machinery component 50 like B OS=Glycine soja GN=glysoja_022949 PE=4 SV=1	59.576			1.109	1.109
A0A0R0F3E9	Putative Xaa-Pro aminopeptidase P OS=Glycine soja GN=glysoja_001869 PE=3 SV=1	77.636	1.038	0.971	0.928	0.979	0.645743
A0A0R0F3J1	Putative polygalacturonase OS=Glycine soja GN=glysoja_028796 PE=3 SV=1	53.263	0.78	0.709	0.811	0.766667	0.0242033
A0A0R0F536	uncharacterized protein	36.497	1.019	1.048	0.941	1.00267	0.951867
A0A0R0F5H7	Disease resistance protein RPP13 OS=Glycine soja GN=glysoja_045795 PE=3 SV=1	96.324	1.396	1.047		1.2215	0.534335
A0A0R0F5Q2	3-oxoacyl-[acyl-carrier-protein] reductase, chloroplastic OS=Glycine soja GN=glysoja_025262 PE=4 SV=1	33.535	0.475	1.052	0.99	0.839	0.54689
A0A0R0F5U2	Ras-related protein RABE1c OS=Glycine soja GN=glysoja_025497 PE=4 SV=1	23.904	0.998	0.97	0.983	0.983667	0.241017
A0A0R0F5Y8	uncharacterized protein	32.547		1.102	1.139	1.1205	0.13611
A0A0R0F6M9	Glucose-1-phosphate adenylyltransferase	58.147	1.201	1.172	0.964	1.11233	0.34409
A0A0R0F761	Beta-form rubisco activase OS=Glycine max GN=RCAbeta PE=2 SV=1	48.894	0.996	1.002	1.058	1.01867	0.52086
A0A0R0F7J2	Importin subunit alpha OS=Glycine max GN=GLYMA_17G031000 PE=3 SV=1	42.439		1.079		1.079
A0A0R0F7K4	Serine/threonine-protein phosphatase 4 regulatory subunit 3 OS=Glycine soja GN=glysoja_004332 PE=4 SV=1	97.152		1.042	0.796	0.919	0.722563
A0A0R0F7Q2	uncharacterized protein	74.65	1.502	1.334		1.418	0.176277
A0A0R0F8V6	uncharacterized protein	38.328	0.97	0.982	0.996	0.982667	0.200284
A0A0R0F8Z5	Xylose isomerase	53.926	0.996	1.033	0.936	0.988333	0.768166
A0A0R0F9H0	uncharacterized protein	31.123	0.766			0.766
A0A0R0F9P4	uncharacterized protein	42.059	0.925	1.104	1.226	1.085	0.510442
A0A0R0F9Y1	uncharacterized protein	141.4	1.097	0.875		0.986	0.943373
A0A0R0FB29	Levodione reductase OS=Glycine soja GN=glysoja_011646 PE=4 SV=1	29.572	0.946	0.983		0.9645	0.404329
A0A0R0FB82	DNA helicase	80.333			0.941	0.941
A0A0R0FC05	Geminivirus Rep-interacting motor protein (Fragment) OS=Glycine soja GN=glysoja_041302 PE=3 SV=1	130.19	0.846	0.814	0.787	0.815667	0.0125945
A0A0R0FC11	Membrane-bound O-acyltransferase domain-containing protein 2 OS=Glycine soja GN=glysoja_033348 PE=3 SV=1	51.997	0.838	0.898	0.979	0.905	0.198019
A0A0R0FCR9	Ribonuclease J OS=Glycine soja GN=glysoja_033320 PE=4 SV=1	87.305	0.922	1.086		1.004	0.97805
A0A0R0FCW9	uncharacterized protein	30.65	0.894	0.869	0.961	0.908	0.111722
A0A0R0FDK6	Lysosomal Pro-X carboxypeptidase OS=Glycine soja GN=glysoja_013032 PE=4 SV=1	48.981	0.914	1.022	1.047	0.994333	0.920088
A0A0R0FDT4	GDSL esterase/lipase OS=Glycine soja GN=glysoja_028339 PE=4 SV=1	35.307	1.23		0.985	1.1075	0.646439
A0A0R0FDT6	uncharacterized protein	40.111	0.889		1.494	1.1915	0.732054
A0A0R0FDY4	Bifunctional protein FolD OS=Glycine soja GN=glysoja_028859 PE=3 SV=1	32.304	0.973	0.93	0.794	0.899	0.265954
A0A0R0FE22	40S ribosomal protein S26-1 OS=Glycine soja GN=glysoja_028342 PE=4 SV=1	14.903	1.259	1.132	1.176	1.189	0.0535793
A0A0R0FE66	Ankyrin repeat and zinc finger domain-containing protein 1 OS=Glycine soja GN=glysoja_037340 PE=4 SV=1	72.684	1.448	1.497	1.061	1.33533	0.185481
A0A0R0FE87	uncharacterized protein	318.3	0.576	0.635	0.687	0.632667	0.0112368
A0A0R0FEL1	Putative disease resistance protein OS=Glycine soja GN=glysoja_044484 PE=3 SV=1	94.491	0.83	0.797	0.81	0.812333	0.00390016
A0A0R0FEM3	uncharacterized protein	49.466	0.857			0.857
A0A0R0FEQ4	uncharacterized protein	30.041	0.953	1.022		0.9875	0.840333
A0A0R0FEX4	uncharacterized protein	109.16	0.933	1.114		1.0235	0.884396
A0A0R0FFE5	La protein like OS=Glycine soja GN=glysoja_050088 PE=4 SV=1	46.509	0.443			0.443
A0A0R0FFH5	Glucose-6-phosphate 1-dehydrogenase	60.885	1.044	0.824	1.127	0.998333	0.989356
A0A0R0FFK8	uncharacterized protein	42.183	0.624	0.638	0.957	0.739667	0.189805
A0A0R0FFL1	uncharacterized protein	22.754	1.197	1.197		1.197
A0A0R0FGJ1	Receptor-like protein kinase FERONIA OS=Glycine soja GN=glysoja_042350 PE=3 SV=1	95.134	0.971			0.971
A0A0R0FH00	Heat shock cognate 70 kDa protein 2 OS=Glycine soja GN=glysoja_016175 PE=3 SV=1	71.232	1.076	1.024	0.985	1.02833	0.47269
A0A0R0FH73	uncharacterized protein	66.27	1.3			1.3
A0A0R0FHZ8	uncharacterized protein	25.029	0.895	0.888	0.459	0.747333	0.28877
A0A0R0FIA2	Putative methyltransferase WBSCR22 OS=Glycine soja GN=glysoja_027564 PE=4 SV=1	26.572	1.237			1.237
A0A0R0FIL3	tRNA 2'-phosphotransferase 1 OS=Glycine soja GN=glysoja_008635 PE=4 SV=1	28.287		1.136		1.136
A0A0R0FJ88	Cytosolic purine 5'-nucleotidase OS=Glycine soja GN=glysoja_004251 PE=4 SV=1	70.374	0.89	0.756	1.041	0.895667	0.409478
A0A0R0FJG7	5'-nucleotidase domain-containing protein OS=Glycine soja GN=glysoja_005728 PE=4 SV=1	50.643	1.172			1.172
A0A0R0FKW8	ABC transporter G family member 32 OS=Glycine soja GN=glysoja_011753 PE=3 SV=1	135.78	0.859	0.848		0.8535	0.0337686
A0A0R0FL97	uncharacterized protein	39.373	1.125	1.005	0.891	1.007	0.940284
A0A0R0FLA7	Nucleoside-triphosphatase (Fragment) OS=Cajanus cajan GN=KK1_024887 PE=4 SV=1	42.958	0.956	0.527		0.7415	0.55071
A0A0R0FLQ3	Hydroxymethylglutaryl-CoA synthase OS=Glycine soja GN=glysoja_033355 PE=4 SV=1	50.319	1.018	1.156	0.969	1.04767	0.558839
A0A0R0FLS7	Translocon-associated protein subunit beta OS=Glycine max PE=2 SV=1	16.709	1.029	0.979	1.05	1.01933	0.531664
A0A0R0FM59	Glucose-6-phosphate 1-dehydrogenase	59.27	0.839	0.904	0.889	0.877333	0.0364016
A0A0R0FML1	uncharacterized protein	37.279	1.133			1.133
A0A0R0FMM6	Glycosyltransferase OS=Glycine max PE=3 SV=2	30.858	0.662			0.662
A0A0R0FNA1	Valine--tRNA ligase OS=Glycine soja GN=glysoja_035400 PE=3 SV=1	22.199	1.079	1.124	0.971	1.058	0.406399
A0A0R0FND9	Adenylate kinase B OS=Glycine soja GN=glysoja_033318 PE=3 SV=1	26.641	0.922	0.965	1.035	0.974	0.585206
A0A0R0FPY7	Peptidyl-prolyl cis-trans isomerase CYP40 OS=Glycine soja GN=glysoja_042169 PE=4 SV=1	39.216	0.892	0.989	1.043	0.974667	0.685685
A0A0R0FQA7	Salicylate O-methyltransferase OS=Glycine soja GN=glysoja_046050 PE=4 SV=1	41.232		0.879	1.084	0.9815	0.919189
A0A0R0FQB9	Valine--tRNA ligase OS=Glycine soja GN=glysoja_035400 PE=3 SV=1	45.927	0.846	1.003	1.089	0.979333	0.834584
A0A0R0FQJ5	uncharacterized protein	38.017	0.761	0.978		0.8695	0.551327
A0A0R0FR69	Histidinol-phosphate aminotransferase, chloroplastic OS=Glycine soja GN=glysoja_024147 PE=3 SV=1	42.485	0.996		0.87	0.933	0.589519
A0A0R0FS04	UPF0326 protein OS=Glycine soja GN=glysoja_029076 PE=4 SV=1	23.628	1.162			1.162
A0A0R0FSJ3	Exonuclease 3'-5' domain-containing protein 1 OS=Glycine soja GN=glysoja_009035 PE=4 SV=1	38.562	1.152	1.006	0.807	0.988333	0.932784
A0A0R0FSS2	uncharacterized protein	91.281	1.148	1.09		1.119	0.211289
A0A0R0FST1	Zinc finger CCCH domain-containing protein 48 OS=Cajanus cajan GN=KK1_040052 PE=4 SV=1	40.503	1.1			1.1
A0A0R0FSY2	Chlorophyll a-b binding protein CP26, chloroplastic OS=Glycine soja GN=glysoja_014031 PE=3 SV=1	30.754	0.947	1.097	1.037	1.027	0.663262
A0A0R0FTU5	uncharacterized protein	31.292	1.113		1.231	1.172	0.287538
A0A0R0FUH4	uncharacterized protein	140.42	1.404	1.088	1.101	1.19767	0.258402
A0A0R0FUP5	uncharacterized protein	42.15	1.307	1.178		1.2425	0.229043
A0A0R0FUS9	Activating signal cointegrator 1 complex subunit 1 OS=Glycine soja GN=glysoja_030784 PE=4 SV=1	52.845	0.965			0.965
A0A0R0FUV4	Eukaryotic initiation factor 4A-10 OS=Glycine soja GN=glysoja_022391 PE=3 SV=1	46.645	1.057	1.024	1.023	1.03467	0.12679
A0A0R0FV95	uncharacterized protein	17.5			1.356	1.356
A0A0R0FVH5	3-hydroxyisobutyryl-CoA hydrolase 1 OS=Glycine soja GN=glysoja_032117 PE=3 SV=1	38.206	0.953	0.897	1.007	0.952333	0.34509
A0A0R0FVU4	CCR4-NOT transcription complex subunit 3 OS=Glycine soja GN=glysoja_015042 PE=4 SV=1	96.059		1.042	1.068	1.055	0.205369
A0A0R0FVX1	uncharacterized protein	58.675	0.957		0.917	0.937	0.268645
A0A0R0FW30	Peptidyl-prolyl cis-trans isomerase	16.698	0.923	0.844	1.001	0.922667	0.298209
A0A0R0FW44	GDSL esterase/lipase OS=Glycine soja GN=glysoja_018677 PE=4 SV=1	42.795	1.027	1.001	1.006	1.01133	0.365234
A0A0R0FWS9	uncharacterized protein	202.59	1.111	1.238		1.1745	0.302573
A0A0R0FWW7	Putative aldo-keto reductase 1 OS=Glycine soja GN=glysoja_035564 PE=4 SV=1	11.73	1.057			1.057
A0A0R0FZI0	O-glucosyltransferase rumi like OS=Glycine soja GN=glysoja_046485 PE=4 SV=1	61.05	0.667			0.667
A0A0R0FZM5	GAMYB-binding protein family protein OS=Glycine max GN=GBP2 PE=2 SV=1	55.266	1.122	1.401	0.938	1.15367	0.449636
A0A0R0G0K3	uncharacterized protein	51.004	0.852	2.043	1.058	1.31767	0.553468
A0A0R0G0P5	Aspartic proteinase nepenthesin-2 OS=Glycine soja GN=glysoja_012427 PE=3 SV=1	45.028	0.881	0.829	0.824	0.844667	0.0200283
A0A0R0G146	uncharacterized protein	16.156	0.998			0.998
A0A0R0G1S0	DNA helicase	94.107			0.939	0.939
A0A0R0G2Z9	uncharacterized protein	15.837	0.983	1.118	1.151	1.084	0.313662
A0A0R0G375	uncharacterized protein	92.747	0.775	1.111	0.797	0.894333	0.509955
A0A0R0G385	uncharacterized protein	23.296	1.285		0.882	1.0835	0.818538
A0A0R0G3L8	Phospho-2-dehydro-3-deoxyheptonate aldolase	54.907	1.106	1.135	1.19	1.14367	0.0413792
A0A0R0G4A5	Separin OS=Cajanus cajan GN=KK1_017713 PE=4 SV=1	62.197	0.995	1.21		1.1025	0.622349
A0A0R0G4P9	Guanine nucleotide exchange factor, putative OS=Medicago truncatula GN=MTR_8g056900 PE=4 SV=2	177.17	0.837			0.837
A0A0R0G4R1	RNA-binding protein 24 OS=Glycine soja GN=glysoja_047495 PE=4 SV=1	13.71	1.59	1.327	1.237	1.38467	0.0973717
A0A0R0G4R9	uncharacterized protein	18.975	0.617		0.648	0.6325	0.0379276
A0A0R0G538	Ubiquitin thioesterase otubain-like OS=Glycine soja GN=glysoja_005675 PE=4 SV=1	26.222	1.008	1.193	1.055	1.08533	0.336246
A0A0R0G554	Lipoxygenase	96.641	1.616			1.616
A0A0R0G5K4	uncharacterized protein	21.147	0.751			0.751
A0A0R0G5Z0	Pentatricopeptide repeat-containing protein, chloroplastic OS=Glycine soja GN=glysoja_011404 PE=4 SV=1	64.355	1.482		1.26	1.371	0.254825
A0A0R0G600	uncharacterized protein	38.868	1.091			1.091
A0A0R0G6D0	uncharacterized protein	231.19	1.099	1.021	0.992	1.03733	0.440734
A0A0R0G721	Reticuline oxidase-like protein OS=Glycine soja GN=glysoja_012345 PE=4 SV=1	60.691	0.828	0.891	0.858	0.859	0.0240754
A0A0R0G7L1	uncharacterized protein	12.908	0.996	0.885		0.9405	0.587059
A0A0R0G7T3	Anaphase-promoting complex subunit 7 OS=Glycine soja GN=glysoja_010123 PE=4 SV=1	50.129	1.04			1.04
A0A0R0G7U1	Mitochondrial import inner membrane translocase subunit TIM50 OS=Glycine soja GN=glysoja_028143 PE=4 SV=1	36.066	1.269			1.269
A0A0R0G869	Pyruvate dehydrogenase E1 component subunit beta, mitochondrial OS=Glycine soja GN=glysoja_028197 PE=4 SV=1	37.971	0.772		0.845	0.8085	0.167617
A0A0R0G8W1	5'-adenylylsulfate reductase 3, chloroplastic OS=Glycine soja GN=glysoja_010014 PE=4 SV=1	40.675	0.765			0.765
A0A0R0G8Y0	Oligoribonuclease OS=Glycine soja GN=glysoja_038239 PE=4 SV=1	24.251	0.954		1.189	1.0715	0.741318
A0A0R0G8Z2	Cysteine proteinase inhibitor	22.515	0.996	0.984	1.023	1.001	0.95
A0A0R0G904	Cyclin-dependent kinase C-2 OS=Glycine soja GN=glysoja_038235 PE=3 SV=1	44.526	0.444		0.924	0.684	0.52273
A0A0R0G928	uncharacterized protein	130.92	0.955	1.048	1.035	1.01267	0.756084
A0A0R0G968	MACPF domain-containing protein CAD1 OS=Glycine soja GN=glysoja_032766 PE=4 SV=1	32.846	1.031	1.105		1.068	0.417536
A0A0R0GAA6	Beta-galactosidase	81.457	0.926	0.966	0.841	0.911	0.187409
A0A0R0GAV8	Acyl-CoA dehydrogenase family member 10 OS=Glycine soja GN=glysoja_037383 PE=4 SV=1	92.052	0.69	0.963	1.054	0.902333	0.541744
A0A0R0GB74	Putative adenylate kinase 2, chloroplastic OS=Glycine soja GN=glysoja_045037 PE=3 SV=1	66.294	1.086		0.998	1.042	0.622022
A0A0R0GBB6	DEAD-box ATP-dependent RNA helicase 2 OS=Glycine soja GN=glysoja_019864 PE=4 SV=1	45.971	0.903	1.01	0.886	0.933	0.294072
A0A0R0GBI4	Peptidyl-prolyl cis-trans isomerase	19.905	0.931			0.931
A0A0R0GBQ3	G-protein coupled receptor 1 OS=Glycine soja GN=glysoja_039990 PE=4 SV=1	32.292	1.167			1.167
A0A0R0GC63	Protein SRC2 OS=Glycine max GN=SRC2 PE=2 SV=1	30.604	0.808		0.963	0.8855	0.486087
A0A0R0GCQ2	uncharacterized protein	43.372	0.888	0.873	0.254	0.671667	0.32796
A0A0R0GCT9	Carboxypeptidase	36.734	0.623	0.621	0.572	0.605333	0.00266752
A0A0R0GD00	uncharacterized protein	96.731	0.859		0.776	0.8175	0.19808
A0A0R0GD84	Putative aarF domain-containing protein kinase, chloroplastic OS=Glycine soja GN=glysoja_039349 PE=4 SV=1	63.126	0.987	0.928	1.008	0.974333	0.473786
A0A0R0GDE6	Prolyl-tRNA synthetase associated domain-containing protein 1 OS=Glycine soja GN=glysoja_049566 PE=4 SV=1	35.049		0.917	1.054	0.9855	0.905413
A0A0R0GDS6	uncharacterized protein	140.77	0.531	0.982	0.968	0.827	0.440741
A0A0R0GDU9	Pectinesterase	66.808		1.069		1.069
A0A0R0GDY6	Acetyl-CoA acetyltransferase, cytosolic 1 OS=Glycine soja GN=glysoja_031194 PE=3 SV=1	41.556	0.899	0.925	0.865	0.896333	0.0396339
A0A0R0GE15	E3 ubiquitin-protein ligase RGLG2 OS=Glycine soja GN=glysoja_042952 PE=4 SV=1	44.393	1.197			1.197
A0A0R0GEJ0	Thylakoid lumenal 29 kDa protein, chloroplastic OS=Glycine soja GN=glysoja_032245 PE=3 SV=1	29.738	1.238	1.259	1.308	1.26833	0.00884164
A0A0R0GF16	Annexin	33.89	1.217	0.956		1.0865	0.720975
A0A0R0GFB2	Vicianin hydrolase (Fragment) OS=Glycine soja GN=glysoja_031247 PE=3 SV=1	57.542	1.024	1.509	1.319	1.284	0.242009
A0A0R0GFK8	uncharacterized protein	71.769	0.77			0.77
A0A0R0GFW6	Phosphoglycerate kinase	50.066	0.882	0.973	0.99	0.948333	0.335296
A0A0R0GG40	HVA22-like protein	34.924	0.83			0.83
A0A0R0GG96	3-isopropylmalate dehydratase OS=Glycine soja GN=glysoja_008620 PE=4 SV=1	54.666	1.34	0.946	1.024	1.10333	0.556174
A0A0R0GGB7	Large proline-rich protein BAG6 OS=Glycine soja GN=glysoja_040266 PE=4 SV=1	96.599	1.02	1.097	1.064	1.06033	0.157839
A0A0R0GGG5	uncharacterized protein	35.46	0.644			0.644
A0A0R0GGI3	uncharacterized protein	75.343	1.097			1.097
A0A0R0GH45	uncharacterized protein	56.398	1.285	1.086	1.037	1.136	0.280685
A0A0R0GI14	uncharacterized protein	41.327	0.497	0.468	0.567	0.510667	0.00536549
A0A0R0GI80	Abscisic acid receptor PYL8 OS=Glycine soja GN=glysoja_047734 PE=4 SV=1	15.58	0.712	0.741	0.727	0.726667	0.00140468
A0A0R0GIU4	Peroxidase	35.248		1.212	1.091	1.1515	0.327285
A0A0R0GIY4	Chaperone protein ClpB3, chloroplastic OS=Glycine soja GN=glysoja_032013 PE=3 SV=1	110.16	0.972	1.182	1.047	1.067	0.467213
A0A0R0GJ67	uncharacterized protein	50.064	1.224			1.224
A0A0R0GJH5	Adenylyltransferase and sulfurtransferase MOCS3 OS=Glycine max GN=MOCS3 PE=3 SV=1	36.477	0.969	1.001	1.118	1.02933	0.649719
A0A0R0GJL2	Hydroxycinnamoyl-Coenzyme A shikimate/quinate hydroxycinnamoyltransferase OS=Glycine soja GN=glysoja_038494 PE=4 SV=1	30.928	1.299			1.299
A0A0R0GK63	ATP phosphoribosyltransferase OS=Glycine soja GN=glysoja_016559 PE=4 SV=1	20.294	1.282		0.885	1.0835	0.815944
A0A0R0GKD1	Endoplasmic reticulum-Golgi intermediate compartment protein 3 OS=Glycine soja GN=glysoja_025179 PE=4 SV=1	30.124	1.07	0.989	1.02	1.02633	0.45837
A0A0R0GKR1	uncharacterized protein	63.116	1.928	1.702	1.242	1.624	0.127582
A0A0R0GKW3	uncharacterized protein	43.432	0.838	0.928	0.924	0.896667	0.102741
A0A0R0GL62	uncharacterized protein	23.149	1.125			1.125
A0A0R0GLR3	3-oxoacyl-[acyl-carrier-protein] synthase	46.286	1.099	1.128	1.254	1.16033	0.110591
A0A0R0GLZ5	uncharacterized protein	16.279	0.923	1.231	1.103	1.08567	0.515629
A0A0R0GMC0	Aldehyde dehydrogenase	44.639	0.917			0.917
A0A0R0GMQ7	Proteasome subunit beta type	21.061	1.002	0.848	0.981	0.943667	0.440784
A0A0R0GNL7	Chorismate mutase, chloroplastic OS=Glycine soja GN=glysoja_041527 PE=4 SV=1	29.657	0.868	0.88	0.866	0.871333	0.00172711
A0A0R0GNV2	uncharacterized protein	58.098	0.802	1.159		0.9805	0.950921
A0A0R0GPH8	Protein FAM91A1 OS=Glycine soja GN=glysoja_042405 PE=4 SV=1	86.524	1.011			1.011
A0A0R0GPL3	RNA-binding protein 38 OS=Glycine soja GN=glysoja_045657 PE=4 SV=1	24.542	1.262			1.262
A0A0R0GPR8	Deoxyuridine 5'-triphosphate nucleotidohydrolase OS=Glycine soja GN=glysoja_016905 PE=4 SV=1	22.779	0.756	1.046	1.047	0.949667	0.712563
A0A0R0GPV6	Putative glycosyltransferase OS=Glycine soja GN=glysoja_022402 PE=4 SV=1	46.891	0.699			0.699
A0A0R0GQB4	Polyphenol oxidase A1, chloroplastic OS=Glycine soja GN=glysoja_041155 PE=4 SV=1	69.586	0.901	1.045	1.009	0.985	0.803733
A0A0R0GQN4	Receptor like protein kinase S.2 OS=Glycine soja GN=glysoja_030743 PE=3 SV=1	11.51	1.523	1.5	1.759	1.594	0.0279092
A0A0R0GRL7	Pyrimidine-specific ribonucleoside hydrolase rihA OS=Glycine soja GN=glysoja_007234 PE=4 SV=1	66.506	0.977			0.977
A0A0R0GRM4	Putative amidohydrolase ytcJ OS=Glycine soja GN=glysoja_007373 PE=4 SV=1	49.135	0.848			0.848
A0A0R0GRT9	Flavoprotein wrbA OS=Glycine soja GN=glysoja_009437 PE=4 SV=1	22.071	1.055	1.232	0.858	1.04833	0.749868
A0A0R0GS21	Protease Do-like 5, chloroplastic OS=Glycine soja GN=glysoja_020204 PE=4 SV=1	26.269	1.369	1.217	1.121	1.23567	0.116654
A0A0R0GSM7	Ubiquitin carboxyl-terminal hydrolase 12 OS=Glycine soja GN=glysoja_042881 PE=3 SV=1	79.991	1.088	1.338	1.158	1.19467	0.166357
A0A0R0GV71	60S ribosomal protein L24 OS=Glycine soja GN=glysoja_007856 PE=4 SV=1	14.06	1.636	1.65		1.643	0.00980049
A0A0R0GVE1	Afadin-and alpha-actinin-binding protein OS=Glycine soja GN=glysoja_027587 PE=4 SV=1	40.84	0.528			0.528
A0A0R0GW40	uncharacterized protein	37.589	0.867	0.82	0.802	0.829667	0.0188631
A0A0R0GW88	uncharacterized protein	42.74	1.285			1.285
A0A0R0GX77	uncharacterized protein	25.892	0.971	1.035	1.07	1.02533	0.549491
A0A0R0GY18	uncharacterized protein	28.467	1.248	1.139	1.274	1.22033	0.0489888
A0A0R0GY42	Beta-glucosidase 24 OS=Glycine soja GN=glysoja_010487 PE=3 SV=1	9.2543	1.153	1.274	1.424	1.28367	0.0979793
A0A0R0GYG1	Photosystem I reaction center subunit VI, chloroplastic OS=Glycine soja GN=glysoja_022306 PE=4 SV=1	14.825	0.956	1.213	1.114	1.09433	0.411578
A0A0R0GYN5	Polyphenol oxidase A1, chloroplastic OS=Glycine soja GN=glysoja_041156 PE=4 SV=1	68.258	1.805	1.976	2.057	1.946	0.00912091
A0A0R0GYQ4	uncharacterized protein	50.45	1.002			1.002
A0A0R0GYY9	uncharacterized protein	128.22	0.837	0.868	1.046	0.917	0.407294
A0A0R0GZ48	uncharacterized protein	24.998	0.752	0.651	0.853	0.752	0.0738593
A0A0R0GZF0	Annexin	35.765	0.942	1.071	1.023	1.012	0.81899
A0A0R0GZF8	uncharacterized protein	18.747	0.456			0.456
A0A0R0GZI4	18.5 kDa class I heat shock protein OS=Glycine soja GN=glysoja_026877 PE=3 SV=1	17.393	0.642		1.026	0.834	0.650671
A0A0R0GZP2	uncharacterized protein	15.989	1.093			1.093
A0A0R0GZR1	RNA polymerase II C-terminal domain phosphatase-like 1 OS=Glycine soja GN=glysoja_026924 PE=4 SV=1	98.024			1.09	1.09
A0A0R0GZS9	BAG family molecular chaperone regulator 7 OS=Glycine soja GN=glysoja_026332 PE=4 SV=1	45.732	1.373	1.106	1.023	1.16733	0.324955
A0A0R0GZY8	WEB family protein, chloroplastic OS=Glycine soja GN=glysoja_035141 PE=4 SV=1	94.938		1.138		1.138
A0A0R0H052	Protein transport protein SEC31 OS=Glycine soja GN=glysoja_026289 PE=4 SV=1	19.118	1.017			1.017
A0A0R0H123	uncharacterized protein	33.827	0.829	0.826		0.8275	0.00782844
A0A0R0H129	uncharacterized protein	28.627	0.583	0.942	1.024	0.849667	0.460385
A0A0R0H159	Cytochrome c biogenesis protein CCS1, chloroplastic OS=Glycine soja GN=glysoja_031586 PE=3 SV=1	50.83	1.234		1.146	1.19	0.201486
A0A0R0H273	Tetrapyrrole-binding protein, chloroplastic OS=Glycine soja GN=glysoja_010206 PE=4 SV=1	30.307		1.768	1.769	1.7685	0.000585762
A0A0R0H289	Serine hydroxymethyltransferase	57.378	1.091	1.048	1.116	1.085	0.0730153
A0A0R0H2E5	Long chain acyl-CoA synthetase 2 OS=Glycine soja GN=glysoja_010256 PE=4 SV=1	67.006	0.942	1.082	0.638	0.887333	0.555406
A0A0R0H2Q6	Flowering time control protein FY OS=Glycine soja GN=glysoja_007365 PE=4 SV=1	77.71		0.971		0.971
A0A0R0H2Y3	uncharacterized protein	15.107	1.005			1.005
A0A0R0H2Z4	Secologanin synthase OS=Glycine soja GN=glysoja_040336 PE=3 SV=1	59.877	0.873	0.836	0.816	0.841667	0.0162743
A0A0R0H3C2	NEDD8-activating enzyme E1 regulatory subunit	55.047	1.055	1.12	0.946	1.04033	0.583041
A0A0R0H3E6	V-type proton ATPase subunit a	85.986	0.994			0.994
A0A0R0H3F0	Protein kinase dsk1 OS=Glycine soja GN=glysoja_006578 PE=4 SV=1	37.486	1.331	1.061	1.127	1.173	0.224309
A0A0R0H3H1	uncharacterized protein	43.496	1.329	1.226	1.104	1.21967	0.110156
A0A0R0H3I7	uncharacterized protein	60.551	1.033	1.129		1.081	0.444053
A0A0R0H3J2	Serine/threonine-protein phosphatase	105.23	0.961	0.993	1.14	1.03133	0.688131
A0A0R0H3J8	MAR-binding filament-like protein 1-1 OS=Glycine soja GN=glysoja_006607 PE=4 SV=1	82.689	0.892	0.916	0.924	0.910667	0.0169357
A0A0R0H4A8	uncharacterized protein	100.73	0.893			0.893
A0A0R0H4D4	Protein STRUBBELIG-RECEPTOR FAMILY 3 OS=Glycine soja GN=glysoja_020841 PE=4 SV=1	87.061	1.081	0.916	1.15	1.049	0.622608
A0A0R0H4D9	Serine/threonine-protein phosphatase 6 regulatory subunit 1 OS=Glycine soja GN=glysoja_021094 PE=4 SV=1	94.447	1.154			1.154
A0A0R0H4F8	GTPase obg OS=Glycine soja GN=glysoja_020175 PE=4 SV=1	61.483	1.321	1.232	1.291	1.28133	0.0127061
A0A0R0H4K0	uncharacterized protein	27.089		0.694	1.214	0.954	0.920768
A0A0R0H4Q3	uncharacterized protein	56.239	0.993		0.93	0.9615	0.546278
A0A0R0H5A1	Taxadien-5-alpha-ol O-acetyltransferase OS=Cajanus cajan GN=KK1_041726 PE=4 SV=1	50.41	0.904	0.862	0.874	0.88	0.0158643
A0A0R0H5C4	Protein CHUP1, chloroplastic OS=Glycine soja GN=glysoja_010397 PE=4 SV=1	57.074	1.102			1.102
A0A0R0H6M0	KH domain-containing protein At1g09660 family OS=Cajanus cajan GN=KK1_017789 PE=4 SV=1	27.694	0.877			0.877
A0A0R0H6R7	Magnesium transporter MRS2-11, chloroplastic (Fragment) OS=Glycine soja GN=glysoja_021052 PE=4 SV=1	40.68	1.068	1.177	1.033	1.09267	0.223109
A0A0R0H7N4	Root phototropism protein 3 OS=Glycine soja GN=glysoja_036214 PE=4 SV=1	46.456	0.855			0.855
A0A0R0H8Q8	60S ribosomal protein L38 OS=Glycine soja GN=glysoja_010467 PE=3 SV=1	8.0244	1.437	1.545	1.696	1.55933	0.0259981
A0A0R0H8T4	Ribulose bisphosphate carboxylase large chain (Fragment) OS=Glycine soja GN=glysoja_028931 PE=4 SV=1	15.824	1.506	1.428	0.838	1.25733	0.42404
A0A0R0H8W8	uncharacterized protein	61.977	0.847	0.444	0.896	0.729	0.262322
A0A0R0H8Z0	Topless-related protein 1 OS=Glycine soja GN=glysoja_031858 PE=4 SV=1	111.65		0.702	0.863	0.7825	0.306984
A0A0R0H998	Protein transport protein SEC31 OS=Glycine soja GN=glysoja_026289 PE=4 SV=1	100.15	1.026	1.03	1.017	1.02433	0.0354575
A0A0R0H9T5	Peptidyl-prolyl cis-trans isomerase	18.126	1.059	1.037	1.045	1.047	0.0269381
A0A0R0HA53	uncharacterized protein	36.951	1.26	1.141	1.216	1.20567	0.04023
A0A0R0HAJ8	Beta-glucosidase 24 OS=Glycine soja GN=glysoja_010487 PE=3 SV=1	50.454	0.971			0.971
A0A0R0HBQ9	uncharacterized protein	24.54	1.113	1.112	0.933	1.05267	0.546954
A0A0R0HC18	Tubulin alpha-2 chain OS=Glycine soja GN=glysoja_027320 PE=3 SV=1	45.842	0.803			0.803
A0A0R0HC75	Signal recognition particle 14 kDa protein OS=Glycine soja GN=glysoja_026342 PE=4 SV=1	11.891	0.981	1.055	1.184	1.07333	0.419015
A0A0R0HCG7	uncharacterized protein	484.72	1.061	0.779	1.102	0.980667	0.890715
A0A0R0HCH3	uncharacterized protein	39.815	1.036	0.929	0.888	0.951	0.460201
A0A0R0HCX9	uncharacterized protein	28.682	1.266			1.266
A0A0R0HD40	uncharacterized protein	48.886			1.158	1.158
A0A0R0HDJ7	L-ascorbate peroxidase 3, peroxisomal OS=Cajanus cajan GN=KK1_012905 PE=4 SV=1	31.181	0.985			0.985
A0A0R0HDU0	uncharacterized protein	38.898	0.476	1.833	0.922	1.077	0.889356
A0A0R0HDV9	Serine/threonine-protein kinase sepA OS=Glycine soja GN=glysoja_020406 PE=4 SV=1	149.14	0.88			0.88
A0A0R0HDX9	3-isopropylmalate dehydrogenase OS=Glycine max GN=GLYMA_11G079000 PE=3 SV=1	39.954	1.188	0.949	1.049	1.062	0.541068
A0A0R0HEG8	uncharacterized protein	37.913	0.9			0.9
A0A0R0HEL8	Peptidyl-prolyl cis-trans isomerase	18.225	1.13	1.222	1.211	1.18767	0.0340196
A0A0R0HER9	uncharacterized protein	76.791	0.97	1.018	1.015	1.001	0.962835
A0A0R0HFJ3	uncharacterized protein	47.225	0.718	0.861		0.7895	0.285088
A0A0R0HFK6	uncharacterized protein	18.927	0.923	1.129	1.058	1.03667	0.669318
A0A0R0HFR9	Putative axial regulator YABBY 2 OS=Glycine soja GN=glysoja_035081 PE=4 SV=1	14.632	0.99			0.99
A0A0R0HFS2	Reticulon-4-interacting protein 1 like, mitochondrial OS=Glycine soja GN=glysoja_001590 PE=4 SV=1	29.155	0.773	0.693	0.811	0.759	0.0298413
A0A0R0HFX5	uncharacterized protein	43.002	0.965		1.053	1.009	0.908556
A0A0R0HH51	Riboflavin synthase alpha chain OS=Cajanus cajan GN=KK1_033962 PE=4 SV=1	29.386	1.062	1.074	1.15	1.09533	0.105778
A0A0R0HHC1	uncharacterized protein	68.326	1.04	0.983	0.983	1.002	0.939338
A0A0R0HHM1	Zinc finger CCCH domain-containing protein 24 OS=Cajanus cajan GN=KK1_022151 PE=4 SV=1	88.659	0.721			0.721
A0A0R0HHS8	Serine/threonine-protein kinase CTR1 OS=Glycine soja GN=glysoja_007676 PE=3 SV=1	85.482	0.667	0.873		0.77	0.359411
A0A0R0HHW8	uncharacterized protein	55.698	0.776	0.947		0.8615	0.456912
A0A0R0HI40	Hexosyltransferase (Fragment)	56.248		0.871	0.634	0.7525	0.378914
A0A0R0HI47	RNA-binding protein EWS OS=Glycine soja GN=glysoja_026767 PE=4 SV=1	50.212	1.094		0.949	1.0215	0.868411
A0A0R0HIM2	Beta-glucosidase 18 OS=Glycine soja GN=glysoja_007781 PE=3 SV=1	50.808		1.053	1	1.0265	0.608173
A0A0R0HJ32	MAR-binding filament-like protein 1-1 OS=Glycine soja GN=glysoja_008202 PE=4 SV=1	81.913		1.05	1.066	1.058	0.122642
A0A0R0HJ74	Vacuolar-sorting receptor 1 OS=Glycine soja GN=glysoja_047048 PE=4 SV=1	55.258		1.162	1.071	1.1165	0.321259
A0A0R0HJA5	Superoxide dismutase [Cu-Zn]	20.83	1.209	1.293	1.114	1.20533	0.0833892
A0A0R0HJR9	50S ribosomal protein L17, chloroplastic OS=Glycine soja GN=glysoja_029769 PE=3 SV=1	23.775	1.516	1.154	1.129	1.26633	0.224147
A0A0R0HK27	uncharacterized protein	36.023			0.578	0.578
A0A0R0HKU4	uncharacterized protein	48.147	0.888	0.942	0.954	0.928	0.101403
A0A0R0HLZ4	3-dehydroquinate synthase OS=Glycine soja GN=glysoja_003624 PE=3 SV=1	47.754	1.114	1.03	0.977	1.04033	0.495798
A0A0R0HM17	SKP1-like protein 1A OS=Glycine soja GN=glysoja_003617 PE=3 SV=1	17.495			1.234	1.234
A0A0R0HM93	uncharacterized protein	104.71	1.105	0.785	1.264	1.05133	0.794098
A0A0R0HMD8	uncharacterized protein	56.751			0.833	0.833
A0A0R0HME6	Monosaccharide-sensing protein 3 OS=Glycine soja GN=glysoja_003543 PE=3 SV=1	54.36		0.985	1.052	1.0185	0.762997
A0A0R0HMU8	Transmembrane protein 205 OS=Glycine soja GN=glysoja_037681 PE=4 SV=1	16.61	0.941	0.857		0.899	0.338437
A0A0R0HN38	uncharacterized protein	28.86	0.847	0.998	0.964	0.936333	0.373518
A0A0R0HNA2	GATA transcription factor 11 OS=Glycine soja GN=glysoja_008307 PE=4 SV=1	25.416	1.144			1.144
A0A0R0HNC1	BSD domain-containing protein 1 OS=Glycine soja GN=glysoja_028272 PE=4 SV=1	51.173	1.27	1.118		1.194	0.322082
A0A0R0HPZ5	Histone H2B	15.639	0.861	0.921	0.881	0.887667	0.0350492
A0A0R0HQQ2	2-Cys peroxiredoxin BAS1-like, chloroplastic OS=Glycine soja GN=glysoja_043632 PE=4 SV=1	28.302	0.981	1.043	1.107	1.04367	0.430354
A0A0R0HQV8	Putative RNA polymerase II subunit B1 CTD phosphatase RPAP2 like OS=Glycine soja GN=glysoja_043789 PE=4 SV=1	63.101	0.537			0.537
A0A0R0HR30	Monodehydroascorbate reductase OS=Glycine soja GN=glysoja_007849 PE=4 SV=1	47.039	0.743	0.964	0.991	0.899333	0.405225
A0A0R0HRF3	Insulin-degrading enzyme OS=Glycine soja GN=glysoja_041005 PE=3 SV=1	128.22	1.03	0.579		0.8045	0.649892
A0A0R0HS87	uncharacterized protein	23.921	0.963	0.875	0.971	0.936333	0.233031
A0A0R0HSC7	uncharacterized protein	133.63	1.087		1.476	1.2815	0.492639
A0A0R0HSJ1	NADH dehydrogenase [ubiquinone] 1 alpha subcomplex subunit 13-B OS=Glycine soja GN=glysoja_042680 PE=4 SV=1	16.226	0.954	0.931	0.952	0.945667	0.0264101
A0A0R0HSJ5	Peptidyl-prolyl cis-trans isomerase	21.944	1.06	0.878	1.038	0.992	0.919727
A0A0R0HSV1	40S ribosomal protein S3-3 OS=Glycine soja GN=glysoja_035389 PE=3 SV=1	26.645	0.936	0.957		0.9465	0.172359
A0A0R0HSV6	Protein translocase subunit SecA	114.5	1.04	1.021	1.005	1.022	0.21777
A0A0R0HT24	Eukaryotic translation initiation factor 4E-2 OS=Glycine soja GN=glysoja_028734 PE=3 SV=1	22.506	1.147	1.084	1.055	1.09533	0.10321
A0A0R0HTC2	uncharacterized protein	28.651	0.802			0.802
A0A0R0HTF1	uncharacterized protein	47.459	1.057		0.916	0.9865	0.914321
A0A0R0HTS2	uncharacterized protein	25.959	0.994	1.083	1.13	1.069	0.293264
A0A0R0HTX1	EDR1 OS=Glycine max PE=2 SV=1	83.26	0.815	1.116		0.9655	0.897697
A0A0R0HVB7	Serine/threonine-protein phosphatase 2A regulatory subunit B'' subunit alpha OS=Glycine soja GN=glysoja_030015 PE=4 SV=1	58.685	1.003	0.664		0.8335	0.613516
A0A0R0HW97	uncharacterized protein	58.633	0.757		0.758	0.7575	0.00185632
A0A0R0HWC7	DNA topoisomerase	89.94	1.04			1.04
A0A0R0HWI3	Sieve element occlusion by forisomes 3 OS=Glycine max GN=SEO-F3 PE=2 SV=1	76.703	1.027	1.029		1.028	0.0321269
A0A0R0HX26	Calcium-dependent protein kinase 1 OS=Glycine soja GN=glysoja_043195 PE=3 SV=1	65.04	0.9	0.972	1.11	0.994	0.943864
A0A0R0HXF6	40S ribosomal protein S18 OS=Glycine soja GN=glysoja_011488 PE=3 SV=1	13.547	1.168	0.988	1.508	1.22133	0.357635
A0A0R0HXG9	30S ribosomal protein S1 like A OS=Glycine soja GN=glysoja_011519 PE=4 SV=1	52.95	0.528	0.866		0.697	0.425176
A0A0R0HXI2	Putative feruloyl esterase A (Fragment) OS=Glycine soja GN=glysoja_043866 PE=4 SV=1	74.012	0.674	0.731		0.7025	0.0857268
A0A0R0HYL4	Putative syntaxin-24 OS=Cajanus cajan GN=KK1_047442 PE=4 SV=1	26.25	1.127	0.987	1.028	1.04733	0.450532
A0A0R0HZ19	Transcriptional corepressor LEUNIG OS=Glycine soja GN=glysoja_049545 PE=4 SV=1	80.488		0.904		0.904
A0A0R0HZ75	ATP-dependent Clp protease proteolytic subunit	41.251	0.984	1.033	1.075	1.03067	0.44148
A0A0R0I027	GDT1-like protein 5 OS=Glycine soja GN=glysoja_035785 PE=4 SV=1	21.828	0.939			0.939
A0A0R0I0B6	Protein OSB2, chloroplastic OS=Glycine soja GN=glysoja_011067 PE=4 SV=1	37.996	1.018	1.045	1.103	1.05533	0.213376
A0A0R0I0V8	Putative oxidoreductase GLYR1-like protein OS=Glycine soja GN=glysoja_035011 PE=4 SV=1	110.83	1.073	1.028	1.07	1.057	0.0851559
A0A0R0I115	R3H domain-containing protein 2 OS=Glycine soja GN=glysoja_016954 PE=4 SV=1	41.765	1.092	1.085	1.143	1.10667	0.0413359
A0A0R0I158	uncharacterized protein	40.462	0.916	0.8		0.858	0.33347
A0A0R0I177	Monodehydroascorbate reductase OS=Glycine soja GN=glysoja_044788 PE=4 SV=1	46.851	0.658	0.782	0.807	0.749	0.0469973
A0A0R0I1I4	Photosystem II reaction center PsbP family protein OS=Medicago truncatula GN=MTR_1g083110 PE=4 SV=1	29.92	0.975		1.083	1.029	0.768957
A0A0R0I1V0	Fumarylacetoacetase OS=Glycine soja GN=glysoja_015200 PE=4 SV=1	45.523	1.048	0.926	0.924	0.966	0.5682
A0A0R0I1Y7	Peroxidase	37.958	1.044	1.059	1.137	1.08	0.151668
A0A0R0I2D3	UPF0655 protein C17G9.12c OS=Glycine soja GN=glysoja_021003 PE=4 SV=1	52.153	0.921	1.067	0.831	0.939667	0.548105
A0A0R0I2Q5	Arginine/serine-rich-splicing factor RSP40 OS=Glycine soja GN=glysoja_016038 PE=4 SV=1	42.445	0.778	1.026		0.902	0.675574
A0A0R0I336	uncharacterized protein	29.206	1.379			1.379
A0A0R0I3G4	Ras-related protein RABC2a OS=Glycine soja GN=glysoja_017007 PE=4 SV=1	20.331	0.942	1.052	1.041	1.01167	0.810902
A0A0R0I3N7	Protein pleiotropic regulatory locus 1 OS=Glycine soja GN=glysoja_019787 PE=4 SV=1	52.651	1.028		0.91	0.969	0.773538
A0A0R0I419	Putative Xaa-Pro aminopeptidase 3 OS=Glycine soja GN=glysoja_012022 PE=3 SV=1	45.616	0.918			0.918
A0A0R0I433	uncharacterized protein	41.679	0.913	1.09		1.0015	0.992371
A0A0R0I4P8	Lon protease homolog, mitochondrial	105.65	0.529	1.057	0.904	0.83	0.469534
A0A0R0I4S4	uncharacterized protein	32.722	0.427	0.455	0.334	0.405333	0.00562527
A0A0R0I5E2	Macrophage erythroblast attacher OS=Glycine soja GN=glysoja_013521 PE=4 SV=1	64.622	0.77	0.987	1.033	0.93	0.553959
A0A0R0I5F6	uncharacterized protein	93.899	1.041	0.9	0.86	0.933667	0.42783
A0A0R0I5R7	uncharacterized protein	58.839	0.833			0.833
A0A0R0I6K1	Alpha-xylosidase OS=Glycine soja GN=glysoja_035772 PE=3 SV=1	95.291	0.874	0.834	0.895	0.867667	0.0263406
A0A0R0I6U8	Cysteine--tRNA ligase OS=Glycine soja GN=glysoja_035752 PE=3 SV=1	62.251	0.902	1.105		1.0035	0.98448
A0A0R0I6Y6	Alpha-glucosidase OS=Glycine soja GN=glysoja_036522 PE=3 SV=1	99.858	0.621	0.949	0.858	0.809333	0.252294
A0A0R0I715	Tubulin-specific chaperone D OS=Glycine soja GN=glysoja_015358 PE=4 SV=1	141.38		0.975	0.942	0.9585	0.32609
A0A0R0I7G4	COBW domain-containing protein 1 OS=Glycine soja GN=glysoja_013533 PE=4 SV=1	49.62	1.022	1.102	1.091	1.07167	0.144424
A0A0R0I7Q2	Phosphoglucan, water dikinase, chloroplastic OS=Glycine soja GN=glysoja_013469 PE=4 SV=1	127.9	0.935	0.854	0.896	0.895	0.067026
A0A0R0I8C1	Phosphoglycolate phosphatase OS=Glycine max GN=GLYMA_09G015500 PE=3 SV=1	26.347	1.639	1.343	0.542	1.17467	0.705855
A0A0R0I8Z5	Chlorophyll a-b binding protein CP26, chloroplastic OS=Glycine soja GN=glysoja_033011 PE=3 SV=1	30.984	0.965	1.09	0.938	0.997667	0.971239
A0A0R0I9A1	3-ketoacyl-CoA synthase	56.093	0.675	0.686	0.97	0.777	0.199971
A0A0R0I9F0	Retinol dehydrogenase 11 OS=Glycine soja GN=glysoja_037653 PE=3 SV=1	32.12	1.056			1.056
A0A0R0I9G1	Protein argonaute OS=Cajanus cajan GN=KK1_016195 PE=4 SV=1	116.89	0.569	1.296	1.008	0.957667	0.885133
A0A0R0I9M4	Annexin	35.506	1.109	0.988	0.801	0.966	0.785969
A0A0R0IA81	Nudix hydrolase 20, chloroplastic OS=Glycine soja GN=glysoja_034876 PE=4 SV=1	32.903		0.965	0.832	0.8985	0.475742
A0A0R0IA82	uncharacterized protein	52.787	0.805	0.877	0.89	0.857333	0.0478327
A0A0R0IAW5	Putative polygalacturonase OS=Glycine soja GN=glysoja_019756 PE=3 SV=1	41.072	1.175			1.175
A0A0R0IAY9	ABC transporter B family member 20 OS=Glycine soja GN=glysoja_023840 PE=4 SV=1	136.24	1.012		1.024	1.018	0.280438
A0A0R0IB08	uncharacterized protein	81.551	0.972	0.807	0.845	0.874667	0.176699
A0A0R0IBF4	uncharacterized protein	22.898	0.911			0.911
A0A0R0ICD7	Eukaryotic translation initiation factor 3 subunit I	32.414	0.812			0.812
A0A0R0ICF9	Pectinesterase	35.466	1.078			1.078
A0A0R0ICH7	uncharacterized protein	54.794	0.94	1.05		0.995	0.959133
A0A0R0ICL5	rRNA biogenesis protein rrp5 OS=Glycine soja GN=glysoja_042942 PE=4 SV=1	209.08	1.126	1.517	0.984	1.209	0.396342
A0A0R0ICM5	Ubiquitin (Fragment) OS=Vernicia fordii GN=UBQ PE=2 SV=1	14.767		1.031		1.031
A0A0R0ICZ6	uncharacterized protein	23.784	1.178	1.141	0.937	1.08533	0.450617
A0A0R0ID39	Thioredoxin F-type, chloroplastic OS=Glycine soja GN=glysoja_004985 PE=4 SV=1	19.653	1.318	1.312	0.861	1.16367	0.47039
A0A0R0ID89	Protein TRIGALACTOSYLDIACYLGLYCEROL 3, chloroplastic OS=Glycine soja GN=glysoja_000958 PE=4 SV=1	26.208	1.06	1.276		1.168	0.469724
A0A0R0IDK2	uncharacterized protein	42.425	0.848			0.848
A0A0R0IDV4	uncharacterized protein	324.42		1.128		1.128
A0A0R0IE75	uncharacterized protein	66.511	1.063		0.992	1.0275	0.680977
A0A0R0IEH4	Mitochondrial substrate carrier family protein Q OS=Glycine soja GN=glysoja_024347 PE=3 SV=1	23.356	0.602		0.633	0.6175	0.0364435
A0A0R0IEV6	Putative DNA-binding protein ESCAROLA OS=Glycine soja GN=glysoja_032999 PE=4 SV=1	19.669	0.921		0.967	0.944	0.334996
A0A0R0IF33	Calnexin like OS=Glycine soja GN=glysoja_002995 PE=3 SV=1	61.611	0.708	1.098	1.148	0.984667	0.936479
A0A0R0IFL2	Dual specificity protein kinase pom1 OS=Glycine soja GN=glysoja_027739 PE=4 SV=1	128.56	0.985	0.95	0.99	0.975	0.246222
A0A0R0IG71	V-type proton ATPase subunit d2 OS=Glycine soja GN=glysoja_006042 PE=4 SV=1	34.363	0.741	0.96	0.942	0.881	0.300508
A0A0R0IG84	uncharacterized protein	22.267	0.993	1.171	1.007	1.057	0.50094
A0A0R0IH39	THO complex subunit 2 OS=Glycine soja GN=glysoja_002609 PE=4 SV=1	212.23	0.914	1.021		0.9675	0.741711
A0A0R0IHC2	uncharacterized protein	35.205	0.849	0.971		0.91	0.48652
A0A0R0IHR9	uncharacterized protein	61.335			1.059	1.059
A0A0R0IHT4	Serine/threonine-protein kinase OS=Glycine max GN=GLYMA_08G061000 PE=3 SV=2	78.442	1.174	0.83		1.002	0.994766
A0A0R0II00	Peptidyl-prolyl cis-trans isomerase FKBP42 OS=Glycine soja GN=glysoja_006148 PE=4 SV=1	42.236	1.064		1.059	1.0615	0.036558
A0A0R0IIS7	Succinate-semialdehyde dehydrogenase (Acetylating) OS=Glycine soja GN=glysoja_003011 PE=4 SV=1	45.433	1.003	0.926	0.833	0.920667	0.318219
A0A0R0IKB3	uncharacterized protein	45.899	0.808			0.808
A0A0R0IKR4	uncharacterized protein	66.295	1.326	1.203	1.287	1.272	0.0256777
A0A0R0IKU5	Protein VAC14 like OS=Glycine soja GN=glysoja_002631 PE=4 SV=1	78.586	0.981			0.981
A0A0R0ILU1	Pentatricopeptide repeat-containing protein, chloroplastic OS=Glycine soja GN=glysoja_008436 PE=4 SV=1	46.739	1.304			1.304
A0A0R0ILW8	Alanine--glyoxylate aminotransferase 2 like 1, mitochondrial OS=Glycine soja GN=glysoja_003877 PE=3 SV=1	36.009	1.035			1.035
A0A0R0ILX5	uncharacterized protein	36.21	0.976	1.049	1.135	1.05333	0.443319
A0A0R0IM79	CAAX prenyl protease 1 like OS=Glycine soja GN=glysoja_028791 PE=3 SV=1	48.486	1.127			1.127
A0A0R0IM94	uncharacterized protein	27.313	2.099	0.679	0.436	1.07133	0.920835
A0A0R0IMG0	Embryonic polyadenylate-binding protein 2 OS=Glycine soja GN=glysoja_008548 PE=4 SV=1	74.983	1.115		0.855	0.985	0.948173
A0A0R0IMS0	Putative spermidine synthase OS=Glycine soja GN=glysoja_026555 PE=4 SV=1	33.009	1.129			1.129
A0A0R0IMS4	Hexosyltransferase	62.02	0.846			0.846
A0A0R0IMT3	Isocitrate dehydrogenase [NADP] OS=Glycine max PE=3 SV=1	43.663	1.012	0.971		0.9915	0.818437
A0A0R0INE4	NIPA-like protein OS=Glycine soja GN=glysoja_025563 PE=4 SV=1	97.806		1.009	1.091	1.05	0.546977
A0A0R0INP3	Phosphatidylserine decarboxylase proenzyme 2	59.429	1.114	1.127	0.776	1.00567	0.971536
A0A0R0IP02	Putative spermine/spermidine synthase OS=Glycine max PE=4 SV=1	81.927	1.067			1.067
A0A0R0IP04	uncharacterized protein	26.977	0.968	1.193	0.986	1.049	0.63512
A0A0R0IP85	Lipoxygenase	98.684	0.664	0.834	0.804	0.767333	0.0683424
A0A0R0IP95	Ferredoxin-1, chloroplastic OS=Glycine soja GN=glysoja_023309 PE=4 SV=1	11.247	0.709	0.694	0.715	0.706	0.000676115
A0A0R0IPI1	Ubiquitin carboxyl-terminal hydrolase 6 OS=Glycine soja GN=glysoja_023372 PE=3 SV=1	60.554	1.421		1.059	1.24	0.520495
A0A0R0IPI9	ABC transporter C family member 8 OS=Glycine soja GN=glysoja_023362 PE=4 SV=1	135.48	0.845			0.845
A0A0R0IR25	Serrate RNA effector molecule OS=Glycine soja GN=glysoja_007164 PE=3 SV=1	80.618	1.042		1.081	1.0615	0.268354
A0A0R0IR68	uncharacterized protein	58.55			1.029	1.029
A0A0R0IRC1	Chalcone synthase CHS4 OS=Glycine max GN=GLYMA_08G110500 PE=3 SV=1	27.362	0.151		0.236	0.1935	0.0473563
A0A0R0IRH4	Phosphoglycerate kinase	42.391	1.023	1.003	0.966	0.997333	0.908179
A0A0R0IRJ4	Obg-like ATPase 1	43.421	1.075	1.114	1.171	1.12	0.0722728
A0A0R0ISH4	Protein YIF1B OS=Glycine soja GN=glysoja_029732 PE=4 SV=1	21.295	0.378	0.769	0.922	0.689667	0.258185
A0A0R0IT41	U2 snRNP-associated SURP motif-containing protein OS=Glycine soja GN=glysoja_044677 PE=4 SV=1	95.831	0.906	1.155	1.011	1.024	0.811456
A0A0R0ITC7	ABC transporter B family member 2 OS=Glycine soja GN=glysoja_047015 PE=4 SV=1	130.87			0.825	0.825
A0A0R0IU60	RuBisCO large subunit-binding protein subunit beta, chloroplastic OS=Glycine soja GN=glysoja_011366 PE=3 SV=1	62.84			0.927	0.927
A0A0R0IUK7	Serine/threonine-protein kinase CTR1 OS=Glycine soja GN=glysoja_026592 PE=4 SV=1	134.92	1.031	1.183	1.172	1.12867	0.164915
A0A0R0IUQ7	Alpha-amylase OS=Glycine soja GN=glysoja_029590 PE=4 SV=1	92.543	0.47	0.552	0.774	0.598667	0.0689444
A0A0R0IV39	Calmodulin-binding transcription activator 2 OS=Glycine soja GN=glysoja_011339 PE=4 SV=1	117.1	0.943		0.992	0.9675	0.52036
A0A0R0IV94	Glucose-6-phosphate 1-dehydrogenase	61.823	1.168	1.1		1.134	0.219328
A0A0R0IVG9	Peroxyureidoacrylate/ureidoacrylate amidohydrolase RutB OS=Glycine soja GN=glysoja_032719 PE=4 SV=1	21.264			1.133	1.133
A0A0R0IVL3	uncharacterized protein	23.41	1.236	0.959	0.925	1.04	0.771712
A0A0R0IVL6	GATA transcription factor 28 OS=Glycine soja GN=glysoja_007116 PE=4 SV=1	32.997	0.762	0.996		0.879	0.59803
A0A0R0IW87	uncharacterized protein	17.059	1.1			1.1
A0A0R0IXV4	Glucose-6-phosphate 1-dehydrogenase	66.504		1.161	1.288	1.2245	0.242244
A0A0R0IYE6	Lipoxygenase	96.334	1.349	1.375	1.392	1.372	0.00169026
A0A0R0IYJ9	uncharacterized protein	188.65	1.037	1.182	1.044	1.08767	0.268727
A0A0R0IYU2	uncharacterized protein	62.52	1.16			1.16
A0A0R0IZ10	uncharacterized protein	89.242	0.76		1.789	1.2745	0.770338
A0A0R0IZB5	Protein gar2 OS=Glycine soja GN=glysoja_022530 PE=4 SV=1	52.683	1.053	0.953	1.012	1.006	0.881484
A0A0R0IZE9	uncharacterized protein	36.581	0.503			0.503
A0A0R0IZU0	DNA damage-inducible protein 1 OS=Glycine soja GN=glysoja_028490 PE=4 SV=1	37.125	1.026	1.046	0.884	0.985333	0.83619
A0A0R0J0I8	K(+) efflux antiporter 2, chloroplastic OS=Glycine soja GN=glysoja_034661 PE=4 SV=1	126.85	0.878		1.067	0.9725	0.870805
A0A0R0J1V2	uncharacterized protein	37.197	1.078		1.082	1.08	0.0224985
A0A0R0J2I4	uncharacterized protein	43.291	1.42		1.133	1.2765	0.403079
A0A0R0J2M7	UPF0664 stress-induced protein C29B12.11c OS=Glycine soja GN=glysoja_043753 PE=4 SV=1	20.728	0.964	1.051	0.932	0.982333	0.724242
A0A0R0J2U1	Inositol oxygenase 2 OS=Glycine soja GN=glysoja_000855 PE=4 SV=1	34.527	0.486			0.486
A0A0R0J3D8	40S ribosomal protein SA	30.886	1.027	1.128	1.112	1.089	0.146281
A0A0R0J3H9	DnaJ like subfamily B member 13 OS=Glycine soja GN=glysoja_049305 PE=4 SV=1	28.523	1.148	0.609	0.873	0.876667	0.583892
A0A0R0J415	uncharacterized protein	53.092	0.948	0.969	1.027	0.981333	0.584957
A0A0R0J464	Malonate--CoA ligase OS=Glycine soja GN=glysoja_032714 PE=4 SV=1	59.411	0.894	0.99	0.949	0.944333	0.24381
A0A0R0J486	uncharacterized protein	99.914	1.068			1.068
A0A0R0J4A8	Putative membrane protein OS=Glycine soja GN=glysoja_018142 PE=4 SV=1	46.638	1.011	1.013		1.012	0.0746819
A0A0R0J4I9	uncharacterized protein	228.41		1.104	0.663	0.8835	0.772383
A0A0R0J4T8	Fructose-1,6-bisphosphatase, chloroplastic OS=Glycine soja GN=glysoja_034582 PE=3 SV=1	43.812	1.086		1.099	1.0925	0.0630584
A0A0R0J537	uncharacterized protein	32.284	0.989	0.889	1.013	0.963667	0.516434
A0A0R0J5G7	Protein mrp like OS=Glycine soja GN=glysoja_019024 PE=3 SV=1	50.179	1.03	1.114	1.054	1.066	0.163685
A0A0R0J5L8	uncharacterized protein	26.865	1.913			1.913
A0A0R0J5R5	Glycine cleavage system H protein, mitochondrial OS=Glycine soja GN=glysoja_023660 PE=3 SV=1	9.7722		0.926		0.926
A0A0R0J5U1	uncharacterized protein	99.965	1.182			1.182
A0A0R0J5W4	Cysteine synthase	41.326	0.989	1.089	0.968	1.01533	0.769246
A0A0R0J5X6	General transcription factor IIH subunit 4 OS=Glycine soja GN=glysoja_027358 PE=4 SV=1	49.503	1.015			1.015
A0A0R0J6J3	Post-GPI attachment to proteins factor 3 OS=Glycine soja GN=glysoja_031041 PE=4 SV=1	21.971	0.987	1.044		1.0155	0.766277
A0A0R0J6R0	uncharacterized protein	2.4037	1.256			1.256
A0A0R0J7H3	Methionine adenosyltransferase 2 subunit beta OS=Glycine soja GN=glysoja_021937 PE=4 SV=1	38.926	0.939	0.845	0.873	0.885667	0.0787189
A0A0R0J7Q6	Acylpyruvase FAHD1, mitochondrial OS=Glycine soja GN=glysoja_009816 PE=4 SV=1	23.967	1.043	0.883		0.963	0.798782
A0A0R0J8X8	Peptidyl-prolyl cis-trans isomerase	23.182			1.051	1.051
A0A0R0J9B8	uncharacterized protein	124.21	0.899	1.092	1.024	1.005	0.94899
A0A0R0J9H4	UTP--glucose-1-phosphate uridylyltransferase OS=Cajanus cajan GN=KK1_024467 PE=4 SV=1	68.506	0.985	1.221		1.103	0.647959
A0A0R0J9W7	DEAD-box ATP-dependent RNA helicase 50 OS=Glycine soja GN=glysoja_014563 PE=4 SV=1	59.142	1.117	0.951	1.235	1.101	0.422215
A0A0R0J9Y0	Vesicle-fusing ATPase OS=Glycine soja GN=glysoja_027355 PE=4 SV=1	77.957	0.261	0.86	0.928	0.683	0.346368
A0A0R0JA47	uncharacterized protein	24.256	1.047	0.896	0.97	0.971	0.641456
A0A0R0JA61	Monosaccharide-sensing protein 2 OS=Glycine soja GN=glysoja_013781 PE=3 SV=1	55.716	0.7	0.846	0.781	0.775667	0.0492624
A0A0R0JA66	uncharacterized protein	11.124	0.598	0.659		0.6285	0.0735861
A0A0R0JBP2	Ras-related protein RABA1f OS=Glycine soja GN=glysoja_020283 PE=4 SV=1	24.13	0.516	0.935	0.843	0.764667	0.26982
A0A0R0JBY6	uncharacterized protein	78.948	0.922	0.994	0.433	0.783	0.420581
A0A0R0JC57	uncharacterized protein	43.663	1.271		1.268	1.2695	0.00501093
A0A0R0JC83	Far upstream element-binding protein 1 OS=Glycine soja GN=glysoja_035310 PE=4 SV=1	58.284	0.952	0.757	0.864	0.857667	0.175417
A0A0R0JCW2	Polyphenol oxidase A1, chloroplastic OS=Glycine soja GN=glysoja_041155 PE=4 SV=1	66.247	1.531	1.398	1.716	1.54833	0.0398949
A0A0R0JDA7	Transcriptional corepressor LEUNIG OS=Glycine soja GN=glysoja_036600 PE=4 SV=1	97.468	1.096		0.988	1.042	0.679894
A0A0R0JEC7	Glucan endo-1,3-beta-glucosidase 1 OS=Glycine soja GN=glysoja_039518 PE=3 SV=1	57.078	0.882	1.015	0.965	0.954	0.435019
A0A0R0JEE9	Phosphoenolpyruvate carboxykinase [ATP] OS=Glycine soja GN=glysoja_021861 PE=4 SV=1	131.85		1.366		1.366
A0A0R0JEI9	14-3-3-like protein B OS=Glycine soja GN=glysoja_017725 PE=3 SV=1	28.365	0.995	1.143	0.818	0.985333	0.910227
A0A0R0JEQ6	uncharacterized protein	49.009	0.853	1.121	1.181	1.05167	0.716317
A0A0R0JEV3	Acetate/butyrate--CoA ligase AAE7, peroxisomal OS=Glycine soja GN=glysoja_009780 PE=4 SV=1	62.181	0.865		0.864	0.8645	0.00332217
A0A0R0JF10	uncharacterized protein	85.732	0.684			0.684
A0A0R0JF93	Actin-depolymerizing factor 6 (Fragment) OS=Glycine soja GN=glysoja_022022 PE=3 SV=1	13.801	0.919			0.919
A0A0R0JFB9	uncharacterized protein	24.088	1.061	1.178		1.1195	0.385504
A0A0R0JFK5	Glucose-1-phosphate adenylyltransferase	49.293	1.102		1.022	1.062	0.470858
A0A0R0JFP2	Calcium-dependent protein kinase 21 OS=Glycine soja GN=glysoja_004498 PE=3 SV=1	58.721	1.362	1.104	1.166	1.21067	0.157453
A0A0R0JFQ3	Transcription elongation factor SPT5 OS=Glycine max GN=GLYMA_06G122500 PE=3 SV=1	100.24	1.054	1.105	1.387	1.182	0.287741
A0A0R0JFW9	Pathogen-related protein OS=Glycine soja GN=glysoja_015719 PE=4 SV=1	22.701	1.315	1.018	1.198	1.177	0.236274
A0A0R0JGL3	uncharacterized protein	12.512	0.506	0.564	0.751	0.607	0.0491867
A0A0R0JHS3	uncharacterized protein	106.77	0.974	0.923		0.9485	0.388903
A0A0R0JHW4	uncharacterized protein	33.766	1.377			1.377
A0A0R0JI09	uncharacterized protein	154.52	0.974		1	0.987	0.608173
A0A0R0JIB5	Ribonuclease J OS=Glycine soja GN=glysoja_040245 PE=4 SV=1	93.934	1.16	1.053	1.092	1.10167	0.117391
A0A0R0JIK5	Cytosine-specific methyltransferase OS=Glycine soja GN=glysoja_012181 PE=3 SV=1	162.18	1.443	1.085	1.065	1.19767	0.319254
A0A0R0JIL0	Pachytene checkpoint protein 2 like OS=Glycine soja GN=glysoja_012176 PE=3 SV=1	40.006		0.924		0.924
A0A0R0JJ40	uncharacterized protein	20.36	1.143	0.901	1.173	1.07233	0.563603
A0A0R0JJ68	uncharacterized protein	34.887	1.103	1.078	1.001	1.06067	0.247915
A0A0R0JJ72	Sister chromatid cohesion protein PDS5 like B OS=Glycine soja GN=glysoja_042013 PE=4 SV=1	182.31	0.436			0.436
A0A0R0JJE4	Peptidyl-prolyl cis-trans isomerase D OS=Glycine soja GN=glysoja_023276 PE=4 SV=1	92.975		1.019		1.019
A0A0R0JJE6	UPF0420 protein C16orf58 like OS=Glycine soja GN=glysoja_038398 PE=4 SV=1	51.497	1.091	0.9	0.96	0.983667	0.835068
A0A0R0JJH4	uncharacterized protein	64.251	0.635			0.635
A0A0R0JJR3	E3 ubiquitin-protein ligase UPL1 OS=Glycine soja GN=glysoja_021796 PE=4 SV=1	399.7	1.218	1.041	1.207	1.15533	0.157125
A0A0R0JK36	uncharacterized protein	19.283	1.188		1.16	1.174	0.072129
A0A0R0JKK2	Protein KIAA0664-like protein OS=Glycine soja GN=glysoja_043893 PE=4 SV=1	182.72	1.033	1.199	1.197	1.143	0.167774
A0A0R0JKN5	60S ribosomal protein L10 OS=Glycine soja GN=glysoja_038286 PE=4 SV=1	25.065	1.169			1.169
A0A0R0JKU3	ATP synthase subunit b', chloroplastic OS=Glycine soja GN=glysoja_032328 PE=3 SV=1	23.453			0.998	0.998
A0A0R0JKV5	Peroxidase OS=Glycine max GN=GLYMA_06G068200 PE=3 SV=1	33.998	0.889	1.132	1.45	1.157	0.51269
A0A0R0JLY7	Putative phosphomevalonate kinase OS=Glycine soja GN=glysoja_015681 PE=3 SV=1	53.803	1.123	1.11		1.1165	0.0501284
A0A0R0JMH2	uncharacterized protein	45.76			1.218	1.218
A0A0R0JMI0	uncharacterized protein	239.59	1.622			1.622
A0A0R0JMS4	Transcription initiation factor TFIID subunit 5 OS=Glycine soja GN=glysoja_023208 PE=4 SV=1	54.682	0.856			0.856
A0A0R0JN23	ABC transporter-like protein OS=Medicago truncatula GN=MTR_3g094740 PE=4 SV=2	84.621			0.776	0.776
A0A0R0JN26	uncharacterized protein	118.26	1.023	1.141	1.021	1.06167	0.332078
A0A0R0JN92	uncharacterized protein	39.366	1.103			1.103
A0A0R0JND1	Signal peptidase I	11.716	1.064	0.814	0.669	0.849	0.397089
A0A0R0JNL5	uncharacterized protein	65.291	0.964			0.964
A0A0R0JNS0	Zinc finger CCCH domain-containing protein 38 OS=Glycine soja GN=glysoja_011872 PE=4 SV=1	77.455	0.927			0.927
A0A0R0JP46	Translation factor GUF1 homolog, mitochondrial	75.798	1.03	1.023	1.19	1.081	0.349056
A0A0R0JPC5	Methionyl-tRNA formyltransferase OS=Glycine soja GN=glysoja_022197 PE=3 SV=1	30.03	0.954			0.954
A0A0R0JPJ7	ATP synthase subunit gamma	30.752	0.854	1.056	0.953	0.954333	0.588033
A0A0R0JQ57	uncharacterized protein	65.893	0.932	0.971	0.824	0.909	0.233098
A0A0R0JQ91	Chlorophyll a-b binding protein P4, chloroplastic OS=Glycine soja GN=glysoja_032824 PE=3 SV=1	27.956	1.167	1.326	1.234	1.24233	0.0502046
A0A0R0JQL6	Putative ethanolamine kinase A OS=Glycine soja GN=glysoja_043073 PE=4 SV=1	41.931	1.106	1.051		1.0785	0.292833
A0A0R0JQU1	31 kDa ribonucleoprotein, chloroplastic OS=Glycine soja GN=glysoja_016699 PE=4 SV=1	32.913	1.076	1.004	1.121	1.067	0.249603
A0A0R0JQZ9	uncharacterized protein	44.508	1.063	0.997	0.795	0.951667	0.672896
A0A0R0JR59	Copper chaperone for superoxide dismutase OS=Glycine soja GN=glysoja_030920 PE=4 SV=1	31.549	1.488	1.537	1.711	1.57867	0.0198978
A0A0R0JRB0	L-lactate dehydrogenase	37.801	1.13	1.133	0.919	1.06067	0.556773
A0A0R0JRF7	Activating signal cointegrator 1 complex subunit 3 OS=Glycine soja GN=glysoja_029123 PE=4 SV=1	227.67	1.004	1.117		1.0605	0.587424
A0A0R0JRN7	Thylakoid lumenal 16.5 kDa protein, chloroplastic OS=Glycine soja GN=glysoja_047977 PE=4 SV=1	24.743	0.887	1.118	1.051	1.01867	0.844836
A0A0R0JRZ1	uncharacterized protein	71.495	0.631		0.929	0.78	0.486283
A0A0R0JS71	26S proteasome non-ATPase regulatory subunit 5 OS=Glycine soja GN=glysoja_041096 PE=4 SV=1	43.281	0.894	0.854	1.112	0.953333	0.681433
A0A0R0JSF7	uncharacterized protein	40.621	1.071		0.95	1.0105	0.922262
A0A0R0JSK3	Replication factor C subunit 3 OS=Glycine soja GN=glysoja_046865 PE=4 SV=1	38.051	0.665			0.665
A0A0R0JT11	Bystin OS=Glycine soja GN=glysoja_045113 PE=4 SV=1	37.812	0.381	0.918		0.6495	0.525458
A0A0R0JT50	uncharacterized protein	29.896	1.126	1.116		1.121	0.0371609
A0A0R0JT69	uncharacterized protein	42.8	1.079	1.051	1.11	1.08	0.0618054
A0A0R0JTB2	uncharacterized protein	197.53	1.255		0.924	1.0895	0.767483
A0A0R0JTD4	uncharacterized protein	45.562	1.145	1.092		1.1185	0.195
A0A0R0JTQ9	uncharacterized protein	17.107	1.244	1.037	0.645	0.975333	0.919185
A0A0R0JTV5	Elongation factor 1-alpha	49.263	1.087	1.141	1.139	1.12233	0.0299183
A0A0R0JUF9	Glycosylphosphatidylinositol anchor attachment 1 protein OS=Glycine soja GN=glysoja_022173 PE=4 SV=1	74.662	1.062			1.062
A0A0R0JUI2	uncharacterized protein	41.398	1.134	0.873	0.821	0.942667	0.676549
A0A0R0JUR8	Epoxide hydrolase 2 OS=Glycine soja GN=glysoja_017177 PE=4 SV=1	35.406	1.007	1.055	0.917	0.993	0.900577
A0A0R0JV79	Cullin-4 OS=Glycine soja GN=glysoja_030080 PE=3 SV=1	76.302	1.219	1.109	1.044	1.124	0.185918
A0A0R0JVI8	uncharacterized protein	31.895	1.129		1.206	1.1675	0.20008
A0A0R0JVM8	Putative glucan 1,3-beta-glucosidase A OS=Glycine soja GN=glysoja_033280 PE=4 SV=1	107.58	0.689	0.615	0.698	0.667333	0.00924222
A0A0R0JVZ4	DEAD-box ATP-dependent RNA helicase 37 OS=Glycine soja GN=glysoja_015433 PE=4 SV=1	66.268	1.225	1.224	1.011	1.15333	0.220618
A0A0R0JWC4	Splicing factor U2af large subunit A OS=Glycine soja GN=glysoja_033239 PE=4 SV=1	42.737	0.818	0.898	0.987	0.901	0.239541
A0A0R0JWZ2	DEAD-box ATP-dependent RNA helicase 30 OS=Cajanus cajan GN=KK1_009441 PE=4 SV=1	65.649	1.025	1.023	1.032	1.02667	0.0153427
A0A0R0JX56	Uridine-cytidine kinase C OS=Glycine soja GN=glysoja_011797 PE=4 SV=1	64.367			0.87	0.87
A0A0R0JX57	uncharacterized protein	60.893	1.053		0.928	0.9905	0.931838
A0A0R0JXP1	uncharacterized protein	31.451	0.79			0.79
A0A0R0JY08	Histone deacetylase 14 OS=Glycine soja GN=glysoja_030540 PE=4 SV=1	45.3	0.836	0.999	0.949	0.928	0.346991
A0A0R0JYF7	Cyclin-dependent kinase E-1 OS=Glycine soja GN=glysoja_003030 PE=3 SV=1	16.763	0.568			0.568
A0A0R0JYG9	Rubredoxin 1 OS=Cajanus cajan GN=KK1_029292 PE=4 SV=1	17.324	0.659	0.856		0.7575	0.331939
A0A0R0JYI2	Transaldolase OS=Cajanus cajan GN=KK1_029293 PE=4 SV=1	42.521	1.257	1.13	1.21	1.199	0.0483152
A0A0R0JYP0	Putative serine/threonine-protein kinase At1g54610 family OS=Cajanus cajan GN=KK1_033324 PE=4 SV=1	46.84	0.476		0.951	0.7135	0.5504
A0A0R0JYP3	uncharacterized protein	25.228			0.932	0.932
A0A0R0JYP4	uncharacterized protein	58.917	1.131			1.131
A0A0R0JYS9	Peroxidase	35.497	1.062	1.287	1.38	1.243	0.170325
A0A0R0JYU2	Ras-related protein RABH1b OS=Glycine soja GN=glysoja_012971 PE=4 SV=1	22.943	0.913	1.022	0.994	0.976333	0.614267
A0A0R0JZ81	uncharacterized protein	79.053	0.99			0.99
A0A0R0JZP8	Proteasomal ubiquitin receptor ADRM1 OS=Glycine soja GN=glysoja_017560 PE=4 SV=1	35.284	0.859	0.983		0.921	0.533127
A0A0R0K067	NADPH:adrenodoxin oxidoreductase, mitochondrial	50.268	0.293	2.248	1.586	1.37567	0.646573
A0A0R0K069	Glucan endo-1,3-beta-glucosidase 13 OS=Glycine soja GN=glysoja_017514 PE=3 SV=1	49.861		1.001		1.001
A0A0R0K0B7	Putative cadmium/zinc-transporting ATPase HMA1, chloroplastic OS=Glycine soja GN=glysoja_040451 PE=3 SV=1	90.096	0.58	0.547	0.648	0.591667	0.00786003
A0A0R0K0R3	Putative small nuclear ribonucleoprotein Sm D2 OS=Cajanus cajan GN=KK1_004496 PE=4 SV=1	9.5703	1.135	1.088	0.98	1.06767	0.351725
A0A0R0K0X0	uncharacterized protein	411.3	0.683			0.683
A0A0R0K195	Protoporphyrinogen oxidase OS=Cajanus cajan GN=KK1_023546 PE=4 SV=1	51.683	1.195	1.256	1.144	1.19833	0.0377206
A0A0R0K1F4	Histone chaperone ASF1B OS=Glycine soja GN=glysoja_013666 PE=4 SV=1	19.079	0.965	1.058	0.746	0.923	0.566759
A0A0R0K2I8	uncharacterized protein	44.476	1.124			1.124
A0A0R0K2M8	Potassium transporter	71.657	0.943			0.943
A0A0R0K2N8	Early endosome antigen 1 OS=Glycine soja GN=glysoja_023159 PE=4 SV=1	57.612	1.014	1.108	1.132	1.08467	0.194847
A0A0R0K3E6	uncharacterized protein	31.29	0.988			0.988
A0A0R0K3K3	Polyadenylate-binding protein	67.766	1.285		1.26	1.2725	0.0412411
A0A0R0K3V5	Activating signal cointegrator 1 complex subunit 2 OS=Glycine soja GN=glysoja_019532 PE=4 SV=1	62.799	1.03			1.03
A0A0R0K490	Glutamine-dependent NAD(+) synthetase OS=Glycine soja GN=glysoja_017570 PE=4 SV=1	66.661	1.03			1.03
A0A0R0K4E6	uncharacterized protein	20.759	0.967	1.067	1.178	1.07067	0.443658
A0A0R0K4M7	uncharacterized protein	77.559	0.909		1.031	0.97	0.786939
A0A0R0K4Q9	uncharacterized protein	138.95	0.016		0.09	0.053	0.0351403
A0A0R0K519	Acyl-protein thioesterase 2 (Fragment) OS=Glycine soja GN=glysoja_032301 PE=4 SV=1	24.005		1.188	1.192	1.19	0.00947631
A0A0R0K5E1	uncharacterized protein	41.527	1.001	0.886	0.938	0.941667	0.288359
A0A0R0K5Q3	Putative 1-aminocyclopropane-1-carboxylate deaminase OS=Glycine soja GN=glysoja_040672 PE=4 SV=1	34.146	1.028		1.133	1.0805	0.474286
A0A0R0K5U3	Putative plastid-lipid-associated protein 7, chloroplastic OS=Glycine soja GN=glysoja_030500 PE=4 SV=1	26.884	1.072			1.072
A0A0R0K666	uncharacterized protein	46.984	0.823	0.892	0.78	0.831667	0.051977
A0A0R0K673	uncharacterized protein	39.503			0.948	0.948
A0A0R0K692	Glucose-1-phosphate adenylyltransferase	53.608	0.652	0.72		0.686	0.096735
A0A0R0K6A7	14-3-3-like protein B OS=Glycine soja GN=glysoja_017725 PE=3 SV=1	28.209	0.931	1.121	1.077	1.043	0.60316
A0A0R0K6C1	Calnexin like OS=Glycine soja GN=glysoja_026990 PE=3 SV=1	61.66	1.474	1.069	1.042	1.195	0.372559
A0A0R0K6H9	Aldehyde dehydrogenase family 2 member C4 OS=Glycine soja GN=glysoja_002695 PE=3 SV=1	54.522	0.749			0.749
A0A0R0K6S7	Acetyl-CoA carboxylase 1 OS=Glycine soja GN=glysoja_045841 PE=4 SV=1	252.37	0.857	0.965	0.924	0.915333	0.159231
A0A0R0K6U7	uncharacterized protein	34.839	0.909			0.909
A0A0R0K729	uncharacterized protein	22.278	0.86	0.95		0.905	0.375753
A0A0R0K7P8	Alpha-glucosidase 2 OS=Glycine soja GN=glysoja_040363 PE=3 SV=1	110.45	1.192	1.052	1.019	1.08767	0.309557
A0A0R0K7S9	MFP1 attachment factor 1 OS=Cajanus cajan GN=KK1_009678 PE=4 SV=1	16.478	1.06	1.101	1.095	1.08533	0.0320583
A0A0R0K7X0	uncharacterized protein	13.857			1.126	1.126
A0A0R0K817	Bifunctional purine biosynthesis protein PurH OS=Glycine soja GN=glysoja_034419 PE=3 SV=1	51.577	1.005			1.005
A0A0R0K943	LON peptidase N-terminal domain and RING finger protein 1 OS=Glycine soja GN=glysoja_041632 PE=4 SV=1	53.839	0.742	0.883	0.894	0.839667	0.115934
A0A0R0K976	Mannan endo-1,4-beta-mannosidase 7 OS=Glycine soja GN=glysoja_023090 PE=3 SV=1	45.506	0.708	0.663	0.794	0.721667	0.0274233
A0A0R0K9A4	Microtubule-associated protein RP/EB family member 1 OS=Glycine soja GN=glysoja_032746 PE=4 SV=1	26.225	0.975	0.874	0.822	0.890333	0.184383
A0A0R0K9H0	Zinc finger CCCH domain-containing protein 44 OS=Glycine soja GN=glysoja_013722 PE=4 SV=1	153.75	0.878		1.057	0.9675	0.839991
A0A0R0K9P4	BZIP transcription factor OS=Glycine max GN=Glyma04g04170.1 PE=2 SV=1	44.06		0.59		0.59
A0A0R0K9R9	Nephrocystin-3 OS=Glycine soja GN=glysoja_017446 PE=4 SV=1	79.219	0.949	0.993	1.016	0.986	0.619672
A0A0R0KA38	Tetratricopeptide repeat protein 7B OS=Glycine soja GN=glysoja_019526 PE=4 SV=1	69.165	0.786	0.712		0.749	0.130842
A0A0R0KA84	Glyceraldehyde-3-phosphate dehydrogenase	36.841	1.194	1.107	1.078	1.12633	0.0977213
A0A0R0KAL0	Calnexin like OS=Glycine soja GN=glysoja_012889 PE=3 SV=1	61.857	1.125	0.834	0.907	0.955333	0.717036
A0A0R0KAL5	uncharacterized protein	79.341	0.99			0.99
A0A0R0KAT4	Beta-galactosidase	93.95	1.026	0.965	1.046	1.01233	0.719439
A0A0R0KB83	uncharacterized protein	43.789	0.978	1.033	1.051	1.02067	0.522526
A0A0R0KB98	Protein arginine N-methyltransferase	65.435	1.279			1.279
A0A0R0KC14	uncharacterized protein	25.834	0.896	0.812	0.781	0.829667	0.0559414
A0A0R0KC23	Xylem cysteine proteinase 2 OS=Glycine soja GN=glysoja_013779 PE=3 SV=1	39.22	0.858	0.754	0.678	0.763333	0.0657798
A0A0R0KC48	uncharacterized protein	52.145	0.853			0.853
A0A0R0KCK8	E3 ubiquitin-protein ligase UPL1-like protein OS=Glycine soja GN=glysoja_017767 PE=4 SV=1	401.23	0.806		0.974	0.89	0.524457
A0A0R0KCQ0	Cellulose synthase-like protein G2 (Fragment) OS=Glycine soja GN=glysoja_018444 PE=4 SV=1	79.608	0.477	0.553	0.558	0.529333	0.00461811
A0A0R0KD34	uncharacterized protein	143.97	0.912		1.01	0.961	0.673658
A0A0R0KDR8	Protein-ribulosamine 3-kinase, chloroplastic OS=Glycine soja GN=glysoja_034630 PE=4 SV=1	32.833	1.032	0.785	0.702	0.839667	0.31741
A0A0R0KDU0	uncharacterized protein	29.588	0.952	1.025	1.172	1.04967	0.594785
A0A0R0KDY5	WPP domain-interacting protein 1 OS=Glycine soja GN=glysoja_041514 PE=4 SV=1	60.091	0.839	1.067	0.969	0.958333	0.657704
A0A0R0KE61	uncharacterized protein	90.427	0.971			0.971
A0A0R0KEE8	NB-LRR type disease resistance protein Rps1-k-2 OS=Glycine max GN=Rps1-k-2 PE=3 SV=1	138.14	0.448			0.448
A0A0R0KEL3	Arginase OS=Glycine soja GN=glysoja_030982 PE=4 SV=1	37.282	0.836	0.869	0.843	0.849333	0.00659341
A0A0R0KEU6	uncharacterized protein	191.04	0.837			0.837
A0A0R0KEV5	uncharacterized protein	30.879		0.522		0.522
A0A0R0KF34	uncharacterized protein	62.205	0.999	0.949		0.974	0.596329
A0A0R0KF88	uncharacterized protein	19.141	1.112			1.112
A0A0R0KFI8	uncharacterized protein	38.46		1.128		1.128
A0A0R0KFJ6	NAD-dependent protein deacylase OS=Glycine max GN=GLYMA_04G210000 PE=3 SV=1	34.514		1.048	1.271	1.1595	0.496357
A0A0R0KFL3	Ribulose bisphosphate carboxylase/oxygenase activase 1, chloroplastic OS=Glycine soja GN=glysoja_047208 PE=4 SV=1	48.301	1.097			1.097
A0A0R0KGG4	Peptidyl-prolyl cis-trans isomerase FKBP62 OS=Glycine soja GN=glysoja_048562 PE=4 SV=1	64.709	1.597		1.441	1.519	0.133324
A0A0R0KGM3	uncharacterized protein	10.146	1.139	1.297	1.268	1.23467	0.0586393
A0A0R0KGN4	Retinoblastoma-related protein 1 OS=Glycine soja GN=glysoja_038706 PE=4 SV=1	76.54	0.694		0.758	0.726	0.104206
A0A0R0KGZ7	Pectinesterase	63.576	1.063	1.048	0.935	1.01533	0.785949
A0A0R0KHF0	Blue copper protein OS=Glycine soja GN=glysoja_034726 PE=4 SV=1	19.17	1.587	1.356	1.391	1.44467	0.0370324
A0A0R0KHH6	Ras-related protein RABD2a OS=Glycine soja GN=glysoja_034728 PE=4 SV=1	22.552	0.974	1.083	1.058	1.03833	0.442614
A0A0R0KHI1	uncharacterized protein	63.009	0.831			0.831
A0A0R0KHU2	uncharacterized protein	32.088	0.668	0.685	0.776	0.709667	0.0194227
A0A0R0KHV8	CCR4-NOT transcription complex subunit 1 OS=Glycine soja GN=glysoja_038184 PE=4 SV=1	270.55	1.144	1.067	1.118	1.10967	0.0582687
A0A0R0KIG7	UDP-sulfoquinovose synthase, chloroplastic OS=Glycine soja GN=glysoja_025881 PE=4 SV=1	53.17	0.779	1.202	1.129	1.03667	0.839929
A0A0R0KIH4	uncharacterized protein	70.553	1.317	1.024	1.215	1.18533	0.220095
A0A0R0KIR5	Ferredoxin-dependent glutamate synthase 1, chloroplastic OS=Glycine soja GN=glysoja_025860 PE=4 SV=1	166.64	0.916	0.833	0.789	0.846	0.0776128
A0A0R0KJC9	CBS domain-containing protein CBSCBSPB5 OS=Glycine soja GN=glysoja_033964 PE=4 SV=1	47.315	1.092			1.092
A0A0R0KJF0	Methylenetetrahydrofolate reductase	64.385	1.013	0.871	1.005	0.963	0.579247
A0A0R0KJG3	Kinesin-like protein	110.61			0.644	0.644
A0A0R0KKJ8	uncharacterized protein	20.385	1.083	1.024	0.967	1.02467	0.608652
A0A0R0KKK6	NADH-cytochrome b5 reductase	30.853	1.009			1.009
A0A0R0KKL6	Putative methyltransferase PMT8 OS=Glycine soja GN=glysoja_019182 PE=4 SV=1	69.313	0.585			0.585
A0A0R0KKR3	Aldo-keto reductase family 4 member C9 OS=Glycine soja GN=glysoja_039081 PE=4 SV=1	35.178	0.975	1.03	1.003	1.00267	0.903488
A0A0R0KKU3	Heat shock cognate 70 kDa protein OS=Glycine soja GN=glysoja_016518 PE=3 SV=1	71.474	0.908	0.922	0.953	0.927667	0.0471268
A0A0R0KL80	1,4-alpha-glucan-branching enzyme 2-2, chloroplastic/amyloplastic OS=Glycine soja GN=glysoja_021493 PE=4 SV=1	88.222	1.04	0.878	0.914	0.944	0.450134
A0A0R0KLI2	uncharacterized protein	177.85	1.826			1.826
A0A0R0KM01	FACT complex subunit SSRP1 OS=Glycine soja GN=glysoja_031121 PE=4 SV=1	68.009	1.422	1.076	0.792	1.09667	0.707057
A0A0R0KMK0	Pre-mRNA-splicing factor SF2 (Fragment) OS=Glycine soja GN=glysoja_039699 PE=4 SV=1	32.749	1.017	0.994	1.011	1.00733	0.476339
A0A0R0KMU0	30S ribosomal protein S31, chloroplastic OS=Glycine soja GN=glysoja_041986 PE=4 SV=1	12.884	0.514			0.514
A0A0R0KNW9	GDP-mannose 3',5'-epimerase OS=Glycine max GN=GME1 PE=2 SV=1	42.536	1.462	1.824	1.694	1.66	0.0364994
A0A0R0KP00	uncharacterized protein	59.366	0.996	1.124	0.937	1.019	0.805064
A0A0R0KP15	uncharacterized protein	36.572	1.124			1.124
A0A0R0KP75	uncharacterized protein	32.29			1.219	1.219
A0A0R0KPC8	Putative ribose-5-phosphate isomerase OS=Phaseolus vulgaris PE=2 SV=1	29.782	0.978	0.924	0.936	0.946	0.114635
A0A0R0KPH2	Putative DNA-binding protein ESCAROLA OS=Glycine soja GN=glysoja_028957 PE=4 SV=1	36.271	1.188	1.085	1.118	1.13033	0.0726627
A0A0R0KPJ4	Protein PIR OS=Glycine soja GN=glysoja_028967 PE=4 SV=1	137.08	0.982	0.911		0.9465	0.479777
A0A0R0KPW1	Rab-GDP dissociation inhibitor OS=Zostera marina GN=ZOSMA_34G01120 PE=4 SV=1	64.904	1.345		1.214	1.2795	0.203734
A0A0R0KQ21	DNA helicase INO80 OS=Glycine soja GN=glysoja_012638 PE=4 SV=1	164.63	0.607	0.848	0.591	0.682	0.0890271
A0A0R0KQE9	Taxadien-5-alpha-ol O-acetyltransferase OS=Cajanus cajan GN=KK1_032023 PE=4 SV=1	50.727	0.589	0.851	0.846	0.762	0.153753
A0A0R0KQM5	Activator of 90 kDa heat shock protein ATPase like 1 OS=Glycine soja GN=glysoja_012742 PE=4 SV=1	37.881	1.017	1.017	1.043	1.02567	0.136791
A0A0R0KRE6	Putative FAD synthase OS=Glycine soja GN=glysoja_016628 PE=4 SV=1	51.727	1.001			1.001
A0A0R0KRZ3	uncharacterized protein	51.821	0.911	0.787	0.866	0.854667	0.081971
A0A0R0KSG7	Ribosomal protein L19	24.76	1.524	1.428	1.506	1.486	0.00546721
A0A0R0KSQ2	uncharacterized protein	30.619	0.885			0.885
A0A0R0KSU2	Tuftelin-interacting protein 11 OS=Glycine soja GN=glysoja_000353 PE=3 SV=1	79.915	1.034	0.723	0.834	0.863667	0.345783
A0A0R0KSW6	Putative hydrolase yugF OS=Glycine soja GN=glysoja_033663 PE=4 SV=1	30.242	0.863			0.863
A0A0R0KTA0	uncharacterized protein	49.211	1.009	1.042		1.0255	0.471789
A0A0R0KTD6	Peptidyl-prolyl cis-trans isomerase	23.18	1.04	1.059	1.011	1.03667	0.165108
A0A0R0KU90	uncharacterized protein	23.494	0.846			0.846
A0A0R0KUK9	Putative LRR receptor-like serine/threonine-protein kinase OS=Glycine soja GN=glysoja_016569 PE=3 SV=1	94.544			0.986	0.986
A0A0R0KUQ0	Eukaryotic translation initiation factor 3 subunit H	37.373	1.129	1.202	1.128	1.153	0.0363818
A0A0R0KV09	Thioredoxin M3, chloroplastic OS=Glycine soja GN=glysoja_033576 PE=4 SV=1	14.232	0.902	0.999	1.106	1.00233	0.977139
A0A0R0KV40	Lipoxygenase	93.138	2.664			2.664
A0A0R0KW19	uncharacterized protein	33.079	0.839			0.839
A0A0R0KW93	uncharacterized protein	65.058	1.125	1.168	1.278	1.19033	0.076238
A0A0R0KWB3	60S ribosomal protein L7a OS=Glycine soja GN=glysoja_022894 PE=4 SV=1	29.578	0.429			0.429
A0A0R0KX47	Lysosomal Pro-X carboxypeptidase OS=Glycine soja GN=glysoja_039493 PE=4 SV=1	43.665	1.09			1.09
A0A0R0KXN3	Zinc finger CCCH domain-containing protein 44 OS=Glycine soja GN=glysoja_044298 PE=4 SV=1	23.751	0.909		0.964	0.9365	0.34984
A0A0R0KY07	Matrix metalloproteinase OS=Glycine max GN=Slti114 PE=2 SV=1	44.412	0.997		0.974	0.9855	0.536453
A0A0R0KY40	Tetratricopeptide repeat protein 38 OS=Glycine soja GN=glysoja_025440 PE=4 SV=1	43.021	1.101			1.101
A0A0R0KYQ6	uncharacterized protein	92.684	1.37		0.728	1.049	0.931549
A0A0R0KYT6	uncharacterized protein	32.074		0.953		0.953
A0A0R0KZ46	uncharacterized protein	84.016	0.793	0.828		0.8105	0.0826747
A0A0R0KZC9	UPF0378 protein KIAA0100-like protein OS=Glycine soja GN=glysoja_019476 PE=4 SV=1	265.59	1.77			1.77
A0A0R0KZM6	BEL1-like homeodomain protein 2 OS=Glycine soja GN=glysoja_000239 PE=4 SV=1	73.781	0.588		1.175	0.8815	0.822959
A0A0R0KZN7	U1 small nuclear ribonucleoprotein A OS=Glycine soja GN=glysoja_028970 PE=4 SV=1	20.361	1.062	0.989	0.956	1.00233	0.957024
A0A0R0L0T5	L-type lectin-domain receptor kinase OS=Medicago truncatula GN=MTR_5g077100 PE=3 SV=1	69.179	0.985			0.985
A0A0R0L0Y2	uncharacterized protein	138.41	0.927	0.404	0.805	0.712	0.275028
A0A0R0L197	Glucan endo-1,3-beta-glucosidase 2 OS=Glycine soja GN=glysoja_013409 PE=3 SV=1	44.946	1.03		1.104	1.067	0.422103
A0A0R0L1G2	Putative aquaporin PIP-type 7a OS=Glycine soja GN=glysoja_037517 PE=3 SV=1	27.551	1.338	1.224	1.114	1.22533	0.104525
A0A0R0L1Z4	1-aminocyclopropane-1-carboxylate oxidase OS=Glycine soja GN=glysoja_004160 PE=3 SV=1	36.059	0.739	0.873	0.801	0.804333	0.0540191
A0A0R0L273	Ras-related protein RABE1c OS=Glycine soja GN=glysoja_025497 PE=4 SV=1	23.874	0.976	1.05	1.092	1.03933	0.443545
A0A0R0L2F3	uncharacterized protein	131.03	1.061	1.164	1.118	1.11433	0.08852
A0A0R0L378	Copper chaperone homolog CCH OS=Glycine max PE=2 SV=1	13.426	0.873	0.852	0.887	0.870667	0.00914925
A0A0R0L3E1	Glycerol-3-phosphate dehydrogenase OS=Glycine max GN=GLYMA_02G165500 PE=3 SV=1	59.096	0.89			0.89
A0A0R0L3X2	ABC transporter C family member 3 OS=Glycine soja GN=glysoja_028152 PE=4 SV=1	143.8	0.82	0.814	0.874	0.836	0.0197025
A0A0R0L4C1	uncharacterized protein	28.353	1.121	1.017		1.069	0.520266
A0A0R0L4P4	DNA-directed RNA polymerases I, II, and III subunit RPABC3 OS=Glycine soja GN=glysoja_034230 PE=4 SV=1	14.625	0.71	0.855	1.082	0.882333	0.468446
A0A0R0L553	Shikimate kinase OS=Glycine soja GN=glysoja_024214 PE=4 SV=1	40.475	1.175	1.172	1.11	1.15233	0.0278048
A0A0R0L5B0	Pyruvate kinase OS=Glycine soja GN=glysoja_039658 PE=3 SV=1	15.298	1.056	1.055	1.279	1.13	0.290274
A0A0R0L5D6	Prolycopene isomerase, chloroplastic OS=Glycine soja GN=glysoja_044365 PE=4 SV=1	64.81	1.145	0.84	0.628	0.871	0.555394
A0A0R0L5F3	uncharacterized protein	62.948			0.987	0.987
A0A0R0L704	Something about silencing protein 10 OS=Glycine soja GN=glysoja_032547 PE=4 SV=1	65.291	1.292			1.292
A0A0R0L7Y1	Clathrin heavy chain	188.83			1.004	1.004
A0A0R0L845	uncharacterized protein	82.144	1.202	1.38	1.257	1.27967	0.0492135
A0A0R0L848	uncharacterized protein	17.003	0.6			0.6
A0A0R0L8R4	uncharacterized protein	8.8533	1.221			1.221
A0A0R0L9H9	uncharacterized protein	27.538	1.041			1.041
A0A0R0L9T7	Fructokinase-2 OS=Cajanus cajan GN=KK1_024057 PE=4 SV=1	52.217	0.963	0.981	1.015	0.986333	0.540369
A0A0R0L9V4	Putative WD repeat-containing protein OS=Glycine soja GN=glysoja_037098 PE=4 SV=1	101.76	0.912	1.16	0.969	1.01367	0.895363
A0A0R0LA06	Alcohol dehydrogenase-like 7 OS=Glycine soja GN=glysoja_038253 PE=3 SV=1	41.279	0.968	1.059	1.056	1.02767	0.528135
A0A0R0LAF9	Proteasome subunit alpha type	27.311	1.07			1.07
A0A0R0LBM8	uncharacterized protein	34.577	1.272			1.272
A0A0R0LBW1	Alcohol dehydrogenase-like 7 OS=Glycine soja GN=glysoja_038253 PE=3 SV=1	29.139	1.296			1.296
A0A0R0LCB4	uncharacterized protein	54.196	0.88	0.899	0.863	0.880667	0.0111969
A0A0R0LCJ3	Chromodomain-helicase-DNA-binding protein 2 OS=Glycine soja GN=glysoja_019989 PE=4 SV=1	57.066			1.082	1.082
A0A0R0LDP5	Protein GDAP2 like OS=Glycine soja GN=glysoja_049155 PE=4 SV=1	54.2	0.961		1.007	0.984	0.708971
A0A0R0LE69	uncharacterized protein	24.734	1.097			1.097
A0A0R0LEY8	SEC23-interacting protein OS=Glycine soja GN=glysoja_008022 PE=4 SV=1	29.217	1.196			1.196
A0A0R0LF66	uncharacterized protein	21.984			1.067	1.067
A0A0R0LF72	Methionine aminopeptidase 1B, chloroplastic OS=Glycine soja GN=glysoja_034141 PE=4 SV=1	21.32	1.186	0.953		1.0695	0.745869
A0A0R0LF77	2-phytyl-1,4-beta-naphthoquinone methyltransferase, chloroplastic OS=Glycine soja GN=MENG PE=3 SV=1	18.89		0.951	0.978	0.9645	0.314126
A0A0R0LFR1	UDP-3-O-acylglucosamine N-acyltransferase OS=Glycine soja GN=glysoja_033189 PE=4 SV=1	22.697	0.811			0.811
A0A0R0LJG5	uncharacterized protein	123.39	1.094	1.104	0.914	1.03733	0.670366
A0A0R0LJX8	Peptidyl-prolyl cis-trans isomerase-like 2 OS=Glycine soja GN=glysoja_003424 PE=4 SV=1	54.844		0.875	0.809	0.842	0.182842
A0A0R0LLT0	uncharacterized protein	34.581	1.394	1.086	0.973	1.151	0.430412
A0A0R0LM01	Methionine aminopeptidase 1	39.339	1.096			1.096
A0A0R0LMM2	uncharacterized protein	162.29	1.026	0.743	0.797	0.855333	0.306399
A0A0R4J2J8	Putative methyltransferase PMT20 OS=Glycine soja GN=glysoja_006290 PE=4 SV=1	68.298	0.762			0.762
A0A0R4J2K9	Pectinesterase	40.322	0.839	1.003	0.912	0.918	0.293602
A0A0R4J2L6	Presequence protease 2, chloroplastic/mitochondrial OS=Glycine soja GN=glysoja_033150 PE=3 SV=1	121.36	1.053	1.057	1.057	1.05567	0.000859445
A0A0R4J2N2	Fumarate hydratase 1, mitochondrial OS=Glycine soja GN=glysoja_024573 PE=3 SV=1	53.289	0.794	0.777	0.581	0.717333	0.077615
A0A0R4J2P9	Cysteine synthase	41.647	0.964	0.996	0.983	0.981	0.236942
A0A0R4J2Q0	40S ribosomal protein S18 OS=Glycine soja GN=glysoja_000405 PE=3 SV=1	17.556		2.059	2.096	2.0775	0.0154548
A0A0R4J2Q7	uncharacterized protein	25.064	1.012	1.305	1.318	1.21167	0.225786
A0A0R4J2U8	uncharacterized protein	78.905	1.042	0.894	0.968	0.968	0.603089
A0A0R4J2Y8	Nitrogen regulatory protein P-II like OS=Glycine soja GN=glysoja_028550 PE=3 SV=1	21.499	0.867	0.758	0.833	0.819333	0.0444899
A0A0R4J301	Endoglucanase	57.705	0.806		0.9	0.853	0.270342
A0A0R4J302	26S protease regulatory subunit 4 isogeny OS=Cajanus cajan GN=KK1_010008 PE=4 SV=1	49.577		0.944	0.625	0.7845	0.514528
A0A0R4J305	26S protease regulatory subunit S10B like B OS=Glycine soja GN=glysoja_023100 PE=3 SV=1	44.579	1.072	1.089	1.055	1.072	0.0267604
A0A0R4J318	Peptidyl-prolyl cis-trans isomerase	18.884	0.972	0.953		0.9625	0.219011
A0A0R4J321	Proteasome subunit beta type	25.128	1.091	1.112	1.067	1.09	0.0298998
A0A0R4J326	Bifunctional phosphatase IMPL2, chloroplastic OS=Glycine soja GN=glysoja_013733 PE=4 SV=1	32.637	1.042		0.956	0.999	0.989532
A0A0R4J332	Adenine phosphoribosyltransferase 1, chloroplastic OS=Glycine soja GN=glysoja_019533 PE=3 SV=1	20.015	1.239		0.916	1.0775	0.791741
A0A0R4J335	uncharacterized protein	30.171		1.186		1.186
A0A0R4J338	NADPH--cytochrome P450 reductase	76.556	1.023			1.023
A0A0R4J339	Subtilisin-like protease OS=Glycine soja GN=glysoja_019537 PE=4 SV=1	82.385	1.17			1.17
A0A0R4J346	uncharacterized protein	33.54	1.424	1.228	1.375	1.34233	0.0416373
A0A0R4J354	THO complex subunit 1 OS=Cajanus cajan GN=KK1_036645 PE=4 SV=1	68.936	1.029	0.946	1.015	0.996667	0.925192
A0A0R4J375	Ubiquitin-conjugating enzyme E2 27 OS=Glycine soja GN=glysoja_012926 PE=3 SV=1	21.12	1.083	1.007	1	1.03	0.454004
A0A0R4J384	Elongation factor 1-alpha	49.356	0.87	0.869		0.8695	0.00344945
A0A0R4J387	Chalcone-flavonone isomerase family protein	23.562	0.941	0.973	0.865	0.926333	0.201166
A0A0R4J3B7	uncharacterized protein	39.745	1.212	1.223	1.324	1.253	0.0285026
A0A0R4J3C9	Serine hydroxymethyltransferase	51.718	1.238	1.253	1.223	1.238	0.00198019
A0A0R4J3D0	YTH domain family protein 2 OS=Glycine soja GN=glysoja_010821 PE=4 SV=1	74.182		1.081	1.17	1.1255	0.295907
A0A0R4J3G4	Eukaryotic initiation factor 4A-11 OS=Glycine soja GN=glysoja_035291 PE=3 SV=1	46.664	1.288	1.089	1.036	1.13767	0.280448
A0A0R4J3K7	Dihydroflavonol-4-reductase OS=Glycine soja GN=glysoja_009496 PE=4 SV=1	35.791	1.282	1.093	1.117	1.164	0.152916
A0A0R4J3L3	Protochlorophyllide reductase, chloroplastic OS=Glycine soja GN=glysoja_037287 PE=4 SV=1	42.988	2.142	2.053	2.149	2.11467	0.00115068
A0A0R4J3L4	CHP-rich zinc finger protein OS=Phaseolus vulgaris GN=PHAVU_011G149900g PE=2 SV=1	27.465	0.598	0.729	1.018	0.781667	0.287305
A0A0R4J3L5	Proteasome subunit alpha type	27.384	0.794	1.054	1.047	0.965	0.770055
A0A0R4J3M6	uncharacterized protein	39.383	1.246	0.93	0.956	1.044	0.756709
A0A0R4J3N9	Polyadenylate-binding protein RBP45 OS=Glycine soja GN=glysoja_039536 PE=4 SV=1	43.906	1.166	1.018	1.053	1.079	0.28547
A0A0R4J3P3	Beta-glucosidase 46 OS=Glycine soja GN=glysoja_009931 PE=3 SV=1	63.507	0.957	0.94	0.934	0.943667	0.0216985
A0A0R4J3P8	Proliferation-associated protein 2G4 OS=Glycine soja GN=glysoja_041082 PE=4 SV=1	43.35	0.985	0.982	1.009	0.992	0.524449
A0A0R4J3Q2	uncharacterized protein	19.704	0.757			0.757
A0A0R4J3R4	DNA-directed RNA polymerase II subunit RPB3-A OS=Glycine soja GN=glysoja_007521 PE=4 SV=1	35.615	1.119	0.973	0.961	1.01767	0.803088
A0A0R4J3S5	DEAD-box ATP-dependent RNA helicase 37 OS=Glycine soja GN=glysoja_015433 PE=4 SV=1	66.718	0.972		0.549	0.7605	0.570168
A0A0R4J3S9	uncharacterized protein	74.095	0.986	1.099	1.086	1.057	0.322197
A0A0R4J3V9	Flavoprotein wrbA OS=Glycine soja GN=glysoja_043680 PE=3 SV=1	21.761	0.501	0.955		0.728	0.552511
A0A0R4J3X6	Ribosomal protein L37	10.737	1.122	1.335	1.723	1.39333	0.209472
A0A0R4J3X7	Putative inositol transporter 1 OS=Glycine soja GN=glysoja_027082 PE=3 SV=1	53.988	1.024	0.813	0.966	0.934333	0.483985
A0A0R4J3Y1	IAA-amino acid hydrolase ILR1-like 4 OS=Glycine soja GN=glysoja_023383 PE=4 SV=1	48.759		0.795	1.099	0.947	0.846106
A0A0R4J3Y9	Serine hydroxymethyltransferase	57.355	0.991	1.006	1.008	1.00167	0.823444
A0A0R4J400	1-aminocyclopropane-1-carboxylate oxidase like 1 OS=Glycine soja GN=glysoja_026736 PE=3 SV=1	41.642	1.036			1.036
A0A0R4J415	uncharacterized protein	43.531		0.715	0.794	0.7545	0.142432
A0A0R4J443	Beta-amylase	62.982	1.156	0.947	1.069	1.05733	0.520713
A0A0R4J460	BAG family molecular chaperone regulator 7 OS=Glycine soja GN=glysoja_006117 PE=4 SV=1	46.352	1.171	1.209	1.003	1.12767	0.241316
A0A0R4J461	Protoporphyrinogen oxidase, chloroplastic OS=Glycine soja GN=glysoja_040890 PE=4 SV=1	58.769	1.12	1.113	1.108	1.11367	0.00140312
A0A0R4J485	Ribonucleoprotein, chloroplastic OS=Glycine soja GN=glysoja_007916 PE=4 SV=1	29.404	0.962	1.043	0.776	0.927	0.529473
A0A0R4J4A7	Glycine cleavage system H protein, mitochondrial OS=Glycine soja GN=glysoja_004622 PE=3 SV=1	17.862		1.044		1.044
A0A0R4J4B4	Ferredoxin--NADP reductase	40.544	1.058	1.02	1.045	1.041	0.0953436
A0A0R4J4C8	ATP synthase subunit beta	59.835	0.965	0.966	0.984	0.971667	0.0644076
A0A0R4J4D2	Putative cinnamyl alcohol dehydrogenase OS=Glycine soja GN=glysoja_021311 PE=3 SV=1	39.147	1.104			1.104
A0A0R4J4D6	Heat shock cognate 70 kDa protein OS=Glycine soja GN=glysoja_008878 PE=3 SV=1	71.081	1.17	1.196	1.128	1.16467	0.0210276
A0A0R4J4F2	Ras-related protein RHN1 OS=Glycine soja GN=glysoja_032179 PE=4 SV=1	21.897	1.073	1.04	0.988	1.03367	0.382214
A0A0R4J4G7	Xanthoxin dehydrogenase OS=Glycine soja GN=glysoja_034001 PE=4 SV=1	29.392	1.185	0.931	1.013	1.043	0.685157
A0A0R4J4H8	Beta-glucosidase	56.459	1.116	0.868	1.019	1.001	0.991999
A0A0R4J4J6	Serine hydroxymethyltransferase	62.349	0.802	1.105		0.9535	0.863943
A0A0R4J4J7	Estradiol 17-beta-dehydrogenase 12 OS=Glycine soja GN=glysoja_014432 PE=3 SV=1	35.733	0.947	1.05	1.086	1.02767	0.641922
A0A0R4J4J9	Serine/threonine-protein phosphatase	107.59			0.699	0.699
A0A0R4J4L8	uncharacterized protein	47.406		1.079	1.092	1.0855	0.0681832
A0A0R4J4M0	Early nodulin-like protein 1 OS=Glycine soja GN=glysoja_007696 PE=4 SV=1	25.718	1.115			1.115
A0A0R4J4M5	Monoglyceride lipase-like protein OS=Medicago truncatula GN=MTR_4g127220 PE=4 SV=1	36.714	0.601		0.904	0.7525	0.454242
A0A0R4J4N3	Chlorophyllide a oxygenase, chloroplastic OS=Glycine soja GN=glysoja_021725 PE=4 SV=1	60.443	0.615	1.407	1.076	1.03267	0.918152
A0A0R4J4Q1	NADPH--cytochrome P450 reductase	78.36	0.583	0.734	0.835	0.717333	0.0876249
A0A0R4J4R5	Tropinone reductase like OS=Glycine soja GN=glysoja_010147 PE=4 SV=1	28.431	1.026	1.138	0.976	1.04667	0.509698
A0A0R4J4S6	Protochlorophyllide reductase, chloroplastic OS=Glycine soja GN=glysoja_007774 PE=4 SV=1	43.245	1.409	1.462	1.462	1.44433	0.00236288
A0A0R4J4T4	uncharacterized protein	44.372	0.889	0.85	0.856	0.865	0.0118835
A0A0R4J4U0	Carotenoid 9,10(9',10')-cleavage dioxygenase 1 OS=Glycine soja GN=glysoja_007328 PE=4 SV=1	60.938	0.801			0.801
A0A0R4J4W3	26S protease regulatory subunit 4 isogeny OS=Cajanus cajan GN=KK1_035742 PE=4 SV=1	49.343		1.202	1.36	1.281	0.240914
A0A0R4J4Z1	Putative polygalacturonase OS=Glycine soja GN=glysoja_032430 PE=3 SV=1	54.962	0.913			0.913
A0A0R4J4Z2	Eukaryotic initiation factor 4A-15 OS=Glycine soja GN=glysoja_040135 PE=3 SV=1	46.77	0.955	0.734	1.102	0.930333	0.647977
A0A0R4J4Z9	GDSL esterase/lipase OS=Glycine soja GN=glysoja_032082 PE=4 SV=1	39.696	0.71	0.828	0.716	0.751333	0.0339122
A0A0R4J537	Thioredoxin H-type 5 OS=Cajanus cajan GN=KK1_033714 PE=4 SV=1	33.171	0.928	0.963	0.887	0.926	0.110626
A0A0R4J549	Putative serine/threonine-protein kinase OS=Glycine soja GN=glysoja_010504 PE=4 SV=1	55.013		1.144		1.144
A0A0R4J560	GDSL esterase/lipase OS=Glycine soja GN=glysoja_019886 PE=4 SV=1	40.166		0.511	0.692	0.6015	0.197839
A0A0R4J571	SNF1-related protein kinase regulatory subunit beta-1 OS=Cajanus cajan GN=KK1_005822 PE=4 SV=1	31.07	1.06	0.965	1.14	1.055	0.468295
A0A0R4J573	GDSL esterase/lipase OS=Glycine soja GN=glysoja_032776 PE=4 SV=1	39.935	0.707	0.663	0.726	0.698667	0.00570149
A0A0R4J583	Ent-kaurenoic acid oxidase 2 OS=Glycine soja GN=glysoja_012325 PE=3 SV=1	57.309	0.718	0.4		0.559	0.300182
A0A0R4J598	Cysteine proteinase inhibitor	12.415	0.759	0.749	0.772	0.76	0.00115252
A0A0R4J5B5	3-isopropylmalate dehydrogenase	44.229	0.95	0.808	1.051	0.936333	0.537575
A0A0R4J5B7	40S ribosomal protein SA	34.099	0.971	1.218	1.007	1.06533	0.56025
A0A0R4J5C5	Short-chain type dehydrogenase/reductase OS=Cajanus cajan GN=KK1_018363 PE=4 SV=1	27.595	0.73	0.695	0.841	0.755333	0.0452618
A0A0R4J5F8	Xyloglucan endotransglucosylase/hydrolase	34.44	0.647	0.707	0.76	0.704667	0.0178343
A0A0R4J5G4	Isoflavone 2'-hydroxylase OS=Glycine soja GN=glysoja_026832 PE=3 SV=1	57.361	0.793	1.009	1.186	0.996	0.979681
A0A0R4J5G6	Endo-1,3(4)-beta-D-glucanase OS=Glycine soja GN=glysoja_004460 PE=4 SV=1	25.58	0.933	0.861	0.62	0.804667	0.234001
A0A0R4J5H0	30S ribosomal protein 2, chloroplastic OS=Glycine soja GN=glysoja_031243 PE=4 SV=1	26.842	1.07			1.07
A0A0R4J5H8	NADPH--cytochrome P450 reductase	78.593		0.908	0.776	0.842	0.339693
A0A0R4J5I3	Chlorophyll a-b binding protein 21, chloroplastic OS=Glycine soja GN=glysoja_030126 PE=3 SV=1	28.025	3.815	3.714		3.7645	0.0164427
A0A0R4J5J8	Fructose-1,6-bisphosphatase, cytosolic OS=Glycine soja GN=glysoja_030104 PE=3 SV=1	37.288	1.08	1.188	1.339	1.20233	0.158863
A0A0R4J5K2	Ferredoxin--NADP reductase	40.57	0.805	0.962	1.111	0.959333	0.743151
A0A0R4J5L8	GDSL esterase/lipase OS=Glycine soja GN=glysoja_006863 PE=4 SV=1	27.952	0.952	0.822	0.864	0.879333	0.12371
A0A0R4J5N3	Eukaryotic initiation factor 4A-15 OS=Glycine soja GN=glysoja_005880 PE=3 SV=1	46.786	1.085	0.987	0.999	1.02367	0.595157
A0A0R4J5N5	Putative 26S proteasome non-ATPase regulatory subunit 6 OS=Glycine soja GN=glysoja_033306 PE=4 SV=1	44.577	0.93	1.064	1.013	1.00233	0.965521
A0A0R4J5Q8	uncharacterized protein	79.964	0.816	0.94	0.813	0.856333	0.107169
A0A0R4J5X9	Succinate dehydrogenase [ubiquinone] iron-sulfur subunit, mitochondrial	31.16	0.951	0.973	0.925	0.949667	0.0975541
A0A0R4J5Y4	Ras-related protein RABD2a OS=Glycine soja GN=glysoja_006013 PE=4 SV=1	22.45	1.09	0.971	1.057	1.03933	0.460805
A0A0R4J5Z5	Putative monodehydroascorbate reductase, cytoplasmic isoform 2 OS=Glycine soja GN=glysoja_049692 PE=4 SV=1	52.086	0.426	1.057	0.915	0.799333	0.481607
A0A0R4J5Z6	Putative transmembrane ascorbate ferrireductase 2 OS=Glycine soja GN=glysoja_029605 PE=4 SV=1	25.339	2.437	0.801	0.986	1.408	0.585557
A0A0R4J5Z8	Methionine synthase OS=Glycine max GN=GLYMA_16G038300 PE=2 SV=1	84.27	0.914	0.901	0.856	0.890333	0.0364204
A0A0R4J610	Beta-glucosidase 40 OS=Glycine soja GN=glysoja_029539 PE=3 SV=1	57.154	0.746	0.645		0.6955	0.146663
A0A0R4J626	Heat shock cognate 70 kDa protein OS=Glycine soja GN=glysoja_002452 PE=3 SV=1	71.499	0.926	0.988	1.004	0.972667	0.447156
A0A0R4J653	Transketolase, chloroplastic OS=Glycine soja GN=glysoja_032857 PE=4 SV=1	80.078	0.824	1.061	1.039	0.974667	0.810055
A0A0R4J654	uncharacterized protein	58.406	1.051	1.043	1.054	1.04933	0.00657716
A0A0R4J656	Chaperonin CPN60-2, mitochondrial OS=Glycine soja GN=glysoja_044750 PE=3 SV=1	61.021	1.1	1.093	0.846	1.013	0.9105
A0A0R4J669	Pyruvate kinase	57.919	1.142	1.322	1.31	1.258	0.0683674
A0A762	Calreticulin-1	48.173	1.006	1.003	0.97	0.993	0.669281
A1YZE0	Starch synthase, chloroplastic/amyloplastic	68.062	1.304	1.279	1.358	1.31367	0.00818376
A3QRM4	Senescence-associated nodulin 1A	40.889			1.071	1.071
A4GU24	Pectate lyase (Fragment)	34.458	1.017		0.955	0.986	0.803219
A5I866	Glucosyltransferase	52.463	1.011	1.056	1	1.02233	0.398613
A5JVZ7	Superoxide dismutase	26.706		1.002	1.058	1.03	0.587243
A5YT86	Cysteine synthase	40.124	0.904	0.692	0.655	0.750333	0.119416
A5Z1N7	4-hydroxyphenylpyruvate dioxygenase	48.246		1.233		1.233
A5Z2K3	Photosystem I subunit PsaD	23.003	1.125	1.073	1.219	1.139	0.117296
A7X657	Inositol-tetrakisphosphate 1-kinase	38.449	1.262			1.262
A7XZJ7	Profilin	14.062	1.099	0.983		1.041	0.704908
A8C8H3	Glutamate decarboxylase	57.175	0.998	1.016		1.007	0.679894
A8C8H5	Glutamate decarboxylase	57.248	1.078	1.069	1.046	1.06433	0.0313608
A8IKE1	Alanine aminotransferase 1	53.32	1.042	1.06	1.074	1.05867	0.0354101
A8IKE9	Alanine aminotransferase 3	53.424	1.048	0.997	0.971	1.00533	0.865088
B0LVF3	Dihydroflavonol reductase	35.179	0.735	0.782		0.7585	0.0870616
B0M194	Peroxisomal 3-hydroxyacyl-CoA dehydrogenase-like protein	34.996	1.109			1.109
B0M196	Peroxisomal ascorbate peroxidase	31.764	1.138	1.076	1.172	1.12867	0.0646924
B0M197	Peroxisomal voltage-dependent anion-selective channel protein	29.769		0.893		0.893
B0M1A3	Peroxisomal hydroxypyruvate reductase	42.193	1.135	1.128	1.15	1.13767	0.00331639
B0M1A5	Betaine aldehyde dehydrogenase	54.61	0.92	1.006	0.997	0.974333	0.522815
B0M1A9	Peroxisomal 3-ketoacyl-CoA thiolase	48.616	1.186			1.186
B0M1B0	Malate dehydrogenase	37.422	0.918	1.01	0.963	0.963667	0.380201
B0M1B1	Peroxisomal glycolate oxidase	40.793	0.983	1.062	1.076	1.04033	0.373234
B1ACD3	Putative Kunitz trypsin protease inhibitor	23.655	0.877	0.946	0.907	0.91	0.0665929
B1Q2X5	Protein disulfide-isomerase	61.611	1.178	1.129	1.105	1.13733	0.0347952
B2BF98	40S ribosomal protein S6	28.031	1.624	1.571	1.454	1.54967	0.0122911
B2CM87	Chalcone-flavonone isomerase family protein (Fragment)	23.548	0.668		0.825	0.7465	0.262779
B2CM89	Isoflavone synthase (Fragment)	56.231	0.737	0.884	0.802	0.807667	0.0661499
B2ZGR4	NAC domain protein (Fragment)	15.205	1.144		1.228	1.186	0.196781
B3TDK9	Lipoxygenase	96.375	1.185	1.132	1.14	1.15233	0.0171384
B4Y5J7	Kinase-associated protein phosphatase 2	64.859	1.002			1.002
B6EBD4	SGT1-1	40.454	1.118	1.087	1.152	1.119	0.0353535
B6EBD5	SGT1-2	40.665	0.911	0.885	0.895	0.897	0.00800907
B6ZJZ9	Peroxisomal adenine nucleotide carrier 1	34.769	0.724			0.724
B8XJY3	Acyl-[acyl-carrier-protein] desaturase	44.888	0.957	1.08	0.984	1.007	0.892346
B8XJY4	Acyl-[acyl-carrier-protein] desaturase	46.085	1.034	0.969		1.0015	0.979231
B9MSS6	CONSTANS-like 2b	36.359	0.582		0.866	0.724	0.400441
B9VJS7	Starch synthase IIa-2	86.573	1.056			1.056
C4T847	Protein disulfide isomerase like protein	58.63	1.036		0.96	0.998	0.976318
C5HU39	AIR12	25.641	0.868	0.895	0.751	0.838	0.0958464
C5NTE6	Rsdv1 resistance like protein OS=Glycine max GN=Rsdv1-like PE=4 SV=1	34.111		1.277	1.193	1.235	0.157607
C5NTE7	Rsdv1 resistance like protein	34.27	1.018	0.842	0.997	0.952333	0.555746
C6F117	Putative ribosomal protein S15	14.774	0.924	1.071	1.047	1.014	0.825205
C6FF63	Leucine-rich repeat protein	37.606	1.098	1.216	1.373	1.229	0.143433
C6FF64	Receptor-like protein kinase	75.196	0.93			0.93
C6FF77	NBS-LRR disease resistance protein	79.159		0.43		0.43
C6FF80	NBS-LRR disease resistance protein	60.417	1.059		0.959	1.009	0.919405
C6KXH6	Protein disulfide isomerase L-3b	58.804	0.983	0.825		0.904	0.548095
C6L8B7	50S ribosomal protein L16, chloroplastic (Fragment)	13.159	1.151	1.382	1.297	1.27667	0.0787741
C6SV61	Putative uncharacterized protein	20.992		1.094	1.4	1.247	0.457986
C6SV71	Putative uncharacterized protein	19.496	2.021	1.197	0.948	1.38867	0.430916
C6SV78	Ribosomal protein L15	24.132	1.022	1.046	1.149	1.07233	0.268742
C6SV94	40S ribosomal protein S14 OS=Glycine soja GN=glysoja_001835 PE=3 SV=1	16.295	1.873	1.858	1.425	1.71867	0.0573338
C6SV97	Peptidyl-prolyl cis-trans isomerase	21.954	0.983	0.74	0.96	0.894333	0.381227
C6SV99	NEDD8-conjugating enzyme Ubc12 OS=Glycine soja GN=glysoja_003272 PE=3 SV=1	20.865	1.091	1.191	1.039	1.107	0.189231
C6SVB6	Universal stress protein A-like protein OS=Glycine soja GN=glysoja_022148 PE=4 SV=1	19.95	0.937	0.484	1.122	0.847667	0.579042
C6SVB8	40S ribosomal protein S24	15.74	1.18	1.185		1.1825	0.0123316
C6SVC4	Caffeoyl-CoA O-methyltransferase OS=Glycine soja GN=glysoja_031414 PE=4 SV=1	27.607	0.876	0.879	0.896	0.883667	0.00427048
C6SVC8	Remorin OS=Glycine soja GN=glysoja_027621 PE=4 SV=1	21.492	0.882	0.971	0.906	0.919667	0.13242
C6SVD6	ATOZI1 OS=Zea mays GN=ZEAMMB73_147405 PE=2 SV=1	8.7649	0.944			0.944
C6SVF6	Glutaredoxin OS=Glycine soja GN=glysoja_018647 PE=4 SV=1	11.298	1.044	1.064	1.151	1.08633	0.164985
C6SVG1	Putative uncharacterized protein (Fragment)	24.715	0.897	0.946		0.9215	0.264618
C6SVH4	DNA-binding protein-related-like OS=Oryza sativa subsp. japonica GN=P0503C12.16 PE=2 SV=1	16.025	0.857	1.009	0.851	0.905667	0.274705
C6SVH9	Putative small nuclear ribonucleoprotein G OS=Glycine soja GN=glysoja_021535 PE=4 SV=1	8.8341	1.072	1.024	0.992	1.02933	0.411183
C6SVI1	V-type proton ATPase subunit F	14.542	0.933	0.89	0.941	0.921333	0.0557507
C6SVI7	Lipase/lipooxygenase, PLAT/LH2 OS=Zea mays GN=ZEAMMB73_727869 PE=2 SV=1	20.995	0.922	1.1	0.872	0.964667	0.717196
C6SVJ8	(Uaz270(357)), mRNA OS=Zea mays GN=ZEAMMB73_521370 PE=2 SV=1	15.893	0.907	0.893	0.998	0.932667	0.236822
C6SVK3	PITH domain-containing protein 1 OS=Glycine soja GN=glysoja_020228 PE=4 SV=1	22.68	1.125	1.134	1.103	1.12067	0.00862093
C6SVK7	Putative uncharacterized protein	15.905	0.965	1.106	1.011	1.02733	0.644675
C6SVL0	Kunitz-type trypsin inhibitor KTI1 OS=Glycine soja GN=glysoja_028525 PE=4 SV=1	21.775	1.027	1.004	1.023	1.018	0.174103
C6SVL1	Ribosomal protein	24.568	0.952	1.315	1.172	1.14633	0.375179
C6SVL3	Early nodulin-like protein 1 OS=Glycine soja GN=glysoja_016255 PE=4 SV=1	19.291	0.946	1.015		0.9805	0.757944
C6SVM0	ADP-ribosylation factor OS=Glycine soja GN=glysoja_018183 PE=3 SV=1	19.841	0.502			0.502
C6SVM3	60S ribosomal protein L22-2 OS=Glycine soja GN=glysoja_022653 PE=4 SV=1	14.009	1.34	1.287	1.158	1.26167	0.0584348
C6SVM5	Thioredoxin H-type OS=Glycine soja GN=glysoja_003674 PE=4 SV=1	13.16	1.634	1.287	1.774	1.565	0.0859567
C6SVM8	Peptide methionine sulfoxide reductase B5 OS=Glycine soja GN=glysoja_010083 PE=4 SV=1	15.125	0.781	1.241	1.234	1.08533	0.691996
C6SVN2	Glycine-rich RNA-binding protein GRP2A OS=Glycine soja GN=glysoja_014138 PE=4 SV=1	20.018	0.943	1.119	1.146	1.06933	0.467602
C6SVQ1	Putative uncharacterized protein (Fragment)	28.957			0.795	0.795
C6SVR0	Plastocyanin	16.836	1.166	1.24	1.275	1.227	0.0287609
C6SVR2	60S ribosomal protein L31 OS=Glycine soja GN=glysoja_000847 PE=4 SV=1	13.947	1.304	1.075	1.255	1.21133	0.131441
C6SVR8	40S ribosomal protein S19-1 OS=Glycine soja GN=glysoja_045958 PE=4 SV=1	15.963		0.92	1.018	0.969	0.732205
C6SVS0	Basic blue protein OS=Glycine soja GN=glysoja_015742 PE=4 SV=1	13.206	1.065	0.945	1.076	1.02867	0.633024
C6SVS9	Ribosomal protein	24.577	1.123	1.103	1.005	1.077	0.226784
C6SVT0	Universal stress protein A-like protein OS=Glycine soja GN=glysoja_012044 PE=4 SV=1	18.023	1.522			1.522
C6SVT5	Thioredoxin M-type, chloroplastic OS=Glycine soja GN=glysoja_015739 PE=4 SV=1	20.036	0.871	1.183	1.114	1.056	0.676657
C6SVT6	Protein BUD31 homolog 2 OS=Oryza sativa subsp. japonica GN=Os05g0446300 PE=2 SV=1	17.222	1.148	1.109	1.147	1.13467	0.0133567
C6SVT9	Putative uncharacterized protein	9.5477		1.145		1.145
C6SVX5	60S ribosomal protein L10-1 OS=Oryza sativa subsp. japonica GN=SC34 PE=2 SV=1	25.094	1.834	1.229	1.315	1.45933	0.185607
C6SVX9	Copper transport protein ATOX1 OS=Glycine soja GN=glysoja_049537 PE=4 SV=1	13.639	0.947	0.96	0.938	0.948333	0.022155
C6SVY2	Putative uncharacterized protein	21.702	1.5	1.021	1.021	1.18067	0.453079
C6SVY5	uncharacterized protein	24.942		0.846	0.856	0.851	0.0301893
C6SW11	Prefoldin subunit 1 OS=Glycine soja GN=glysoja_031947 PE=4 SV=1	14.825	0.963	1.099	1.095	1.05233	0.439832
C6SW12	Putative uncharacterized protein	21.716	0.933		0.92	0.9265	0.0792085
C6SW16	Putative signal peptidase complex subunit 2 OS=Glycine soja GN=glysoja_009176 PE=4 SV=1	20.703	1.02	1.182	1.064	1.08867	0.273105
C6SW20	GTP-binding protein SAR1A OS=Glycine soja GN=glysoja_022623 PE=3 SV=1	22.128		1.038		1.038
C6SW44	60S ribosomal protein L35a-1 OS=Glycine soja GN=glysoja_009186 PE=4 SV=1	12.915	1.511	1.41	1.078	1.333	0.173185
C6SW56	60S ribosomal protein L35 OS=Glycine soja GN=glysoja_013530 PE=3 SV=1	14.319	1.286		1.27	1.278	0.0258941
C6SW58	Putative uncharacterized protein (Fragment)	30.077	0.996			0.996
C6SW69	Mitochondrial import receptor subunit TOM20 OS=Glycine soja GN=glysoja_047561 PE=4 SV=1	23.236	0.898	0.847	0.994	0.913	0.241035
C6SW75	Calcineurin subunit B OS=Glycine soja GN=glysoja_031856 PE=4 SV=1	19.887	1.088		1.099	1.0935	0.0528381
C6SW87	Putative uncharacterized protein (Fragment)	22	1.152	1.337	1.246	1.245	0.0644629
C6SW92	uncharacterized protein	19.124	1.114	1.261		1.1875	0.322253
C6SWA5	40S ribosomal protein S26-1 OS=Glycine soja GN=glysoja_040456 PE=4 SV=1	14.943	1.28	1.412	1.291	1.32767	0.0240829
C6SWA9	60S acidic ribosomal protein P2B OS=Glycine soja GN=glysoja_044791 PE=4 SV=1	11.446	1.055	1.175	1.267	1.16567	0.158377
C6SWB4	Protein disulfide-isomerase LQY1 OS=Glycine soja GN=glysoja_016822 PE=4 SV=1	16.85	0.583			0.583
C6SWE6	Translationally-controlled tumor protein like OS=Glycine soja GN=glysoja_012078 PE=3 SV=1	19.067	1.399	1.462		1.4305	0.0656432
C6SWF2	Putative uncharacterized protein	19.783		1.163	1.149	1.156	0.0403447
C6SWF6	Lipase/lipooxygenase, PLAT/LH2 OS=Zea mays GN=ZEAMMB73_727869 PE=2 SV=1	20.878	0.914	1.041	0.565	0.84	0.455515
C6SWH2	Putative uncharacterized protein	21.857	1.205	0.882		1.0435	0.880185
C6SWI3	Photosystem II 10 kDa polypeptide, chloroplastic OS=Glycine soja GN=glysoja_025556 PE=4 SV=1	14.298	1.136	1.157	1.181	1.158	0.0100025
C6SWJ2	Prefoldin subunit 3	21.022	1.144	1.063		1.1035	0.321773
C6SWL2	Thylakoid membrane phosphoprotein 14 kDa, chloroplastic OS=Glycine soja GN=glysoja_032711 PE=4 SV=1	15.962	1.17	1.055	1.043	1.08933	0.213366
C6SWL3	U6 snRNA-associated Sm-like protein LSm2 OS=Glycine soja GN=glysoja_028383 PE=4 SV=1	10.691	0.905	0.952	0.897	0.918	0.0598284
C6SWL4	60S ribosomal protein L17-1 OS=Glycine soja GN=glysoja_025247 PE=3 SV=1	20.436	1.013	1.272	1.216	1.167	0.225223
C6SWM2	Putative uncharacterized protein	16.926	0.763	0.774	1.067	0.868	0.392131
C6SWN5	60S ribosomal protein L34 OS=Cajanus cajan GN=KK1_020807 PE=4 SV=1	13.733	1.737	1.835	1.781	1.78433	0.0019525
C6SWP1	Thylakoid lumenal 15 kDa protein 1, chloroplastic OS=Glycine soja GN=glysoja_019698 PE=4 SV=1	23.311	1.152	1.259	1.28	1.23033	0.0416559
C6SWP6	Putative uncharacterized protein	20.546	0.677	0.529	0.435	0.547	0.0344048
C6SWP9	Oxygen-evolving enhancer protein 3 OS=Glycine max GN=GLYMA_07G112000 PE=4 SV=1	24.769	1.323	1.29	1.197	1.27	0.0280536
C6SWQ3	Iron-sulfur assembly protein IscA, chloroplastic OS=Glycine soja GN=glysoja_008456 PE=4 SV=1	17.897	1.022			1.022
C6SWQ6	ATP synthase subunit O, mitochondrial OS=Glycine soja GN=glysoja_008564 PE=3 SV=1	26.893	0.74	1.029	0.77	0.846333	0.304838
C6SWR5	Putative uncharacterized protein	16.935	1.025	1.088		1.0565	0.425047
C6SWS6	RAB7D OS=Lotus japonicus GN=rab7D PE=2 SV=1	23.238		0.933		0.933
C6SWU0	Dolichyl-diphosphooligosaccharide--protein glycosyltransferase subunit DAD1	12.844	0.875	0.74	0.687	0.767333	0.0769093
C6SWX2	Thioredoxin-like protein Clot OS=Glycine soja GN=glysoja_031238 PE=4 SV=1	15.092	1.049	1.026	1.078	1.051	0.109501
C6SWY1	uncharacterized protein	7.6079	1.103	1.144	0.851	1.03267	0.798336
C6SX05	Disease resistance response protein 1 OS=Glycine max GN=DRR1 PE=2 SV=1	21.23	0.807	0.965	0.929	0.900333	0.230844
C6SX18	Rac-like GTP-binding protein RAC1 OS=Glycine soja GN=glysoja_034263 PE=4 SV=1	21.713	0.946		1.14	1.043	0.806621
C6SX19	uncharacterized protein	14.28			0.986	0.986
C6SX42	Glutaredoxin-C5, chloroplastic OS=Glycine soja GN=glysoja_026488 PE=4 SV=1	17.938	1.23			1.23
C6SX45	Dynein light chain 2, cytoplasmic OS=Glycine soja GN=glysoja_037375 PE=4 SV=1	13.263	1.011		0.916	0.9635	0.683137
C6SX50	60S ribosomal protein L11 OS=Glycine soja GN=glysoja_036021 PE=3 SV=1	20.683	1.202	0.942	1.122	1.08867	0.44578
C6SX79	Ferredoxin-thioredoxin reductase, variable chain OS=Glycine soja GN=glysoja_037214 PE=4 SV=1	16.732	0.914	0.882	1.044	0.946667	0.472071
C6SX81	Ferredoxin, chloroplastic OS=Glycine soja GN=glysoja_015564 PE=4 SV=1	15.522	1.135			1.135
C6SX86	60S ribosomal protein L27a-3 OS=Glycine soja GN=glysoja_016676 PE=3 SV=1	16.401	0.395	1.202	1.07	0.889	0.751613
C6SX96	Putative uncharacterized protein	23.185	1.208	1.083		1.1455	0.347532
C6SXA0	Putative uncharacterized protein	14.996	1.299	1.149	1.187	1.21167	0.0616575
C6SXA1	Putative uncharacterized protein	19.451	0.453	0.613	0.875	0.647	0.143842
C6SXB1	uncharacterized protein	28.531	1.072		0.829	0.9505	0.821437
C6SXC0	Putative uncharacterized protein	14.893	0.741	0.848		0.7945	0.224584
C6SXC3	60S ribosomal protein L35a-3 OS=Glycine soja GN=glysoja_025736 PE=4 SV=1	12.826	1.416	1.303	1.265	1.328	0.0274937
C6SXD4	28S ribosomal protein S16, mitochondrial OS=Glycine soja GN=glysoja_013282 PE=3 SV=1	14.774	1.328	1.032		1.18	0.547829
C6SXE2	Senescence-associated protein DIN1 OS=Glycine soja GN=glysoja_003111 PE=4 SV=1	20.255	1.531	1.504		1.5175	0.0234759
C6SXE4	Putative ovule protein OS=Solanum chacoense PE=4 SV=1	12.414	1.198	1.069	0.936	1.06767	0.541083
C6SXF0	30S ribosomal protein S9, chloroplastic OS=Glycine soja GN=glysoja_008704 PE=3 SV=1	22.609	1.07	1.278	1.154	1.16733	0.152129
C6SXG9	Cation transport regulator-like protein 2 OS=Glycine soja GN=glysoja_021742 PE=4 SV=1	20.914	1.145	1.152	1.17	1.15567	0.00341452
C6SXI3	60S ribosomal protein L35a-1 OS=Glycine soja GN=glysoja_037532 PE=4 SV=1	12.957		1.36		1.36
C6SXI6	40S ribosomal protein S26-1 OS=Glycine soja GN=glysoja_013362 PE=4 SV=1	14.929	1.143	1.183	1.311	1.21233	0.0758221
C6SXJ3	Expressed protein OS=Oryza sativa subsp. japonica GN=Os11g0150400 PE=2 SV=1	11.9	1.204		1.083	1.1435	0.342277
C6SXK8	Basic blue protein OS=Glycine soja GN=glysoja_010848 PE=4 SV=1	12.953	1.067	1.457	1.354	1.29267	0.177136
C6SXM8	Ribosomal protein L19	24.61	1.714	2.103	1.247	1.688	0.151222
C6SXN1	CHCH domain containing protein OS=Zea mays GN=ZEAMMB73_735452 PE=2 SV=1	19.088	1.151			1.151
C6SXN7	uncharacterized protein	19.327	1.018	1.053	1.025	1.032	0.134503
C6SXP3	Putative uncharacterized protein	24.903	1.274	1.179	1.236	1.22967	0.0209927
C6SXP5	Photosystem I reaction center subunit N, chloroplastic OS=Glycine soja GN=glysoja_011858 PE=4 SV=1	17.812	0.911	1.009	0.952	0.957333	0.344966
C6SXR3	AP-4 complex subunit sigma OS=Glycine soja GN=glysoja_000859 PE=4 SV=1	16.917	1.201	1.215		1.208	0.0302763
C6SXR4	40S ribosomal protein S26-1 OS=Glycine soja GN=glysoja_040456 PE=4 SV=1	14.842	1.302	1.398	1.365	1.355	0.00930704
C6SXT8	Cleavage and polyadenylation specificity factor subunit 5 OS=Glycine soja GN=glysoja_041486 PE=4 SV=1	22.967	0.776	0.848	0.914	0.846	0.0874625
C6SXU3	uncharacterized protein	14.751	0.961	0.964		0.9625	0.0359743
C6SXU6	Putative uncharacterized protein	18.426	0.956			0.956
C6SXV7	Acyl-CoA-binding protein OS=Glycine soja GN=glysoja_006277 PE=4 SV=1	10.077	1.046	1.135	1.099	1.09333	0.0983631
C6SXW1	Peptide methionine sulfoxide reductase B5 OS=Glycine soja GN=glysoja_007242 PE=4 SV=1	15.072	0.715	0.793	0.782	0.763333	0.0155406
C6SXW6	Putative uncharacterized protein	20.715	1.364	1.198	1.21	1.25733	0.0590318
C6SXW7	Salt stress root protein RS1 OS=Glycine soja GN=glysoja_019817 PE=4 SV=1	23.132	1.197	1.238	1.166	1.20033	0.0158643
C6SXX0	Putative uncharacterized protein	28.102	1.023	1.062	1.092	1.059	0.137375
C6SXX2	Ubiquitin-NEDD8-like protein RUB2 OS=Glycine soja GN=glysoja_019405 PE=4 SV=1	17.245	1.012	1.018	1.045	1.025	0.181975
C6SXY1	Putative uncharacterized protein	25.169	1.331	1.391	1.19	1.304	0.0530606
C6SXZ4	DNA-directed RNA polymerases I, II, and III subunit RPABC1 OS=Glycine soja GN=glysoja_031494 PE=3 SV=1	24.243	0.937	1.515	1.023	1.15833	0.547299
C6SY07	Tropinone reductase like OS=Glycine soja GN=glysoja_036669 PE=4 SV=1	28.496	0.904	0.584		0.744	0.46081
C6SY14	uncharacterized protein	11.006	1.055	1.047	1.012	1.038	0.143196
C6SY25	40S ribosomal protein S20-1 OS=Glycine soja GN=glysoja_029319 PE=3 SV=1	13.803	0.264	1.182	1.175	0.873667	0.7673
C6SY43	Outer membrane lipoprotein blc OS=Glycine soja GN=glysoja_033404 PE=3 SV=1	21.311	1.162		0.994	1.078	0.630124
C6SY48	Glutathione peroxidase	18.907	1.011	0.963	1.016	0.996667	0.886823
C6SY62	Putative uncharacterized protein (Fragment)	26.821	0.844			0.844
C6SY73	60S ribosomal protein L28-2 OS=Glycine soja GN=glysoja_018052 PE=4 SV=1	16.889	1.117			1.117
C6SY78	uncharacterized protein	19.192		0.932	0.934	0.933	0.0134356
C6SY81	NADH dehydrogenase [ubiquinone] 1 alpha subcomplex subunit 6 OS=Glycine soja GN=glysoja_039640 PE=4 SV=1	15.068	0.836		0.944	0.89	0.386337
C6SY85	Proteasome subunit beta type-2-A OS=Glycine soja GN=glysoja_013493 PE=4 SV=1	22.583	1	0.897	1.045	0.980667	0.753071
C6SYA5	60S ribosomal protein L18a	21.281	1.174			1.174
C6SYB1	60S ribosomal protein L34 OS=Glycine soja GN=glysoja_045145 PE=4 SV=1	13.815	3.227	1.155	1.202	1.86133	0.411374
C6SYB8	uncharacterized protein	25.182	0.881	0.821	0.809	0.837	0.0268787
C6SYC0	50S ribosomal protein L15, chloroplastic OS=Glycine soja GN=glysoja_015310 PE=3 SV=1	27.585	1.553	1.558	1.45	1.52033	0.00679326
C6SYC1	ATP synthase subunit d, mitochondrial OS=Glycine soja GN=glysoja_000490 PE=4 SV=1	19.923	0.887	0.962	0.97	0.939667	0.203408
C6SYF4	Protein LHCP TRANSLOCATION DEFECT OS=Glycine soja GN=glysoja_042552 PE=4 SV=1	19.428	1.017	1.081	1.011	1.03633	0.316463
C6SYG0	UPF0172 protein OS=Glycine soja GN=glysoja_028123 PE=4 SV=1	22.913	0.963		1.126	1.0445	0.765433
C6SYH1	Rubredoxin-1 OS=Glycine soja GN=glysoja_002990 PE=4 SV=1	17.479	0.914	0.854	0.63	0.799333	0.198438
C6SYH3	Putative RNA-binding protein C25G10.01 OS=Glycine soja GN=glysoja_033043 PE=4 SV=1	18.817	1.163	0.9	1.01	1.02433	0.818823
C6SYI1	Coatomer subunit zeta-2 OS=Glycine soja GN=glysoja_012409 PE=4 SV=1	19.719	0.909	0.822	0.974	0.901667	0.209805
C6SYI2	NADH dehydrogenase [ubiquinone] 1 alpha subcomplex subunit 2 OS=Glycine soja GN=glysoja_030276 PE=4 SV=1	11.093	0.826	0.997	1.006	0.943	0.510075
C6SYK7	Nudix hydrolase 26, chloroplastic OS=Glycine soja GN=glysoja_017021 PE=3 SV=1	23.086	0.82	0.904	0.791	0.838333	0.060021
C6SYK9	uncharacterized protein	14.772	0.343		1.022	0.6825	0.628044
C6SYL2	Pollen-specific protein SF3 OS=Glycine soja GN=glysoja_031367 PE=4 SV=1	21.771	1.27			1.27
C6SYM3	50S ribosomal protein L31	14.909	1.118	1.106	1.166	1.13	0.0285514
C6SYN5	Soluble inorganic pyrophosphatase OS=Glycine soja GN=glysoja_003693 PE=3 SV=1	24.218	1.209	1.132		1.1705	0.196781
C6SYP6	uncharacterized protein	17.669	0.932			0.932
C6SYQ7	Putative small nuclear ribonucleoprotein F OS=Glycine soja GN=glysoja_035645 PE=3 SV=1	9.9653	0.93	1.043	1.232	1.06833	0.591278
C6SYT6	uncharacterized protein	7.6418	0.938	1.095	0.92	0.984333	0.839363
C6SYW1	MLP-like protein 423 OS=Glycine soja GN=glysoja_045980 PE=4 SV=1	17.039	1.574	1.613	1.239	1.47533	0.0821767
C6SYW6	40S ribosomal protein S27	9.6421	1.187			1.187
C6SYY9	60S ribosomal protein L31 OS=Glycine soja GN=glysoja_017531 PE=4 SV=1	13.957	1.149			1.149
C6SYZ8	60S ribosomal protein L13a-4 OS=Cajanus cajan GN=KK1_017032 PE=4 SV=1	23.587	1.532	1.377	1.221	1.37667	0.0756698
C6SZ03	uncharacterized protein	17.534	1.297	0.687		0.992	0.988194
C6SZ18	40S ribosomal protein S28 OS=Glycine soja GN=glysoja_001342 PE=3 SV=1	7.5257	0.731	0.988	1.081	0.933333	0.654863
C6SZ29	uncharacterized protein	10.421	0.736	0.16		0.448	0.404686
C6SZ46	2-C-methyl-D-erythritol 2,4-cyclodiphosphate synthase	24.305	1.194	0.725	0.722	0.880333	0.596861
C6SZ50	Phosphopantothenoylcysteine decarboxylase OS=Glycine soja GN=glysoja_036625 PE=4 SV=1	23.084	0.919	0.904	0.898	0.907	0.00669593
C6SZ53	DNA polymerase epsilon subunit 3 OS=Glycine soja GN=glysoja_008179 PE=4 SV=1	17.95	0.984	0.985	1.073	1.014	0.735755
C6SZ54	uncharacterized protein	14.69	0.954			0.954
C6SZ81	60S ribosomal protein L32-1 OS=Glycine soja GN=glysoja_042206 PE=4 SV=1	15.571	1.465	1.529	1.533	1.509	0.00279814
C6SZ93	Putative non-specific lipid-transfer protein AKCS9-like protein OS=Glycine soja GN=glysoja_035025 PE=4 SV=1	9.9089	1.256	1.122	1.152	1.17667	0.0709015
C6SZA3	Copper transport protein ATOX1 OS=Glycine soja GN=glysoja_016960 PE=4 SV=1	8.4776	0.878	1.081	1.03	0.996333	0.9653
C6SZA4	Histone H3	15.284	2.292	1.711	1.595	1.866	0.0817462
C6SZA9	MLP-like protein 423 OS=Glycine soja GN=glysoja_025384 PE=4 SV=1	17.104	1.594		4.194	2.894	0.490531
C6SZC0	Thioredoxin-like protein CXXS1 OS=Glycine soja GN=glysoja_005653 PE=4 SV=1	13.673	1.056	0.939	1.044	1.013	0.802028
C6SZD5	uncharacterized protein	12.756	1.192			1.192
C6SZE7	Putative uncharacterized protein	11.845		1.183	0.902	1.0425	0.865853
C6SZF6	Ribonuclease 3 OS=Glycine soja GN=glysoja_031552 PE=3 SV=1	25.955	1.014			1.014
C6SZG1	NADH dehydrogenase [ubiquinone] 1 beta subcomplex subunit 7 OS=Glycine soja GN=glysoja_015376 PE=4 SV=1	11.571		0.979		0.979
C6SZG4	NADH dehydrogenase [ubiquinone] 1 beta subcomplex subunit 3-B OS=Glycine soja GN=glysoja_004601 PE=4 SV=1	8.1481	0.938	0.899	0.911	0.916	0.0271285
C6SZI7	Peptidyl-prolyl cis-trans isomerase	17.414	1.242	0.842	0.915	0.999667	0.998435
C6SZI9	uncharacterized protein	16.803	1.315	1.091	1.087	1.16433	0.216881
C6SZJ2	ATP synthase subunit d, mitochondrial OS=Glycine soja GN=glysoja_011585 PE=4 SV=1	19.956	0.977	1.091	1.023	1.03033	0.532472
C6SZM9	U6 snRNA-associated Sm-like protein LSm7 OS=Glycine soja GN=glysoja_018503 PE=4 SV=1	10.736	1	1.112	1.121	1.07767	0.244795
C6SZN6	Universal stress protein A-like protein OS=Glycine soja GN=glysoja_010152 PE=4 SV=1	17.946	0.902	0.981	1.026	0.969667	0.564907
C6SZP1	UPF0678 fatty acid-binding protein-like protein OS=Glycine soja GN=glysoja_026546 PE=4 SV=1	18.441	1.334	0.82		1.077	0.867093
C6SZP9	Putative uncharacterized protein (Fragment)	17.428	0.935		1.126	1.0305	0.858604
C6SZQ3	60S ribosomal protein L23A OS=Glycine soja GN=glysoja_028890 PE=3 SV=1	17.232	1.058	1.03	1.051	1.04633	0.0460638
C6SZS1	60S ribosomal protein L21-1 OS=Glycine soja GN=glysoja_002150 PE=4 SV=1	18.662	1.342	1.244	1.51	1.36533	0.0615984
C6SZV5	Thioredoxin F-type, chloroplastic OS=Glycine soja GN=glysoja_000980 PE=4 SV=1	19.609	1.127	1.2	1.302	1.20967	0.0777661
C6SZV6	Putative uncharacterized protein (Fragment)	11.352	1.231	1.238	1.225	1.23133	0.000395292
C6SZW2	Ubiquitin-conjugating enzyme 1 OS=Arabidopsis lyrata subsp. lyrata GN=ARALYDRAFT_895786 PE=3 SV=1	17.206	1.236	0.968	1.005	1.06967	0.567494
C6SZX0	Phosphatidylglycerol/phosphatidylinositol transfer protein OS=Glycine soja GN=glysoja_040595 PE=4 SV=1	17.237	1.107	1.049	0.956	1.03733	0.559904
C6SZX2	Putative uncharacterized protein	16.295		1.263	1.205	1.234	0.110456
C6SZX3	Monothiol glutaredoxin-S14, chloroplastic OS=Glycine soja GN=glysoja_000955 PE=4 SV=1	19.677	0.916	1.125	1.015	1.01867	0.824234
C6SZZ6	Thioredoxin Y1, chloroplastic OS=Glycine soja GN=glysoja_011489 PE=4 SV=1	19.431	0.969	1.07	1.102	1.047	0.439363
C6T002	30S ribosomal protein S6 alpha, chloroplastic OS=Glycine soja GN=glysoja_017578 PE=3 SV=1	23.747	1.117	1.086	1.124	1.109	0.0167803
C6T017	Putative uncharacterized protein	21.701	1.161	1.224	1.151	1.17867	0.0236665
C6T019	Hypothetical_protein OS=Oryza glaberrima GN=Ogl11g0082B12_1 PE=4 SV=1	11.836		1.224		1.224
C6T020	Glutathione peroxidase	18.751	0.977	0.981	1.027	0.995	0.822891
C6T030	uncharacterized protein	23.597	1.022	1.202	1.129	1.11767	0.207444
C6T034	Elongation factor 1-beta 1 OS=Glycine soja GN=glysoja_004080 PE=3 SV=1	24.276	1.09	1.095		1.0925	0.024321
C6T047	Rubredoxin OS=Cajanus cajan GN=KK1_011104 PE=4 SV=1	21.868	0.998	1.001	1.169	1.056	0.503374
C6T049	Putative phosphatidylglycerol/phosphatidylinositol transfer protein OS=Glycine soja GN=glysoja_004142 PE=4 SV=1	18	0.878	0.9	0.913	0.897	0.014433
C6T072	Putative uncharacterized protein	17.453	0.957	1.089	1.059	1.035	0.548641
C6T073	Peroxiredoxin-2F, mitochondrial OS=Glycine soja GN=glysoja_007288 PE=4 SV=1	21.169	0.925	1.083	1.133	1.047	0.602735
C6T081	uncharacterized protein	27.208	1.13	1.22	1.148	1.166	0.0387748
C6T096	uncharacterized protein	23.528	0.623	1.169	0.986	0.926	0.742685
C6T097	Putative uncharacterized protein	8.0692	0.992	0.994	0.983	0.989667	0.130119
C6T0A2	50S ribosomal protein L24, chloroplastic OS=Glycine soja GN=glysoja_001475 PE=3 SV=1	21.475	1.431	1.116	1.176	1.241	0.178464
C6T0B0	Putative uncharacterized protein	20.536	0.864	0.801	0.861	0.842	0.0243753
C6T0B7	Glycine cleavage system H protein, mitochondrial OS=Glycine soja GN=glysoja_018860 PE=3 SV=1	21.955	0.509	0.767	0.808	0.694667	0.116747
C6T0C6	Putative uncharacterized protein	18.63	0.633	0.762	0.756	0.717	0.0315372
C6T0D3	Putative uncharacterized protein	19.184			1.034	1.034
C6T0D5	Transmembrane emp24 domain-containing protein A OS=Glycine soja GN=glysoja_015998 PE=3 SV=1	23.934	1.361		1.004	1.1825	0.601499
C6T0E8	60S ribosomal protein L18a	21.281			1.562	1.562
C6T0F9	Putative uncharacterized protein	22.771	0.883			0.883
C6T0G4	UMP-CMP kinase	22.989	0.989		0.814	0.9015	0.572002
C6T0J9	Peroxisomal multifunctional enzyme type 2 OS=Glycine soja GN=glysoja_008746 PE=4 SV=1	13.691	0.935	1.091	1.017	1.01433	0.819342
C6T0P8	OB-fold nucleic acid binding domain containing protein OS=Zea mays GN=ZEAMMB73_956472 PE=2 SV=1	15.136	1.078			1.078
C6T0Q0	Nascent polypeptide-associated complex subunit beta	17.52	1.161	1.041	1.127	1.10967	0.128974
C6T0R5	60S ribosomal protein L18-2 OS=Glycine soja GN=glysoja_012072 PE=4 SV=1	20.981	1.302	1.819	1.346	1.489	0.137286
C6T0U9	uncharacterized protein	17.34	0.894		0.808	0.851	0.246686
C6T0W7	UPF0587 protein C1orf123-like protein OS=Glycine soja GN=glysoja_010670 PE=4 SV=1	18.419		1.853	1.126	1.4895	0.515581
C6T120	Putative uncharacterized protein	23.885	1.034	1.032	1.048	1.038	0.0253206
C6T125	uncharacterized protein	20.144	1.067	1.217	1.093	1.12567	0.156912
C6T129	Ubiquitin-conjugating enzyme E2 36 OS=Glycine soja GN=glysoja_039772 PE=3 SV=1	17.192	0.981	1.216	1.033	1.07667	0.472381
C6T142	Small ubiquitin-related modifier	11.205	0.951	0.993	1.023	0.989	0.709011
C6T172	OSJNBb0015G09.12 protein OS=Oryza sativa subsp. japonica GN=OSJNBb0015G09.12 PE=2 SV=2	26.731	1.169	1.152	0.995	1.10533	0.260658
C6T188	Tau class glutathione S-transferase	26.686	0.873	0.888	0.952	0.904333	0.0842022
C6T190	Peptidyl-prolyl cis-trans isomerase	12.041	0.892	0.998	1.094	0.994667	0.94729
C6T195	uncharacterized protein	21.631	1.378	1.458	1.52	1.452	0.012177
C6T1D7	MLP-like protein 43 OS=Glycine soja GN=glysoja_007187 PE=4 SV=1	17.352		0.767		0.767
C6T1E4	60S acidic ribosomal protein P2B OS=Glycine soja GN=glysoja_044791 PE=4 SV=1	11.434	1.181	1.342	1.374	1.299	0.0549514
C6T1E6	Putative small nuclear ribonucleoprotein G OS=Glycine soja GN=glysoja_003555 PE=4 SV=1	8.8041	1.257	1.035	1.21	1.16733	0.180435
C6T1E8	Protein transport protein Sec61 subunit beta OS=Glycine soja GN=glysoja_040464 PE=4 SV=1	8.4568	0.629	0.831	0.909	0.789667	0.175774
C6T1H7	uncharacterized protein	7.1493	0.961		1.031	0.996	0.948665
C6T1J0	Ferredoxin-1, chloroplastic OS=Glycine soja GN=glysoja_038661 PE=4 SV=1	15.591	1.147	1.13	1.126	1.13433	0.00342731
C6T1R0	Putative uncharacterized protein	20.433	0.871			0.871
C6T1S3	uncharacterized protein	15.936	0.759	1.013	0.968	0.913333	0.461287
C6T1V1	Ubiquitin-conjugating enzyme E2 7 OS=Glycine soja GN=glysoja_010562 PE=3 SV=1	18.61	1.132		1.098	1.115	0.131201
C6T1W7	Putative NADH dehydrogenase [ubiquinone] 1 alpha subcomplex subunit 12 OS=Glycine soja GN=glysoja_004900 PE=4 SV=1	18.354	0.848	0.762	1.391	1.00033	0.999023
C6T218	Cytochrome b5 OS=Glycine soja GN=glysoja_015642 PE=3 SV=1	13.604	0.845	1.181		1.013	0.965201
C6T249	10 kDa chaperonin OS=Glycine soja GN=glysoja_035957 PE=4 SV=1	14.727	1.08	1.095	1.16	1.11167	0.06547
C6T261	Putative uncharacterized protein	22.313	2.754	2.037	2.671	2.48733	0.0330533
C6T292	Putative uncharacterized protein	10.419	1.025	0.924		0.9745	0.781674
C6T2A9	Putative uncharacterized protein	21.181		1.314	1.298	1.306	0.023527
C6T2B0	Histone H2A	13.698	0.956	0.945	0.913	0.938	0.0592012
C6T2B7	Putative bolA-like protein C8C9.11 OS=Glycine soja GN=glysoja_008485 PE=3 SV=1	10.29	1.387			1.387
C6T2H9	4-hydroxy-4-methyl-2-oxoglutarate aldolase	17.835	1.039	0.988	1.239	1.08867	0.444335
C6T2L5	NADH dehydrogenase [ubiquinone] iron-sulfur protein 4, mitochondrial OS=Glycine soja GN=glysoja_038468 PE=4 SV=1	16.351			0.965	0.965
C6T2Q2	7,8-dihydroneopterin aldolase	14.68		1.196	1.455	1.3255	0.326267
C6T2R6	Histone deacetylase complex subunit SAP18 OS=Cajanus cajan GN=KK1_021205 PE=4 SV=1	16.777	0.937	0.918	1.052	0.969	0.60687
C6T2U2	Putative uncharacterized protein (Fragment)	23.868	0.551			0.551
C6T2Y2	Putative NADH dehydrogenase [ubiquinone] 1 alpha subcomplex subunit 5, mitochondrial OS=Glycine soja GN=glysoja_033938 PE=4 SV=1	18.621	0.896	0.934	0.967	0.932333	0.114625
C6T2Z2	uncharacterized protein	13.812	1.125	0.931	0.998	1.018	0.820296
C6T304	UPF0548 protein OS=Glycine soja GN=glysoja_033048 PE=4 SV=1	23.217		1.051		1.051
C6T308	ATP synthase subunit b', chloroplastic OS=Glycine soja GN=glysoja_032328 PE=3 SV=1	23.55	0.784	0.979	1.145	0.969333	0.832677
C6T373	Putative uncharacterized protein (Fragment)	24.35	0.694			0.694
C6T3E3	Pleckstrin likey domain-containing family A member 8 OS=Glycine soja GN=glysoja_022880 PE=4 SV=1	22.644	1.008	1.16	1.026	1.06467	0.385633
C6T3E5	UPF0172 protein OS=Glycine soja GN=glysoja_025946 PE=4 SV=1	22.938	1.177	0.711	0.853	0.913667	0.66007
C6T3I8	V-type proton ATPase 21 kDa proteolipid subunit OS=Glycine soja GN=glysoja_039670 PE=3 SV=1	17.993	0.928			0.928
C6T3I9	Trypsin inhibitor A OS=Glycine soja GN=glysoja_041654 PE=4 SV=1	22.642	1.449	1.469	1.473	1.46367	0.000384298
C6T3J8	uncharacterized protein	16.686	1.064			1.064
C6T3K0	RNA-binding protein 8A OS=Zea mays GN=ZEAMMB73_632181 PE=2 SV=1	22.536	0.795	0.996	0.972	0.921	0.415888
C6T3K3	60S ribosomal protein L13a-1 OS=Glycine soja GN=glysoja_038044 PE=3 SV=1	23.711			0.601	0.601
C6T3L8	Putative uncharacterized protein (Fragment)	22.231	1.151			1.151
C6T3N5	uncharacterized protein	14.272	0.974	0.863	0.828	0.888333	0.17408
C6T3P3	Calcyclin-binding protein OS=Glycine soja GN=glysoja_007529 PE=4 SV=1	24.275	1.084	1.009	1.046	1.04633	0.222699
C6T3Q7	Photosystem I reaction center subunit XI, chloroplastic OS=Glycine soja GN=glysoja_004996 PE=4 SV=1	22.769	0.393	1.139	0.852	0.794667	0.520997
C6T3R2	Cytochrome c oxidase subunit 6a, mitochondrial OS=Glycine soja GN=glysoja_039944 PE=3 SV=1	11.52	1.134	1.044	0.994	1.05733	0.371459
C6T3R4	60S ribosomal protein L27	15.659	1.618	1.225	1.328	1.39033	0.113534
C6T3U6	Ribosomal protein L19	24.774	1.373	1.253	1.663	1.42967	0.102221
C6T3V8	Miraculin OS=Glycine soja GN=glysoja_014100 PE=4 SV=1	22.112	1.398	1.46	1.677	1.51167	0.03863
C6T3W3	60S ribosomal protein L27a-3 OS=Glycine soja GN=glysoja_016676 PE=3 SV=1	16.362	2.115	1.98	2.34	2.145	0.0123804
C6T3X0	Putative uncharacterized protein	23.08	1.09			1.09
C6T403	Enzyme of the cupin family protein OS=Zea mays GN=ZEAMMB73_590696 PE=2 SV=1	11.082	1.17		1.025	1.0975	0.516007
C6T404	Putative uncharacterized protein	25.281	1.606	3.277	2.814	2.56567	0.124167
C6T429	Peptidyl-prolyl cis-trans isomerase	18.219	0.042	0.122	0.098	0.0873333	0.00101012
C6T463	60S acidic ribosomal protein P3 OS=Glycine soja GN=glysoja_010887 PE=4 SV=1	12.32	1.121	1.101	0.948	1.05667	0.486278
C6T471	Putative uncharacterized protein	24.797			0.858	0.858
C6T474	uncharacterized protein	15.726	0.997			0.997
C6T4B4	Putative uncharacterized protein	28.731	0.932			0.932
C6T4F9	Nucleoside diphosphate kinase	25.211	0.903	0.977		0.94	0.456574
C6T4H8	Putative uncharacterized protein	29.17	0.817		0.914	0.8655	0.300219
C6T4I7	Ribosomal protein L19	24.628	2.154	1.537	1.509	1.73333	0.104554
C6T4J5	Putative uncharacterized protein	25.228	1.377	1.425	1.358	1.38667	0.00396375
C6T4K0	Putative uncharacterized protein (Fragment)	16.445	0.446			0.446
C6T4K7	Protein AIG2 OS=Glycine soja GN=glysoja_025117 PE=4 SV=1	20.305			0.93	0.93
C6T4M1	Putative RNA-binding protein C17H9.04c OS=Glycine soja GN=glysoja_009552 PE=4 SV=1	15.849	0.776		1.087	0.9315	0.807763
C6T4P6	Ribonuclease UK114-like protein OS=Glycine soja GN=glysoja_019895 PE=4 SV=1	20.111	0.964	0.976	0.958	0.966	0.0344649
C6T4P7	40S ribosomal protein S6 OS=Glycine soja GN=glysoja_046577 PE=3 SV=1	28.299	1.485	1.31	1.673	1.48933	0.0624412
C6T4R9	Ubiquitin-40S ribosomal protein S27a OS=Glycine soja GN=glysoja_000034 PE=4 SV=1	17.667	0.76	1.108	1.044	0.970667	0.843586
C6T4S0	Putative uncharacterized protein	17.47	0.866	0.67		0.768	0.342815
C6T4T2	Putative uncharacterized protein	25.496	1.005	0.964	0.96	0.976333	0.311166
C6T4V2	Putative uncharacterized protein	18.834	0.872	1.084		0.978	0.907233
C6T4V6	Putative uncharacterized protein	17.905	1.06			1.06
C6T4Z1	Putative uncharacterized protein	25.267		1.036		1.036
C6T4Z4	Putative uncharacterized protein	22.807	1.232	1.067	1.118	1.139	0.145452
C6T4Z6	40S ribosomal protein S19-1 OS=Glycine soja GN=glysoja_030585 PE=4 SV=1	15.893	1.116	1.262	1.161	1.17967	0.0767543
C6T502	7,8-dihydroneopterin aldolase	14.599	0.836	1.02	0.955	0.937	0.440436
C6T522	uncharacterized protein	10.049	1.055	1.012		1.0335	0.469198
C6T569	Outer envelope pore protein 16-3, chloroplastic/mitochondrial OS=Glycine soja GN=glysoja_012710 PE=4 SV=1	17.193	0.748	0.969	1.057	0.924667	0.57227
C6T581	Putative uncharacterized protein	21.549	0.75			0.75
C6T584	uncharacterized protein	11.587	0.705		0.918	0.8115	0.42917
C6T594	UPF0587 protein C1orf123-like protein OS=Glycine soja GN=glysoja_009040 PE=4 SV=1	18.521	1.215	0.923	1.197	1.11167	0.436334
C6T599	Putative uncharacterized protein	25.884	1.223			1.223
C6T5A5	Ubiquitin-fold modifier-conjugating enzyme 1	19.745	0.998	1.003		1.0005	0.910561
C6T5C9	Pop3 peptide OS=Zea mays GN=ZEAMMB73_173752 PE=4 SV=1	27.656	0.701	0.8	0.806	0.769	0.0310696
C6T5D6	Putative uncharacterized protein	13.558	0.86		0.702	0.781	0.300316
C6T5G6	Putative uncharacterized protein (Fragment)	21.866	0.762	0.501	0.918	0.727	0.208346
C6T5G7	Dof zinc finger protein DOF1.5 OS=Glycine soja GN=glysoja_010741 PE=4 SV=1	19.011	0.961			0.961
C6T5I8	Tubulin-specific chaperone A OS=Glycine soja GN=glysoja_007753 PE=4 SV=1	12.792	0.851	0.996	0.848	0.898333	0.231306
C6T5N8	Expressed protein OS=Oryza sativa subsp. japonica GN=Os11g0488600 PE=2 SV=1	21.065	0.978	1.157	1.271	1.13533	0.324426
C6T5R3	Pleckstrin homology domain-containing protein OS=Phaseolus vulgaris GN=PHAVU_006G132900g PE=2 SV=1	16.836	0.811	0.864	0.808	0.827667	0.0162993
C6T5U0	40S ribosomal protein S16 OS=Glycine soja GN=glysoja_023481 PE=4 SV=1	17.629	1.173	1.054	1.021	1.08267	0.28119
C6T5V0	Outer envelope pore protein 21, chloroplastic OS=Glycine soja GN=glysoja_014668 PE=4 SV=1	19.501	1.124	1.14	1.068	1.11067	0.053697
C6T5Y6	Putative uncharacterized protein	20.711	0.929	0.868	0.793	0.863333	0.105015
C6T5Z7	Putative uncharacterized protein	24.228	1.116	1.131	0.894	1.047	0.666171
C6T623	Putative uncharacterized protein	16.729	1.025			1.025
C6T624	Putative uncharacterized protein	24.696	1.285			1.285
C6T660	Putative uncharacterized protein (Fragment)	20.656	1.159	0.914	0.975	1.016	0.875527
C6T670	60S ribosomal protein L27a-3 OS=Glycine soja GN=glysoja_000061 PE=3 SV=1	16.607	1.121	1.146	1.629	1.29867	0.278166
C6T6Q8	Putative uncharacterized protein (Fragment)	22.95	0.786	0.962	0.892	0.88	0.195554
C6T6R8	Peroxidase	21.876	0.473	0.459		0.466	0.0118005
C6T6T0	Putative uncharacterized protein	16.556	0.968	1.254	0.968	1.06333	0.641884
C6T6T6	Putative uncharacterized protein	7.7908	0.962	1.046	0.999	1.00233	0.94466
C6T6V3	Putative uncharacterized protein (Fragment)	19.809	1.214	0.649	1.255	1.03933	0.884631
C6T717	Ubiquitin-like domain-containing CTD phosphatase OS=Glycine soja GN=glysoja_010831 PE=4 SV=1	38.101	1.099	0.765		0.932	0.821529
C6T745	Putative uncharacterized protein (Fragment)	26.186	0.979			0.979
C6T750	Late-embryogenesis abundant protein 2	34.364	1.127	0.825	0.868	0.94	0.655246
C6T755	Putative uncharacterized protein	28.96	1.274		1.293	1.2835	0.0301468
C6T763	26S proteasome non-ATPase regulatory subunit RPN12A OS=Glycine soja GN=glysoja_018727 PE=4 SV=1	30.806	1.408			1.408
C6T769	TIP41-like protein OS=Glycine soja GN=glysoja_021324 PE=4 SV=1	32.738	1.123			1.123
C6T7C6	Putative uncharacterized protein (Fragment)	26.384		1.002		1.002
C6T7D2	Peptidyl-prolyl cis-trans isomerase	26.174	1.296			1.296
C6T7D9	Putative uncharacterized protein	47.486	1.141	1.06	1.087	1.096	0.081203
C6T7F3	Adenosine kinase 2 OS=Glycine soja GN=glysoja_017326 PE=4 SV=1	37.563	1.222	1.148	1.407	1.259	0.110999
C6T7J6	Putative uncharacterized protein	24.264	0.974			0.974
C6T7J8	Thylakoid membrane protein OS=Glycine soja GN=glysoja_045722 PE=4 SV=1	30.23	0.637	0.862	0.953	0.817333	0.253192
C6T7K0	Translocon-associated protein subunit alpha OS=Glycine soja GN=glysoja_020431 PE=4 SV=1	27.778	1.094	1.231	1.095	1.14	0.128584
C6T7L5	Chloroplast fatty acid desaturase 8	51.349	0.969	0.962	0.994	0.975	0.170346
C6T7M4	Putative uncharacterized protein	13.345	0.992			0.992
C6T7N2	Oxygen-evolving enhancer protein 1, chloroplastic OS=Glycine soja GN=glysoja_000247 PE=4 SV=1	34.628	1.205	1.261	1.153	1.20633	0.0325964
C6T7P4	Putative uncharacterized protein	18.239	1.369	1.327	1.391	1.36233	0.00400269
C6T7T6	Putative uncharacterized protein (Fragment)	27.557	1.838	0.968		1.403	0.630796
C6T7U0	Putative uncharacterized protein	24.871	0.951			0.951
C6T7U4	Putative uncharacterized protein	29.083	0.949		1.42	1.1845	0.67794
C6T7V6	Triosephosphate isomerase, chloroplastic OS=Glycine soja GN=glysoja_021438 PE=3 SV=1	33.123	0.994	1.004	0.99	0.996	0.514929
C6T7X8	PHD finger protein ALFIN-LIKE 1 OS=Glycine soja GN=glysoja_039255 PE=4 SV=1	26.963	0.503			0.503
C6T7Y1	Actin-3 OS=Glycine soja GN=glysoja_028443 PE=3 SV=1	41.696		0.844		0.844
C6T809	Putative uncharacterized protein	15.243	1.553	1.07	1.32	1.31433	0.207077
C6T827	Pyruvate dehydrogenase E1 component subunit beta, mitochondrial OS=Glycine soja GN=glysoja_009377 PE=4 SV=1	38.624	0.277	0.884	0.795	0.652	0.272076
C6T830	Putative uncharacterized protein (Fragment)	22.452	0.89	1.05	1.133	1.02433	0.80671
C6T838	Putative uncharacterized protein	20.934	0.931	0.853	0.984	0.922667	0.238853
C6T845	Putative uncharacterized protein	44.553	0.589	0.968		0.7785	0.560287
C6T850	Naringenin,2-oxoglutarate 3-dioxygenase OS=Glycine soja GN=glysoja_049683 PE=4 SV=1	33.967		1.154	1.233	1.1935	0.178921
C6T866	Putative uncharacterized protein	41.218	0.871	0.937	0.881	0.896333	0.0541343
C6T868	Chlorophyll a-b binding protein 13, chloroplastic OS=Glycine soja GN=glysoja_001507 PE=3 SV=1	28.694	1.108	1.109	1.111	1.10933	9.75839e-05
C6T883	30S ribosomal protein S1, chloroplastic OS=Glycine soja GN=glysoja_004281 PE=4 SV=1	45.022	1.213	0.965	1.17	1.116	0.341366
C6T891	Mitochondrial uncoupling protein 3 OS=Glycine soja GN=glysoja_049191 PE=3 SV=1	32.676	1.241		1.035	1.138	0.517196
C6T8C3	Putative uncharacterized protein	28.631	0.871			0.871
C6T8D0	uncharacterized protein	35.074	0.878		0.868	0.873	0.035409
C6T8D3	COP9 signalosome complex subunit 8 OS=Zea mays GN=ZEAMMB73_518665 PE=2 SV=1	17.872	0.99		0.828	0.909	0.572625
C6T8E8	Histidine decarboxylase OS=Glycine soja GN=glysoja_011312 PE=3 SV=1	54.638	0.888		1.124	1.006	0.97712
C6T8G2	Acidic endochitinase OS=Glycine soja GN=glysoja_031752 PE=3 SV=1	32.114	0.951	0.98		0.9655	0.341404
C6T8I5	Clavaminate synthase-like protein At3g21360 family OS=Cajanus cajan GN=KK1_000448 PE=4 SV=1	36.054	0.808	0.947	1.012	0.922333	0.402431
C6T8J1	Putative glucose-6-phosphate 1-epimerase OS=Glycine soja GN=glysoja_005811 PE=4 SV=1	36.492	1.043	0.929	0.902	0.958	0.510601
C6T8K3	Putative uncharacterized protein	27.372	0.85			0.85
C6T8M0	Putative uncharacterized protein	39.973	2.194	2.088	2.037	2.10633	0.00261004
C6T8M6	Putative uncharacterized protein	44.053	1.115		1.093	1.104	0.0945249
C6T8M9	Putative uncharacterized protein	47.043	0.689			0.689
C6T8N9	Putative uncharacterized protein	58.855	1.255	1.266	1.296	1.27233	0.00302225
C6T8R3	uncharacterized protein	39.849	0.678	0.8	0.912	0.796667	0.133313
C6T8S8	Chlorophyll a-b binding protein 7, chloroplastic OS=Glycine soja GN=glysoja_033796 PE=3 SV=1	28.723	1.073	1.052	0.953	1.026	0.624056
C6T8V8	Branched-chain-amino-acid aminotransferase	45.176	0.886	0.921	1.105	0.970667	0.758069
C6T8X3	Putative uncharacterized protein	46.884	1.412	1.042	0.873	1.109	0.632306
C6T8X5	Putative uncharacterized protein	25.637	1.264	0.977	0.974	1.07167	0.604783
C6T8Y2	Monodehydroascorbate reductase, chloroplastic OS=Glycine soja GN=glysoja_002887 PE=4 SV=1	52.162	0.967	0.975	1.012	0.984667	0.461721
C6T8Y6	Epoxide hydrolase 2 OS=Glycine soja GN=glysoja_022646 PE=4 SV=1	35.469	1.053	0.881	0.975	0.969667	0.667797
C6T903	Aldo-keto reductase family 4 member C9 OS=Glycine soja GN=glysoja_047932 PE=4 SV=1	35.168	0.968	0.78	0.992	0.913333	0.401779
C6T918	Spermidine synthase 1 OS=Glycine soja GN=glysoja_039389 PE=3 SV=1	37.085	1.167	1.059		1.113	0.378351
C6T939	Putative uncharacterized protein	23.759	1.055	0.863	0.869	0.929	0.454765
C6T942	Putative mannitol dehydrogenase OS=Glycine soja GN=glysoja_030496 PE=3 SV=1	38.944	0.936	1.015	0.959	0.97	0.406028
C6T946	Putative uncharacterized protein	9.5012	1.438			1.438
C6T968	40S ribosomal protein S8	24.732	1.215	1.205	1.29	1.23667	0.0187275
C6T970	Carboxyl-terminal proteinase OS=Zea mays GN=ZEAMMB73_449295 PE=4 SV=1	45.234	0.755	0.909	0.912	0.858667	0.155936
C6T972	Bifunctional nitrilase/nitrile hydratase NIT4B OS=Glycine soja GN=glysoja_006649 PE=4 SV=1	37.949	1.329		1.025	1.177	0.561463
C6T9A7	Putative DNA-binding protein ESCAROLA OS=Glycine soja GN=glysoja_028846 PE=4 SV=1	35.155			0.803	0.803
C6T9D7	UDP-glucose 4-epimerase OS=Glycine soja GN=glysoja_039122 PE=3 SV=1	39.117	0.938	1.047	1.083	1.02267	0.71246
C6T9F2	Methyl-CpG-binding domain-containing protein 10 OS=Glycine soja GN=glysoja_047975 PE=4 SV=1	33.83	0.972			0.972
C6T9G0	RAB1C OS=Lotus japonicus GN=rab1C PE=2 SV=1	22.573	0.96	0.93	0.948	0.946	0.0369419
C6T9G3	Foldase protein prsA 1 OS=Glycine soja GN=glysoja_020008 PE=4 SV=1	32.634	1.101	1.114	0.972	1.06233	0.37815
C6T9H6	Methionyl-tRNA synthetase-like protein OS=Oryza sativa subsp. japonica GN=P0703B11.24 PE=2 SV=1	42.354	0.97	1.054	1.073	1.03233	0.491917
C6T9I3	Putative uncharacterized protein	12.671	7.811	0.669		4.24	0.636858
C6T9N7	Phytoene synthase, chloroplastic OS=Glycine soja GN=glysoja_036277 PE=4 SV=1	44.55	1.036		1.066	1.051	0.25094
C6T9R1	GDSL esterase/lipase OS=Glycine soja GN=glysoja_032773 PE=4 SV=1	42.454	1.39	1.211	1.403	1.33467	0.047743
C6T9R2	Putative uncharacterized protein	37.009	0.963		0.938	0.9505	0.218366
C6T9R8	Glyceraldehyde-3-phosphate dehydrogenase	48.173	0.762	0.923	0.971	0.885333	0.276703
C6T9S5	Putative RNA-binding protein Luc7-like 1 OS=Glycine soja GN=glysoja_000985 PE=4 SV=1	48.554	0.737	1.014		0.8755	0.639541
C6T9T3	Putative uncharacterized protein (Fragment)	17.969	1.039	0.947	1.08	1.022	0.692631
C6T9W4	Putative Fe(II)-and 2-oxoglutaratedependent dioxygenase	39.474	1.101	0.84	0.684	0.875	0.489758
C6T9W5	Putative uncharacterized protein	51.191	1.152	1.009	1.028	1.063	0.37
C6T9Y1	Putative uncharacterized protein	15.77	0.644	0.83	0.865	0.779667	0.119772
C6TA28	Nucleoside diphosphate kinase	25.242	1.199	1.195	1.158	1.184	0.0074623
C6TA29	Mitochondrial carnitine/acylcarnitine carrier-like protein OS=Glycine soja GN=glysoja_044836 PE=3 SV=1	30.76	0.682	2.1	0.83	1.204	0.746814
C6TA41	Zinc finger CCCH domain-containing protein 14 OS=Glycine soja GN=glysoja_013482 PE=4 SV=1	31.539	0.933	1.083	1.169	1.06167	0.541231
C6TA75	Putative uncharacterized protein (Fragment)	57.389	1.043	1.045	0.861	0.983	0.841149
C6TA87	Short-chain dehydrogenase TIC 32, chloroplastic OS=Glycine soja GN=glysoja_026507 PE=3 SV=1	35.317	0.504	1.123	0.676	0.767667	0.411901
C6TAC5	Putative uncharacterized protein	21.447	1.088	1.002	1.235	1.10833	0.32316
C6TAG0	UPF0160 protein MYG1, mitochondrial OS=Glycine soja GN=glysoja_038448 PE=4 SV=1	41.562	1.221	0.757	1.069	1.01567	0.933916
C6TAH8	Mitochondrial outer membrane protein porin 2 OS=Glycine soja GN=glysoja_003421 PE=4 SV=1	29.116	0.821			0.821
C6TAI9	Putative uncharacterized protein (Fragment)	20.088	1.255		1.131	1.193	0.271474
C6TAJ8	Putative uncharacterized protein	53.495	1.14	1.034		1.087	0.452733
C6TAP8	uncharacterized protein	47.44	1.011			1.011
C6TAR6	Putative uncharacterized protein	30.384	0.742	0.887	0.851	0.826667	0.0831975
C6TAT0	Putative uncharacterized protein	20.493	0.951	0.981		0.966	0.35512
C6TAT2	Tau class glutathione S-transferase	25.653	1.511	1.356	1.388	1.41833	0.0186
C6TAV9	Putative uncharacterized protein	14.85	1.232	1.18	1.091	1.16767	0.0797603
C6TAW2	40S ribosomal protein S24	15.778	1.203	1.173	1.174	1.18333	0.00429123
C6TAW9	Protein translation factor SUI1 like OS=Glycine soja GN=glysoja_020774 PE=4 SV=1	12.673	1.557			1.557
C6TAX7	Dehydrin COR47 OS=Glycine soja GN=glysoja_013729 PE=3 SV=1	24.164	0.675	1.017	0.949	0.880333	0.44859
C6TAY3	Prohibitin-2 OS=Glycine soja GN=glysoja_020599 PE=4 SV=1	31.818	1.009	0.95	0.919	0.959333	0.335394
C6TB02	Bifunctional dihydroflavonol 4-reductase/flavanone 4-reductase OS=Glycine soja GN=glysoja_044228 PE=4 SV=1	36.544	0.808	0.994	0.956	0.919333	0.365526
C6TB38	15 kDa selenoprotein OS=Glycine soja GN=glysoja_020329 PE=4 SV=1	18.871	1.057		0.933	0.995	0.963736
C6TB49	uncharacterized protein	19.186	0.992	1.413	1.142	1.18233	0.350365
C6TB53	Putative uncharacterized protein (Fragment)	27.205	0.812	1.134	0.883	0.943	0.680711
C6TB56	Putative mannitol dehydrogenase OS=Glycine soja GN=glysoja_008480 PE=3 SV=1	38.606	0.675	0.795	0.923	0.797667	0.147419
C6TB83	Peroxidase	38.575	1.059	1.381	1.153	1.19767	0.233421
C6TBA3	Putative uncharacterized protein (Fragment)	22.239	1.013	0.956	1.101	1.02333	0.69573
C6TBC7	Putative uncharacterized protein	26.026		0.644	0.463	0.5535	0.177718
C6TBE8	Putative uncharacterized protein	39.766	1.062			1.062
C6TBF5	Cysteine proteinase inhibitor	10.623		1.016	1.092	1.054	0.498464
C6TBG0	Putative uncharacterized protein (Fragment)	20.75			0.809	0.809
C6TBG6	Putative uncharacterized protein	41.205	0.942	0.887		0.9145	0.271768
C6TBI4	60S ribosomal protein L35a-1 OS=Glycine soja GN=glysoja_018771 PE=4 SV=1	12.795	1.672	1.396	1.608	1.55867	0.0318445
C6TBN0	Putative uncharacterized protein	31.56	0.621	0.685	0.785	0.697	0.035252
C6TBP8	Adenylate kinase B OS=Glycine soja GN=glysoja_016729 PE=3 SV=1	26.626	0.728	0.79	1.107	0.875	0.476221
C6TBU5	uncharacterized protein	30.041	0.963	0.943	0.952	0.952667	0.0216663
C6TBW6	Putative uncharacterized protein	11.892	0.998	1.008	1.04	1.01533	0.427144
C6TBW7	Ras-related protein RABE1c OS=Glycine soja GN=glysoja_030201 PE=4 SV=1	23.963	0.787	0.966	0.925	0.892667	0.246942
C6TBX2	Putative uncharacterized protein	50.584	0.878			0.878
C6TBZ1	uncharacterized protein	22.938	0.759	0.881	1.044	0.894667	0.406904
C6TC00	Putative uncharacterized protein	47.198	0.985	0.802	1.023	0.936667	0.527593
C6TC05	Putative uncharacterized protein	30.024	0.954			0.954
C6TC28	Inosine triphosphate pyrophosphatase	22.187	1.135	0.831	1.034	1	1
C6TC36	Aspartic proteinase nepenthesin-1 OS=Glycine soja GN=glysoja_007383 PE=3 SV=1	47.11	0.651	0.885		0.768	0.394406
C6TC38	Secretory carrier-associated membrane protein 4 OS=Glycine soja GN=glysoja_000903 PE=4 SV=1	30.391	0.761			0.761
C6TC52	Putative uncharacterized protein (Fragment)	16.924	1.03			1.03
C6TC72	Eukaryotic translation initiation factor 3 subunit F	31.719	0.934	1.055	0.807	0.932	0.519203
C6TC87	Histone deacetylase HDT1 OS=Glycine soja GN=glysoja_021479 PE=4 SV=1	31.466		0.972		0.972
C6TC92	Oxygen-evolving enhancer protein 1, chloroplastic OS=Glycine soja GN=glysoja_003776 PE=4 SV=1	34.778	0.954	1.107	1.18	1.08033	0.428457
C6TCB9	Protein kinase Pti1	40.029	0.993	0.966	0.986	0.981667	0.205481
C6TCD9	Nitrogen regulatory protein P-II like OS=Glycine soja GN=glysoja_002013 PE=3 SV=1	21.443	0.652	0.873	0.99	0.838333	0.314371
C6TCF4	Peptidyl-prolyl cis-trans isomerase	27.68	0.933	1.018	1.134	1.02833	0.729645
C6TCG5	uncharacterized protein	33.264	1.003	1.011	0.985	0.999667	0.974977
C6TCJ7	Signal recognition particle 19 kDa protein OS=Glycine soja GN=glysoja_026805 PE=4 SV=1	15.347	2.175	1.747	1.588	1.83667	0.0599746
C6TCM3	Putative uncharacterized protein	50.043	0.853	0.869	0.895	0.872333	0.0135056
C6TCP5	uncharacterized protein	20.432		1.156	1.097	1.1265	0.202804
C6TCR3	Glutaredoxin-C4 OS=Glycine soja GN=glysoja_013261 PE=4 SV=1	14.631	0.891	1.087	1.087	1.02167	0.811948
C6TCS7	Putative uncharacterized protein	42.578	0.647	0.763	0.784	0.731333	0.0357051
C6TCS9	Putative uncharacterized protein	20.583	1.38	1.185		1.2825	0.289073
C6TCW1	Putative uncharacterized protein	47.687	0.867	0.819	0.825	0.837	0.0126288
C6TD29	Flavin-containing monooxygenase	29.146		0.808	0.643	0.7255	0.255859
C6TD38	Flavoprotein wrbA OS=Glycine soja GN=glysoja_042133 PE=3 SV=1	21.998	1.196	1.073		1.1345	0.365429
C6TD54	Putative uncharacterized protein	47.019	1.373	0.93		1.1515	0.713218
C6TD66	uncharacterized protein	35.918	0.635	0.858	0.897	0.796667	0.178924
C6TD70	L-idonate 5-dehydrogenase OS=Glycine soja GN=glysoja_038891 PE=3 SV=1	39.355	1.097	1.202	1.101	1.13333	0.0868032
C6TD99	Putative uncharacterized protein	25.178	0.764		1.006	0.885	0.623302
C6TDD9	Putative uncharacterized protein	43.787	0.977	1.105	0.942	1.008	0.907171
C6TDG4	Disease resistance response protein 206 family OS=Cajanus cajan GN=KK1_033173 PE=4 SV=1	21.7	0.401	0.938		0.6695	0.544046
C6TDQ3	Nuclear pore complex protein NUP35	36.243	1.091			1.091
C6TDS4	UPF0326 protein OS=Glycine soja GN=glysoja_011739 PE=4 SV=1	25.598		0.749	0.454	0.6015	0.307
C6TDU5	Pyridoxal biosynthesis protein PDX2 OS=Glycine soja GN=glysoja_047446 PE=3 SV=1	27.65	1.104	0.97	1.011	1.02833	0.618546
C6TDV2	Serine/threonine protein kinase	39.129	1.012			1.012
C6TDW7	uncharacterized protein	25.536	1.058	1.122	1.154	1.11133	0.0843643
C6TDY9	Putative uncharacterized protein	21.422	1.061	1.3	1.114	1.15833	0.216362
C6TDZ7	Cysteine proteinase 15A OS=Glycine soja GN=glysoja_021967 PE=3 SV=1	40.222	0.862	0.749	0.895	0.835333	0.0932299
C6TDZ8	Putative uncharacterized protein	25.14	0.793	0.956	0.944	0.897667	0.252153
C6TE07	26S protease regulatory subunit 8 like A OS=Glycine soja GN=glysoja_018145 PE=3 SV=1	47.088	1.011	1.03	1.04	1.027	0.122154
C6TE08	Bifunctional dihydroflavonol 4-reductase/flavanone 4-reductase OS=Glycine soja GN=glysoja_024914 PE=4 SV=1	36.828	0.863	1.067	1.244	1.058	0.708961
C6TE37	Putative uncharacterized protein	49.508	1.124	0.926	1.021	1.02367	0.767554
C6TE45	uncharacterized protein	34.666	1.295	1.286	1.173	1.25133	0.0346945
C6TE57	Naphthoate synthase OS=Cajanus cajan GN=KK1_001128 PE=4 SV=1	37.189	0.944	0.839	1.406	1.063	0.79556
C6TEA3	Ribonucleoprotein, chloroplastic OS=Glycine soja GN=glysoja_007916 PE=4 SV=1	29.896	1.005	1.01	0.979	0.998	0.88069
C6TEC0	Putative uncharacterized protein	22.886	0.939	0.999	1.097	1.01167	0.855264
C6TEC3	Putative uncharacterized protein	38.34	0.721			0.721
C6TED0	Eukaryotic translation initiation factor 3 subunit M	46.158	1.234	1.06	1.253	1.18233	0.136237
C6TEE8	Uroporphyrinogen decarboxylase	42.758	1.25	1.008	1.079	1.11233	0.329793
C6TEH0	Calcium sensing receptor, chloroplastic OS=Glycine soja GN=glysoja_006823 PE=4 SV=1	41.813	0.816	0.837	0.754	0.802333	0.0230125
C6TEI1	Putative uncharacterized protein	12.281	1.142	1.148	0.897	1.06233	0.600917
C6TEJ4	Urease accessory protein UreH OS=Glycine soja GN=glysoja_013675 PE=4 SV=1	40.178	1.173		1.056	1.1145	0.398332
C6TEN3	Serine/threonine-protein phosphatase 4 regulatory subunit 2 OS=Glycine soja GN=glysoja_020488 PE=4 SV=1	26.15	0.875			0.875
C6TEP1	40S ribosomal S30-like protein OS=Medicago truncatula GN=MTR_4g100900 PE=4 SV=1	6.9311			1.259	1.259
C6TEP8	Porphobilinogen deaminase, chloroplastic OS=Glycine soja GN=glysoja_018199 PE=3 SV=1	38.559	1.08	1.005	0.981	1.022	0.608079
C6TER0	Thiamin pyrophosphokinase 1 OS=Glycine soja GN=glysoja_002100 PE=4 SV=1	28.631	0.587	0.723	0.821	0.710333	0.0733506
C6TER4	Isoflavone reductase like OS=Glycine soja GN=glysoja_046862 PE=4 SV=1	34.921	0.745		0.951	0.848	0.486451
C6TER9	Glycoprotein OS=Zea mays GN=ZEAMMB73_923752 PE=2 SV=1	28.673	0.948	1.136	1.023	1.03567	0.647339
C6TES2	UPF0308 protein, chloroplastic OS=Glycine soja GN=glysoja_013040 PE=4 SV=1	27.266	1.033		1.172	1.1025	0.486647
C6TES3	Flavin-containing monooxygenase OS=Glycine soja GN=glysoja_002137 PE=3 SV=1	44.118	1.038	1.141	1.093	1.09067	0.130644
C6TET5	Xyloglucan endotransglucosylase/hydrolase	33.94	1.006		0.758	0.882	0.62293
C6TEU1	Putative uncharacterized protein	10.937	1.171			1.171
C6TEY2	Putative uncharacterized protein (Fragment)	12.568	1.325		0.663	0.994	0.99184
C6TF56	Peptidyl-prolyl cis-trans isomerase	18.125	0.673		0.738	0.7055	0.0985607
C6TF59	Putative uncharacterized protein	24.266	0.957			0.957
C6TF76	Expressed protein OS=Oryza sativa subsp. japonica GN=OSJNBb0024N19.16 PE=2 SV=1	11.185	0.873	0.942		0.9075	0.309
C6TF77	Putative uncharacterized protein	14.46	1.126	1.157	1.214	1.16567	0.0344325
C6TF91	uncharacterized protein	14.717	1.313	1.356	1.737	1.46867	0.104843
C6TFB9	Putative uncharacterized protein	18.229	1.252	1.632	1.36	1.41467	0.0957468
C6TFC7	Putative uncharacterized protein	22.354	1.111	1.075		1.093	0.170089
C6TFC9	Putative uncharacterized protein (Fragment)	9.2378		0.821	0.96	0.8905	0.465682
C6TFD7	Putative uncharacterized protein	24.133		0.85		0.85
C6TFD8	Peptide methionine sulfoxide reductase B1, chloroplastic OS=Glycine soja GN=glysoja_022268 PE=4 SV=1	22.646	0.84	0.896	0.815	0.850333	0.0363209
C6TFE2	Putative peroxygenase 5 OS=Glycine soja GN=glysoja_042725 PE=4 SV=1	22.592	1.254	1.035	1.065	1.118	0.295079
C6TFG0	40S ribosomal protein S9, putative, expressed OS=Oryza sativa subsp. japonica GN=Os03g0154700 PE=1 SV=1	23.048	1.076	1.384	1.324	1.26133	0.151928
C6TFH9	4-hydroxy-4-methyl-2-oxoglutarate aldolase	17.562	0.766		0.935	0.8505	0.429296
C6TFI3	Putative bolA-like protein C8C9.11 OS=Glycine soja GN=glysoja_030501 PE=3 SV=1	10.341		1.186	1.2	1.193	0.0326254
C6TFK7	Mitochondrial carnitine/acylcarnitine carrier-like protein OS=Glycine soja GN=glysoja_040090 PE=3 SV=1	30.794	1.991	0.923	0.949	1.28767	0.573032
C6TFM3	Putative uncharacterized protein	44.52	1.051	0.994	1.023	1.02267	0.37756
C6TFP4	Nuclear transport factor 2 OS=Glycine soja GN=glysoja_018512 PE=4 SV=1	13.65	0.614	0.945	0.861	0.806667	0.252988
C6TFP5	Kynurenine formamidase OS=Glycine soja GN=glysoja_047054 PE=4 SV=1	28.186	1.141	1.161	1.196	1.166	0.0137724
C6TFP9	Non-specific lipid-transfer protein	12.249	0.769		1.004	0.8865	0.618506
C6TFQ0	Peptidyl-prolyl cis-trans isomerase	22.844	0.894	1.034	0.808	0.912	0.389183
C6TFR5	Photosystem I reaction center subunit VI, chloroplastic OS=Glycine soja GN=glysoja_030800 PE=4 SV=1	14.907	1.01	1.071	1.095	1.05867	0.198832
C6TFT6	4-hydroxy-4-methyl-2-oxoglutarate aldolase	15.798	2.744			2.744
C6TFT8	Annexin	35.617		1.012	0.861	0.9365	0.658436
C6TFV5	Thioredoxin-like 3-1, chloroplastic OS=Glycine soja GN=glysoja_012741 PE=4 SV=1	22.208	0.751	1.33	1.108	1.063	0.789176
C6TFW8	Heme-binding protein 2 OS=Glycine soja GN=glysoja_008089 PE=4 SV=1	25.931	0.945	0.906	0.654	0.835	0.277649
C6TFY0	50S ribosomal protein L21 OS=Zea mays GN=ZEAMMB73_677301 PE=2 SV=1	23.447	1.198	1.159	1.128	1.16167	0.0227374
C6TFY7	10 kDa chaperonin OS=Glycine soja GN=glysoja_029473 PE=3 SV=1	10.604		1.091	1.161	1.126	0.238297
C6TG15	Transcription factor Pur-alpha 1 OS=Glycine soja GN=glysoja_029525 PE=4 SV=1	31.631	1.003	0.97	1.004	0.992333	0.631611
C6TG30	Putative uncharacterized protein	28.843	1.171	1.246	1.228	1.215	0.0161806
C6TG38	Putative uncharacterized protein	19.283	1.427	0.677	1.134	1.07933	0.794586
C6TG52	Mitogen-activated protein kinase	43.245	1.303			1.303
C6TG81	Clathrin light chain 1 OS=Oryza sativa subsp. japonica GN=Os04g0679100 PE=2 SV=1	34.58	0.812	0.991		0.9015	0.578994
C6TG97	Proteasome subunit alpha type	27.265	1.015	1.032	1.136	1.061	0.31851
C6TGA6	60S acidic ribosomal protein P0	34.189	1.231	1.25	0.971	1.15067	0.305032
C6TGB8	DUF246 domain-containing protein OS=Glycine soja GN=glysoja_007121 PE=4 SV=1	46.215	0.801	0.859	0.871	0.843667	0.027492
C6TGD2	Putative uncharacterized protein (Fragment)	25.768	1.089	0.965	1.103	1.05233	0.432636
C6TGE9	Reticulon-like protein	28.805	0.839	0.905	1.078	0.940667	0.566746
C6TGF0	Putative uncharacterized protein	36.564	1.145	1.026		1.0855	0.494918
C6TGF5	Histidine biosynthesis bifunctional protein hisIE, chloroplastic OS=Glycine soja GN=glysoja_015090 PE=3 SV=1	31.782	0.727	0.972	0.953	0.884	0.351874
C6TGI2	Clp protease-related protein, chloroplastic OS=Glycine soja GN=glysoja_014015 PE=4 SV=1	27.074	1.072	0.903	1.027	1.00067	0.992383
C6TGJ2	Putative uncharacterized protein	12.719			0.763	0.763
C6TGK9	Basic leucine zipper and W2 domain-containing protein 2 (Fragment) OS=Cajanus cajan GN=KK1_018759 PE=4 SV=1	47.248	0.98	1.02	0.996	0.998667	0.933918
C6TGN0	Putative uncharacterized protein	33.971	0.969	0.955	1.047	0.990333	0.808601
C6TGN3	uncharacterized protein	24.736	0.877	0.958	1.044	0.959667	0.565103
C6TGN6	Glutelin type-A 1 OS=Glycine soja GN=glysoja_005459 PE=4 SV=1	38.319	1.374	0.837		1.1055	0.827474
C6TGN8	Putative fructokinase-4 OS=Glycine soja GN=glysoja_013420 PE=3 SV=1	41.035	1.002	0.887	1.184	1.02433	0.839615
C6TGQ0	Putative uncharacterized protein	33.153	1.399	1.256	1.389	1.348	0.0253171
C6TGR0	Putative uncharacterized protein	39.919	1.157	0.942	0.869	0.989333	0.928936
C6TGR4	Putative uncharacterized protein	26.927	0.963	1.085	0.871	0.973	0.756083
C6TGS1	uncharacterized protein	37.429	0.881	0.844	1.021	0.915333	0.328228
C6TGU0	DHAR class glutathione S-transferase	29.044	0.866	0.852	0.85	0.856	0.00182754
C6TGU6	TOM1-like protein 2 OS=Glycine soja GN=glysoja_038633 PE=4 SV=1	45.101	0.976	0.965	1.006	0.982333	0.360191
C6TGX2	uncharacterized protein	28.42		0.978		0.978
C6TGX4	Putative uncharacterized protein	47.791	1.045	0.885	1.052	0.994	0.93661
C6TGY5	Putative uncharacterized protein	31.454		0.929		0.929
C6TGY7	Proliferating cell nuclear antigen	29.521		1.123	1.322	1.2225	0.359003
C6TGZ7	Mitochondrial outer membrane protein porin of 36 kDa OS=Glycine soja GN=glysoja_037164 PE=4 SV=1	29.789	0.803	0.799	0.903	0.835	0.0582492
C6TH01	Enoyl-CoA hydratase/delta3,5-delta2,4-dienoyl-CoA isomerase OS=Medicago truncatula GN=MTR_3g085700 PE=2 SV=2	29.33	0.932	1.07	1.122	1.04133	0.612022
C6TH12	Putative uncharacterized protein	51.504	0.654	1.121		0.8875	0.790965
C6TH16	Reticulon-like protein	28.593	0.957	0.966	0.96	0.961	0.00683268
C6TH17	Putative uncharacterized protein	28.831	0.823	0.698	0.852	0.791	0.0688368
C6TH20	Plasminogen activator inhibitor 1 RNA-binding protein OS=Zea mays GN=ZEAMMB73_588398 PE=4 SV=1	39.382	0.937	1.323	1.187	1.149	0.394394
C6TH26	uncharacterized protein	38.85	1.092	0.941	0.987	1.00667	0.914182
C6TH50	Xyloglucan endotransglucosylase/hydrolase	35.017	1.283			1.283
C6TH89	Putative uncharacterized protein	26.699		1.101	1.047	1.074	0.303262
C6THA0	Spermidine synthase 1 OS=Glycine soja GN=glysoja_000014 PE=3 SV=1	37.442			0.94	0.94
C6THC2	Putative uncharacterized protein	38.443	0.641	0.893		0.767	0.41564
C6THD1	Oxysterol-binding protein-related protein 3C OS=Glycine soja GN=glysoja_008858 PE=3 SV=1	51.274	1.02	1.217		1.1185	0.551253
C6THG4	Putative uncharacterized protein	29.048	0.881	1.031	0.975	0.962333	0.554984
C6THH5	Putative uncharacterized protein	27.961	1.384			1.384
C6THH9	Putative uncharacterized protein (Fragment)	29.851	1.039	0.912	0.953	0.968	0.557303
C6THI3	Putative mannitol dehydrogenase OS=Glycine soja GN=glysoja_024265 PE=3 SV=1	39.131	1.097	1.005	1.031	1.04433	0.317122
C6THI4	Putative uncharacterized protein	36.81	0.868	1.08		0.974	0.890671
C6THI7	Putative adenylate kinase 2, chloroplastic OS=Glycine soja GN=glysoja_006090 PE=3 SV=1	31.321	0.895	0.968	1.047	0.97	0.632916
C6THK8	Putative uncharacterized protein (Fragment)	27.068	1.303			1.303
C6THL5	Acyl-protein thioesterase 2 OS=Glycine soja GN=glysoja_047763 PE=4 SV=1	27.344	0.917			0.917
C6THQ5	50S ribosomal protein L28, chloroplastic OS=Glycine soja GN=glysoja_034325 PE=3 SV=1	15.079	1.589	1.581	1.681	1.617	0.0040313
C6THR3	PPPDE peptidase domain-containing protein 2 OS=Glycine soja GN=glysoja_042523 PE=4 SV=1	30.094	0.869		1	0.9345	0.608173
C6THR8	NAD-dependent epimerase/dehydratase OS=Zea mays GN=ZEAMMB73_025451 PE=2 SV=1	35.67	1.154	0.952	1.094	1.06667	0.459365
C6THT6	Putative uncharacterized protein	22.292	0.741			0.741
C6THU0	Epoxide hydrolase 2 OS=Glycine soja GN=glysoja_026927 PE=4 SV=1	34.975	1.153	0.883	0.852	0.962667	0.780027
C6THW5	Cytochrome b-c1 complex subunit Rieske, mitochondrial	29.196	0.676	1.243	0.89	0.936333	0.782944
C6TI18	uncharacterized protein	29.947			1.045	1.045
C6TI33	Obg-like ATPase 1	44.438	1.176	1.118	1.075	1.123	0.0754231
C6TI51	D-arabinose 1-dehydrogenase OS=Glycine soja GN=glysoja_034550 PE=4 SV=1	34.12	0.916	0.953	0.962	0.943667	0.0822533
C6TI64	40S ribosomal protein S3a	29.705	1.821			1.821
C6TI80	Putative RNA-binding protein ylmH OS=Glycine soja GN=glysoja_007797 PE=4 SV=1	35.261	1.136			1.136
C6TI82	Methyltransferase	38.511	0.967		1.107	1.037	0.772294
C6TI87	Putative uncharacterized protein (Fragment)	23.438	1.041	1.181	1.12	1.114	0.148471
C6TI98	Phosphopantothenate--cysteine ligase 2 OS=Glycine soja GN=glysoja_018436 PE=4 SV=1	35.909		1.177		1.177
C6TIC4	Reticulon-like protein	28.476	0.985	0.986		0.9855	0.0310208
C6TID4	Putative alcohol dehydrogenase superfamily protein OS=Zea mays GN=ZEAMMB73_785587 PE=2 SV=1	34.537	0.984	0.955	1.147	1.02867	0.733078
C6TIE9	Putative uncharacterized protein (Fragment)	21.842	0.847	1.017	0.933	0.932333	0.377186
C6TIG2	Cytochrome b-c1 complex subunit Rieske, mitochondrial	29.206	0.771			0.771
C6TIJ0	31 kDa ribonucleoprotein, chloroplastic OS=Glycine soja GN=glysoja_039843 PE=4 SV=1	31.987	1.115	1.18	1.056	1.117	0.116471
C6TIJ7	Caffeic acid 3-O-methyltransferase OS=Glycine soja GN=glysoja_027827 PE=3 SV=1	39.969	1.263	1.063	1.013	1.113	0.3505
C6TIK4	uncharacterized protein	31.905	1.009	0.984	0.824	0.939	0.480658
C6TIM5	Ferredoxin--NADP reductase	42.191	0.842	0.926	0.87	0.879333	0.0574578
C6TIN0	Expressed protein OS=Oryza sativa subsp. japonica GN=Os03g0131500 PE=2 SV=1	37.418	0.945	0.687	0.868	0.833333	0.217105
C6TIN6	Putative DNA repair protein RAD23-3 OS=Glycine soja GN=glysoja_044514 PE=4 SV=1	41.196	0.871	0.891	0.946	0.902667	0.0712075
C6TIP7	Mitochondrial inner membrane protease subunit 1 OS=Glycine soja GN=glysoja_023529 PE=4 SV=1	23.15	1.378		0.65	1.014	0.98269
C6TIQ5	NADP-dependent alkenal double bond reductase P2 OS=Glycine soja GN=glysoja_037248 PE=4 SV=1	37.92	1.032	1.077	1.09	1.06633	0.0911062
C6TIQ6	Putative uncharacterized protein	20.273	0.919	0.973	1.015	0.969	0.458469
C6TIQ7	Cytochrome c1-1, heme protein, mitochondrial OS=Glycine soja GN=glysoja_027458 PE=4 SV=1	33.589	1.133	0.954		1.0435	0.789259
C6TIQ8	Carbamoyl-phosphate synthase small chain OS=Glycine soja GN=glysoja_012770 PE=3 SV=1	47.954	0.873	0.974	0.783	0.876667	0.20949
C6TIS4	Putative uncharacterized protein	19.149	0.944	0.943	1.139	1.00867	0.923443
C6TIU1	Putative uncharacterized protein	21.752	1.199	1.432	1.186	1.27233	0.108553
C6TIU6	7-dehydrocholesterol reductase OS=Glycine soja GN=glysoja_007138 PE=4 SV=1	49.424	0.899	0.986	0.849	0.911333	0.212221
C6TIW3	Putative uncharacterized protein	25.324	0.984	0.95		0.967	0.400829
C6TIX8	ATP-dependent Clp protease proteolytic subunit (Fragment)	29.568	1.109	1.113		1.111	0.0162184
C6TIY9	Aspartate carbamoyltransferase 2, chloroplastic OS=Glycine soja GN=glysoja_018760 PE=3 SV=1	44.913	1.085	1.026	0.937	1.016	0.790036
C6TIZ1	Putative DNA-binding protein ESCAROLA OS=Glycine soja GN=glysoja_028768 PE=4 SV=1	35.718	1.042			1.042
C6TIZ7	UPF0613 protein PB24D3.06c OS=Glycine soja GN=glysoja_004468 PE=4 SV=1	37.104	0.917	0.836	0.844	0.865667	0.0510157
C6TJ09	Putative uncharacterized protein	21.232	0.666			0.666
C6TJ17	Cytochrome c1-1, heme protein, mitochondrial OS=Glycine soja GN=glysoja_027458 PE=4 SV=1	33.603			1.213	1.213
C6TJ26	Putative uncharacterized protein	16.828	1.029		1.068	1.0485	0.32914
C6TJ63	Heat shock protein STI OS=Glycine soja GN=glysoja_022876 PE=4 SV=1	37.002	0.944	1.056		1	1
C6TJ91	Cytochrome c OS=Glycine soja GN=glysoja_042898 PE=3 SV=1	12.33	1.118	1.072	1.177	1.12233	0.0814143
C6TJ97	Peroxisomal 2,4-dienoyl-CoA reductase OS=Glycine soja GN=glysoja_022256 PE=4 SV=1	31.966	0.719			0.719
C6TJA0	Expressed protein OS=Oryza sativa subsp. japonica GN=LOC_Os12g31490 PE=2 SV=1	36.313	0.819	0.887		0.853	0.201253
C6TJA4	Putative uncharacterized protein (Fragment)	25.318	0.95			0.95
C6TJB7	Ras-related protein RABC1 OS=Glycine soja GN=glysoja_048774 PE=4 SV=1	23.798	0.724	1.052	0.956	0.910667	0.53188
C6TJD4	Defective in cullin neddylation protein	26.305	1.142	0.963		1.0525	0.74969
C6TJF9	Ras-related protein RABA2a OS=Glycine soja GN=glysoja_044077 PE=4 SV=1	23.967	0.959	0.91		0.9345	0.309755
C6TJG0	20 kDa chaperonin, chloroplastic OS=Glycine soja GN=glysoja_026194 PE=3 SV=1	26.656	1.156			1.156
C6TJH0	Putative uncharacterized protein	25.364	2.41	1.062	1.781	1.751	0.256017
C6TJH1	Putative uncharacterized protein	21.813	0.994		1.136	1.065	0.634255
C6TJH2	60S ribosomal protein L9 OS=Glycine soja GN=glysoja_027838 PE=4 SV=1	21.685	1.105	0.989	1.014	1.036	0.49205
C6TJJ5	Senescence-associated protein OS=Zea mays GN=ZEAMMB73_870914 PE=2 SV=1	32.063	1.207	1.165		1.186	0.100798
C6TJK9	Peptidyl-prolyl cis-trans isomerase	28.321	0.878	0.784	0.873	0.845	0.0535752
C6TJL2	26S proteasome non-ATPase regulatory subunit 13 OS=Glycine soja GN=glysoja_000912 PE=4 SV=1	44.12	1.022	0.964		0.993	0.892378
C6TJL4	Putative uncharacterized protein	51.662	0.883		1.223	1.053	0.861866
C6TJM2	Putative uncharacterized protein	33.275	0.833	0.963	1.049	0.948333	0.570854
C6TJM8	Alpha-galactosidase	43.641	0.967			0.967
C6TJN7	Glycine-rich RNA-binding protein 2, mitochondrial OS=Glycine soja GN=glysoja_006768 PE=4 SV=1	28.077	1.128	1.035	1.045	1.06933	0.194748
C6TJP8	Putative proteasome inhibitor OS=Glycine soja GN=glysoja_013232 PE=4 SV=1	32.246			1.028	1.028
C6TJR8	1-(5-phosphoribosyl)-5-[(5- phosphoribosylamino)methylideneamino] imidazole-4-carboxamide isomerase, chloroplastic OS=Glycine soja GN=glysoja_000193 PE=3 SV=1	32.499	0.946			0.946
C6TJT0	OSJNBb0091E11.17 protein OS=Oryza sativa subsp. japonica GN=OSJNBb0091E11.17 PE=4 SV=2	39.898	0.73	1.066	1.063	0.953	0.763541
C6TJV3	Putative uncharacterized protein	40.579	0.942	0.898	0.915	0.918333	0.0349842
C6TJW3	Putative uncharacterized protein (Fragment)	36.708	0.85			0.85
C6TJW6	Early nodulin-like protein 2 OS=Cajanus cajan GN=KK1_028149 PE=4 SV=1	29.623	0.872	0.871	1.002	0.915	0.251675
C6TJX5	Ubiquitin-conjugating enzyme E2 variant 1C OS=Glycine soja GN=glysoja_039487 PE=4 SV=1	16.612	1.103			1.103
C6TJX8	Putative nucleic acid-binding protein OS=Oryza sativa subsp. japonica GN=OJ1150_A11.19-2 PE=2 SV=1	31.079	1.155	1.296	1.197	1.216	0.0518378
C6TK04	uncharacterized protein	16.584	1.185	1.358	1.234	1.259	0.0544674
C6TK08	Putative uncharacterized protein	25.432	0.899	0.915	0.909	0.907667	0.00380978
C6TK14	Putative uncharacterized protein	41.746	0.158			0.158
C6TK22	Putative uncharacterized protein	33.198	0.901	0.911	0.986	0.932667	0.176908
C6TK43	Putative uncharacterized protein	23.859	1.181			1.181
C6TK65	Putative uncharacterized protein	32.847	1.133	1.17	1.172	1.15833	0.00948332
C6TK70	Putative uncharacterized protein	32.893	0.827	0.996		0.9115	0.59419
C6TK80	Putative uncharacterized protein	40.975	0.986	0.926	0.782	0.898	0.302677
C6TK92	Biotin carboxyl carrier protein of acetyl-CoA carboxylase 2, chloroplastic OS=Glycine soja GN=glysoja_030586 PE=4 SV=1	29.327	1.021	0.791		0.906	0.666365
C6TK93	Annexin	36.065	0.949	0.919	0.722	0.863333	0.257555
C6TKA3	NADH-cytochrome b5 reductase	35.079	1.005	1.09	0.936	1.01033	0.867228
C6TKA6	Putative uncharacterized protein	18.736	0.976	0.881	0.861	0.906	0.162947
C6TKB0	uncharacterized protein	30.109	1.042	1.171	0.936	1.04967	0.611185
C6TKC0	P34 putative thiol protease OS=Glycine soja GN=glysoja_015472 PE=3 SV=1	40.197	2.201	2.046	2.317	2.188	0.00648578
C6TKC9	Putative uncharacterized protein	55.196	1.023	1.06	0.966	1.01633	0.673927
C6TKE3	Nuclear migration protein nudC OS=Glycine soja GN=glysoja_024431 PE=4 SV=1	34.478	0.792	0.94	1.08	0.937333	0.601007
C6TKE9	uncharacterized protein	26.988	1.081	1.354		1.2175	0.462115
C6TKF0	Putative uncharacterized protein	29.168	1.02	1.03	1.114	1.05467	0.272969
C6TKF4	Bet v I allergen-like OS=Oryza sativa subsp. japonica GN=P0456F09.29 PE=4 SV=1	23.573	0.9		0.603	0.7515	0.446684
C6TKG7	Putative uncharacterized protein	24.904	0.307			0.307
C6TKL8	Oxygen-evolving enhancer protein 1, chloroplastic OS=Glycine soja GN=glysoja_003298 PE=4 SV=1	34.784	1.093			1.093
C6TKN4	Methyl-CpG-binding domain-containing protein 10 OS=Glycine soja GN=glysoja_024951 PE=4 SV=1	30.313	1.004			1.004
C6TKQ2	Xyloglucan endotransglucosylase/hydrolase	33.836	0.768	1.073		0.9205	0.775166
C6TKQ3	NADP-dependent D-sorbitol-6-phosphate dehydrogenase OS=Glycine soja GN=glysoja_010351 PE=4 SV=1	34.714	0.972	1.002	0.994	0.989333	0.433961
C6TKS1	Expressed protein OS=Oryza sativa subsp. japonica GN=LOC_Os12g07220 PE=2 SV=1	29.607	0.77	0.829	0.793	0.797333	0.0105944
C6TKU5	Putative uncharacterized protein	21.823	0.914	1.233	1.077	1.07467	0.576055
C6TKU6	Putative uncharacterized protein	53.057	1.055	1.25	1.003	1.10267	0.38086
C6TKU9	Enhancer of rudimentary homolog	11.977	1.047			1.047
C6TKV8	14-3-3-like protein C OS=Glycine soja GN=glysoja_010740 PE=3 SV=1	29.178	0.969			0.969
C6TKZ2	UDP-glucuronic acid decarboxylase 1 OS=Glycine soja GN=glysoja_028908 PE=4 SV=1	38.568	1.159			1.159
C6TKZ4	Trans-2,3-enoyl-CoA reductase OS=Glycine soja GN=glysoja_047967 PE=4 SV=1	35.902	0.657	0.979	0.72	0.785333	0.217213
C6TL00	Derlin	19.381	0.959			0.959
C6TL09	Putative uncharacterized protein	30.114	0.647	0.831	0.64	0.706	0.0616506
C6TL20	Putative uncharacterized protein	40.274	0.899	0.976	0.992	0.955667	0.334501
C6TL39	Putative uncharacterized protein	24.366	0.87	0.864	0.926	0.886667	0.0426295
C6TL41	Eukaryotic translation initiation factor 3 subunit I	35.904	0.933	1.067	0.764	0.921333	0.539975
C6TL42	Trigger factor OS=Glycine soja GN=glysoja_038565 PE=4 SV=1	23.037	1.004	1.104	1.059	1.05567	0.256595
C6TL46	Putative uncharacterized protein	29.601	1.097	1.082	1.109	1.096	0.00978293
C6TL53	Putative uncharacterized protein	34.947	0.832	0.864	0.928	0.874667	0.0683475
C6TL64	Peroxidase	36.205	0.893	0.863	0.817	0.857667	0.0343147
C6TL75	Transmembrane protein, putative OS=Medicago truncatula GN=MTR_2g010540 PE=4 SV=1	28.362		0.868	0.957	0.9125	0.396942
C6TL81	Putative uncharacterized protein	27.453	0.757	0.74	0.96	0.819	0.17164
C6TLC0	Putative uncharacterized protein	31.113	0.967	0.949	0.999	0.971667	0.254415
C6TLC2	Ankyrin repeat domain-containing protein 2 OS=Glycine soja GN=glysoja_033272 PE=4 SV=1	37.88	1.338	1.277	1.194	1.26967	0.0340944
C6TLC4	Putative uncharacterized protein	25.936	1.052			1.052
C6TLD4	Peptidyl-prolyl cis-trans isomerase	26.273	1.036	1.006	1.042	1.028	0.176471
C6TLE3	Putative uncharacterized protein	39.079	1.364	0.927	0.954	1.08167	0.683633
C6TLE4	uncharacterized protein	48.672	1.074	1.413	1.104	1.197	0.275941
C6TLM4	Chlorophyll a-b binding protein 3, chloroplastic OS=Glycine soja GN=glysoja_025775 PE=3 SV=1	27.905	1.155	1.075	1.045	1.09167	0.150218
C6TLN2	Putative uncharacterized protein	16.117	1.066	1.021	0.973	1.02	0.604947
C6TLP0	DAG protein, chloroplastic OS=Glycine soja GN=glysoja_029936 PE=4 SV=1	25.48	1.218		1.196	1.207	0.0477531
C6TLS9	Protein CutA, chloroplastic OS=Glycine soja GN=glysoja_017726 PE=4 SV=1	19.034	0.829			0.829
C6TLT3	40S ribosomal protein S3a	29.727	1.39	1.386	1.286	1.354	0.0135716
C6TLT7	Late-embryogenesis abundant protein 1	35.653	1.041	1.232	0.893	1.05533	0.690416
C6TLV6	40S ribosomal protein S3a	29.639	1.495			1.495
C6TM03	Malate dehydrogenase	37.462	0.881	1.057	1.005	0.981	0.794363
C6TM75	Putative uncharacterized protein	34.081	0.893		0.402	0.6475	0.495168
C6TMA3	Putative uncharacterized protein	30.795	1.013			1.013
C6TMA8	uncharacterized protein	12.236			1.19	1.19
C6TMB4	Putative uncharacterized protein (Fragment)	18.256	1.1	1.188	1.136	1.14133	0.0456645
C6TMB5	OSJNba0093F12.16 protein OS=Oryza sativa subsp. japonica GN=OSJNba0093F12.16 PE=1 SV=1	17.834	1.102	0.961	1.566	1.20967	0.447787
C6TMC4	Fasciclin-like arabinogalactan protein 7 OS=Glycine soja GN=glysoja_026008 PE=4 SV=1	27.139		1.062	1.091	1.0765	0.166729
C6TME0	Putative uncharacterized protein	23.783	1.294	1.21	1.175	1.22633	0.0346227
C6TME1	Estradiol 17-beta-dehydrogenase 12 OS=Glycine soja GN=glysoja_025285 PE=3 SV=1	35.817	0.978	0.955	1.044	0.992333	0.83629
C6TME6	PsbP-like protein 2, chloroplastic OS=Glycine soja GN=glysoja_013537 PE=4 SV=1	27.12	1.261		1.098	1.1795	0.363387
C6TMF3	Putative uncharacterized protein	27.109	1.135	1.075		1.105	0.244463
C6TMG2	Putative uncharacterized protein (Fragment)	22.879	0.535	1.136	0.973	0.881333	0.643314
C6TMG3	Putative uncharacterized protein	34.23	1.064	1.076	1.178	1.106	0.139093
C6TMI4	Protein PROTON GRADIENT REGULATION 5, chloroplastic OS=Glycine soja GN=glysoja_028735 PE=4 SV=1	13.658	0.649	1.448	1.399	1.16533	0.65366
C6TML4	Monoglyceride lipase OS=Glycine soja GN=glysoja_041152 PE=4 SV=1	36.919	0.858		0.999	0.9285	0.603937
C6TML7	Chlorophyll synthase, chloroplastic OS=Glycine soja GN=glysoja_048010 PE=4 SV=1	40.923	1.122		1.265	1.1935	0.306555
C6TML9	uncharacterized protein	32.19	0.828	0.988	1.04	0.952	0.601547
C6TMM7	Mitochondrial import receptor subunit TOM20 OS=Glycine soja GN=glysoja_047591 PE=4 SV=1	23.456		0.801	0.868	0.8345	0.177493
C6TMQ6	Stomatin-like protein 2 OS=Glycine soja GN=glysoja_027839 PE=4 SV=1	44.074	1.055	0.959	0.947	0.987	0.785497
C6TMV1	Putative non-green plastid inner envelope membrane protein OS=Oryza sativa subsp. japonica GN=P0485B12.14 PE=4 SV=1	24.69	0.53			0.53
C6TMV8	Histone H2A	15.602		0.751		0.751
C6TMV9	C-1-tetrahydrofolate synthase, cytoplasmic OS=Glycine soja GN=glysoja_038828 PE=3 SV=1	31.457	1.072	0.712	0.854	0.879333	0.446004
C6TMW5	Putative uncharacterized protein	20.814	1.088	1.087	1.194	1.123	0.105543
C6TMY2	Putative uncharacterized protein	30.867	0.809	0.777	0.804	0.796667	0.00356456
C6TMY7	TIP41-like protein OS=Glycine soja GN=glysoja_021324 PE=4 SV=1	33.137	0.804			0.804
C6TMZ3	Putative uncharacterized protein	37.98	0.82	0.897	0.89	0.869	0.0489752
C6TN03	40S ribosomal protein S4	30.001	1.118	1.405	1.25	1.25767	0.126571
C6TN19	Transmembrane and coiled-coil domains protein 1 OS=Glycine soja GN=glysoja_038217 PE=4 SV=1	20.965	0.655	0.959	0.847	0.820333	0.24021
C6TN24	Trafficking protein particle complex subunit 1 OS=Glycine soja GN=glysoja_004695 PE=4 SV=1	19.155	0.83	0.768	0.849	0.815667	0.025402
C6TN35	Like-Sm (LSM) domain-containing protein (Fragment) OS=Cynara cardunculus var. scolymus GN=Ccrd_003535 PE=4 SV=1	12.709	0.979	1.042		1.0105	0.852637
C6TN44	Peroxidase	26.622	0.916			0.916
C6TN69	U2 small nuclear ribonucleoprotein B OS=Glycine soja GN=glysoja_045784 PE=4 SV=1	26.211	0.924	1.148	1.201	1.091	0.473733
C6TNA3	20 kDa chaperonin, chloroplastic OS=Glycine soja GN=glysoja_038351 PE=3 SV=1	26.669	1.099	1.047	1.029	1.05833	0.151295
C6TNA9	Putative uncharacterized protein	21.154	1.052	0.731	0.997	0.926667	0.607164
C6TNE6	Chlorophyll a-b binding protein 3, chloroplastic OS=Glycine soja GN=glysoja_025775 PE=3 SV=1	27.919	1.028	1.179	1.292	1.16633	0.21773
C6TNI2	Lipase OS=Glycine soja GN=glysoja_003355 PE=4 SV=1	55.046	0.775	0.743	0.693	0.737	0.0121225
C6TNJ7	Putative uncharacterized protein (Fragment)	48.661	0.955	0.852	0.967	0.924667	0.233978
C6TNJ9	Annexin	35.384	1.461		1.301	1.381	0.183763
C6TNL5	TP53-regulating kinase OS=Glycine soja GN=glysoja_028329 PE=4 SV=1	25.317	1.095	0.946		1.0205	0.87766
C6TNN1	Putative uncharacterized protein	25.979	0.967		0.979	0.973	0.193848
C6TNN4	Mitochondrial import inner membrane translocase subunit Tim13 OS=Glycine soja GN=glysoja_027031 PE=3 SV=1	9.3754	0.611			0.611
C6TNP0	Putative uncharacterized protein	57.853	0.74	1.134	1.016	0.963333	0.821581
C6TNQ1	1-aminocyclopropane-1-carboxylate oxidase 5 OS=Glycine soja GN=glysoja_018356 PE=3 SV=1	34.885		1.155	1.108	1.1315	0.157593
C6TNS9	Putative uncharacterized protein	29.446	1.091	0.911	0.942	0.981333	0.809571
C6TNT2	EF1Bgamma class glutathione S-transferase	47.587	1.176	1.228	1.253	1.219	0.015708
C6TNU9	GDSL esterase/lipase OS=Glycine soja GN=glysoja_004172 PE=4 SV=1	39.154	0.465	0.856		0.6605	0.435093
C6TNV4	Succinyl-CoA ligase [ADP-forming] subunit alpha-1, mitochondrial OS=Glycine soja GN=glysoja_037662 PE=4 SV=1	33.791	0.892	0.915	1.224	1.01033	0.94435
C6TNW0	Putative deoxyribonuclease TATDN1 OS=Glycine soja GN=glysoja_002189 PE=4 SV=1	35.35		1.098	1.043	1.0705	0.320923
C6TNX5	Adaptin ear-binding coat-associated protein 2 OS=Glycine soja GN=glysoja_001421 PE=4 SV=1	32.185	0.852	0.971	0.951	0.924667	0.2365
C6TNZ4	Ferredoxin-3, chloroplastic OS=Glycine soja GN=glysoja_008181 PE=4 SV=1	16.356	0.804	0.913	0.896	0.871	0.0896511
C6ZHS3	Eukaryotic translation initiation factor 5A	17.397			1.108	1.108
C6ZHS4	Eukaryotic translation initiation factor 5A	17.47	1.153	1.056	1.068	1.09233	0.132237
C6ZJZ0	Serine hydroxymethyltransferase	57.377	0.902	1.055	1.017	0.991333	0.891848
C6ZJZ1	Glycosyltransferase	51.939	1.059	0.824	1.032	0.971667	0.784829
C6ZJZ3	Eukaryotic translation initiation factor 4E	26.761	1.256	0.996	0.866	1.03933	0.8057
C6ZRM7	FERONIA receptor-like kinase	78.915	0.982			0.982
C6ZRN5	Cysteine-rich protein	73.601	0.987	0.909	0.995	0.963667	0.392538
C6ZRN8	Receptor-like kinase	96.496	0.955	1.13	1.02	1.035	0.632088
C6ZRN9	Leucine-rich repeat family protein	65.217	0.933	0.693	0.863	0.829667	0.190235
C6ZRP9	Pti1 kinase-like protein	34.953	0.672			0.672
C6ZRR4	NAK-type protein kinase	102.28	1.016	1.024	0.989	1.00967	0.533711
C6ZRV3	Somatic embryogenesis receptor kinase	47.26	0.833	0.943		0.888	0.386436
C6ZRW8	Calmodulin-binding receptor-like cytoplasmic kinase	48.812	0.951			0.951
C6ZRW9	Non-specific serine/threonine protein kinase	110.32	0.878			0.878
C6ZRX0	Leucine-rich repeat transmembrane protein kinase	65.82		1.083	1.13	1.1065	0.192565
C6ZRX9	Receptor protein kinase	24.813	0.943	1.005	0.847	0.931667	0.348668
C6ZS03	Leucine rich repeat protein	39.706	1.045	1.131	1.167	1.11433	0.123141
C6ZS09	Calcineurin-like phosphoesterase	34.688		1.069		1.069
C6ZS20	Dhs2	42.863	1.061			1.061
C7S8B8	Germin-like protein 4	23.456	1.295	1.269	1.085	1.21633	0.116126
C7S8C4	Germin-like protein 10	22.248	0.972	1.002	1.026	1	1
C7S917	Germin-like protein 21	19.504	0.65	0.837	0.629	0.705333	0.0679061
C9WSW4	GDP-D-mannose pyrophosphorylase	39.63	1.089	0.849	1.018	0.985333	0.881872
D0FZ12	Cryptochrome1	77.04	1.22			1.22
D2D5G3	Methyltransferase	40.397	0.88	0.855	0.898	0.877667	0.0152254
D2DJQ3	Acetolactate synthase (Fragment)	70.199	1.013	1.097	1.329	1.14633	0.333489
D2DJQ5	Aspartate-semialdehyde dehydrogenase (Fragment)	37.487	1.464	1.08	1.07	1.20467	0.326528
D2DKE8	Diaminopimelate epimerase	38.715	1.04	0.963	0.795	0.932667	0.526597
D2DKF1	Homoserine kinase	37.634	0.966	1.159	0.658	0.927667	0.7248
D3G9L7	Ubiquitin specific protease 12	130.49	0.826	1.079		0.9525	0.83478
D4N5G0	Alpha-form rubisco activase	52.279	1.197	1.144	1.115	1.152	0.0354406
D4N5G3	Rubisco activase	48.665	0.97	0.977	0.948	0.965	0.0821201
D4Q9Z5	Soyasaponin III rhamnosyltransferase	53.517	0.878	0.958	0.927	0.921	0.109375
D6BM32	Protein DETOXIFICATION	59.82	0.887			0.887
D6C4Z9	HSP90-1	80.379	0.879	0.945	0.925	0.916333	0.0729673
D7F7K7	Lectin	30.186	1.422		1.21	1.316	0.28199
E0A2W0	Plasma membrane intrinsic protein	30.642	1.286			1.286
E2FKH2	Sieve element occlusion a	80.062	1.226	1.103	1.079	1.136	0.134915
E2FKH3	Sieve element occlusion c	79.758	1.082	1.169	1.184	1.145	0.0651579
E2FKH4	Sieve element occlusion d	80.45	1.107	1.138	0.637	0.960667	0.861245
E2FKH5	Sieve element occlusion e	79.556	0.927	1.044	1.158	1.043	0.651109
E2FKH7	Sieve element occlusion f	80.013	1.102	1.006	1.128	1.07867	0.225542
E2FKH8	Sieve element occlusion by forisomes 1	75.198	1.197	1.129	1.256	1.194	0.049693
E2FKI0	Sieve element occlusion by forisomes 4	75.782	1.108	0.906	1.104	1.03933	0.6776
E2FKI7	Sieve element occlusion p	80.699	0.978	1.214		1.096	0.667659
E2FKI9	Sieve element occlusion s	76.418	0.594			0.594
E3SXU2	NDR1a protein	24.583		1.079	0.871	0.975	0.892813
E3W9C1	Protein disulfide isomerase S-2	39.82	0.941	1.114		1.0275	0.859226
E6Y2N1	SAL1-like protein	37.049	1.237	1.205	1.295	1.24567	0.0168097
E9KNA6	SGF14a	29.063	1.187	1.033	1.165	1.12833	0.16118
E9KNA7	SGF14e	29.487	1.167	0.939	0.966	1.024	0.810824
F4ZZ26	1-deoxy-D-xylulose 5-phosphate reductoisomerase	51.536	1.014	1.12		1.067	0.535631
F6KBT4	Allene oxide cyclase 4	27.67	0.669	0.764	1.111	0.848	0.453071
F6KBT6	Allene oxide cyclase 6	28.27	0.799	0.898	0.909	0.868667	0.0919562
F6M9W9	Filamentation temperature-sensitive H	74.096	0.958	0.93	0.873	0.920333	0.121466
F9W2W3	Alpha-amylase	100.04	1.164	0.923	0.886	0.991	0.940487
G0T431	Phytase	45.523	0.69			0.69
G0T435	Purple acid phosphatase	52.496	0.819	0.787	0.848	0.818	0.0137638
G0T436	Purple acid phosphatase	67.446	0.992	0.768	0.816	0.858667	0.232207
G0T437	Purple acid phosphatase	74.18	0.997			0.997
G3E7M9	Annexin	35.922	2.145	1.926	2.039	2.03667	0.00553415
G3ECQ4	Rfls1 protein	69.052	1.227			1.227
G7YZH4	Purple acid phosphatase	55.436	1.11		1.032	1.071	0.420454
G8HKR7	Biotin carboxyl carrier protein of acetyl-CoA carboxylase OS=Glycine soja GN=glysoja_022971 PE=4 SV=1	30.036	1.065	1.06	1.146	1.09033	0.118036
G9FTF8	Expansin A5	23.181	1.018	1.029	1.247	1.098	0.395534
G9I8U0	Inositol methyltransferase	41.508	0.364	0.401	0.463	0.409333	0.00356699
H2BER4	4-coumarate:CoA ligase	58.691	0.759	0.692		0.7255	0.108803
H2D5S3	Malate dehydrogenase	35.204	0.944	0.827	0.74	0.837	0.153152
I1J414	uncharacterized protein	38.387	1.083	1.16	1.272	1.17167	0.125126
I1J418	Serine/threonine-protein phosphatase	32.707	1.324	1.157		1.2405	0.29057
I1J454	uncharacterized protein	37.56	0.961	1.007	0.925	0.964333	0.344594
I1J463	U-box domain-containing protein 4 OS=Cajanus cajan GN=KK1_029636 PE=4 SV=1	28.855	0.422			0.422
I1J464	Sigma factor sigB regulation protein rsbQ OS=Cajanus cajan GN=KK1_029635 PE=4 SV=1	29.591	0.863	0.975	1.012	0.95	0.458279
I1J496	uncharacterized protein	23.409	1.061			1.061
I1J4A2	Terpene cyclase/mutase family member	85.048	1.005	1.023	0.974	1.00067	0.973113
I1J4B5	uncharacterized protein	51.058	0.798	0.998	0.543	0.779667	0.305171
I1J4G6	Arginine--tRNA ligase, cytoplasmic OS=Glycine soja GN=glysoja_049959 PE=3 SV=1	73.757	1.111	1.009	1.026	1.04867	0.33494
I1J4H0	Arginyl-tRNA synthetase OS=Glycine max GN=argS PE=2 SV=1	59.069	1.083			1.083
I1J4I1	Phosphotransferase	53.649	0.866	1.023	0.7	0.863	0.353154
I1J4I4	Phosphotransferase	53.852		0.862	1.066	0.964	0.844301
I1J4J1	uncharacterized protein	11.11	0.773			0.773
I1J4J6	Malic enzyme	65.026	1.309	1.319	1.313	1.31367	0.000128719
I1J4K5	Lachrymatory-factor synthase OS=Glycine soja GN=glysoja_000892 PE=4 SV=1	19.438	0.993	0.804	0.919	0.905333	0.295025
I1J4K7	uncharacterized protein	106.07	1.023	0.917	1.074	1.00467	0.941831
I1J4L0	uncharacterized protein	58.191	0.59	0.94	0.935	0.821667	0.335673
I1J4L6	Phosphoribulokinase	45.269	1.078	1.019	0.995	1.03067	0.416775
I1J4L9	DEAD-box RNA helicase OS=Glycine max GN=SLTI248 PE=2 SV=1	58.897	1.075			1.075
I1J4N4	uncharacterized protein	84.188	1.188			1.188
I1J4N6	Sn1-specific diacylglycerol lipase alpha OS=Glycine soja GN=glysoja_000923 PE=4 SV=1	63.57	1.158	1.316	1.167	1.21367	0.0764782
I1J4R0	uncharacterized protein	32.615	0.836		0.956	0.896	0.435675
I1J4S3	uncharacterized protein	39.643	0.896	0.96	1.055	0.970333	0.652312
I1J4S9	Protein vip1 OS=Glycine soja GN=glysoja_024218 PE=4 SV=1	29.769	1.551	1.22	1.236	1.33567	0.126035
I1J4T8	ABC transporter B family member 2 OS=Glycine soja GN=glysoja_024226 PE=4 SV=1	136.41	1.217	0.872	1.01	1.033	0.8133
I1J4U7	31 kDa ribonucleoprotein, chloroplastic OS=Glycine soja GN=glysoja_024235 PE=4 SV=1	31.758	1.198	1.23	1.325	1.251	0.0329258
I1J4W0	Abscisic acid receptor PYR1-like protein OS=Medicago truncatula GN=MTR_5g030500 PE=4 SV=2	24.304	1.104			1.104
I1J4X9	Oligopeptidase A OS=Glycine soja GN=glysoja_014894 PE=3 SV=1	88.457	0.911	1.023	0.872	0.935333	0.363627
I1J4Z0	Putative glycosyltransferase OS=Glycine soja GN=glysoja_024270 PE=4 SV=1	46.83	0.955	1.003	0.972	0.976667	0.307948
I1J512	DUF246 domain-containing protein OS=Glycine soja GN=glysoja_027119 PE=4 SV=1	52.26	0.867		0.736	0.8015	0.277959
I1J537	uncharacterized protein	77.944	1.18			1.18
I1J582	Eukaryotic translation initiation factor 3 subunit I	35.858	0.998	0.919	1.012	0.976333	0.573171
I1J597	Carbonic anhydrase	27.963	0.772	0.849	1	0.873667	0.263365
I1J5B4	Threonine--tRNA ligase, mitochondrial OS=Glycine soja GN=glysoja_000005 PE=3 SV=1	82.309	0.928	1.068	1.042	1.01267	0.832311
I1J5H2	Serine/threonine-protein phosphatase	28.726	1.107	0.997	1.201	1.10167	0.294414
I1J5M8	uncharacterized protein	21.311	1.386			1.386
I1J5S9	uncharacterized protein	17.426	1.197	1.049	1.148	1.13133	0.132745
I1J5W1	Cell division topological specificity factor like, chloroplastic OS=Glycine soja GN=glysoja_041909 PE=4 SV=1	25.875	0.982	0.802		0.892	0.55205
I1J5Y9	UDP-glucose 6-dehydrogenase	52.928	1.015	0.824	0.815	0.884667	0.285586
I1J631	Fructokinase-2 OS=Glycine soja GN=glysoja_036140 PE=4 SV=1	63.956	1.196			1.196
I1J635	Amine oxidase	75.722	1.238	1.337	1.317	1.29733	0.0151471
I1J637	Alpha-1,4-glucan-protein synthase [UDP-forming] OS=Glycine soja GN=glysoja_036788 PE=4 SV=1	41.71	0.699	0.85	0.793	0.780667	0.0554523
I1J667	UDP-glycosyltransferase 89A2 OS=Glycine soja GN=glysoja_038910 PE=4 SV=1	51.697	1.114	0.566	0.684	0.788	0.407747
I1J675	Heat shock protein 83 OS=Glycine soja GN=glysoja_014749 PE=3 SV=1	90.113	1.208	1.467	1.122	1.26567	0.171526
I1J6C5	uncharacterized protein	42.937	0.768			0.768
I1J6K4	Alpha-xylosidase OS=Glycine soja GN=glysoja_043600 PE=3 SV=1	102.94	0.948	0.897	0.871	0.905333	0.0759768
I1J6L0	Bifunctional 3-dehydroquinate dehydratase/shikimate dehydrogenase, chloroplastic OS=Glycine soja GN=glysoja_047704 PE=3 SV=1	57.288	0.84	0.997	1.038	0.958333	0.629662
I1J6R0	NAC domain-containing protein 8 OS=Glycine soja GN=glysoja_034133 PE=4 SV=1	47.973	1.093			1.093
I1J6Z7	Aldo-keto reductase family 4 member C9 OS=Glycine soja GN=glysoja_039081 PE=4 SV=1	34.875	0.896	0.734	0.742	0.790667	0.0834021
I1J712	uncharacterized protein	59.681		1.068		1.068
I1J717	Proteasome subunit alpha type	25.624		0.992		0.992
I1J727	Tau class glutathione S-transferase	25.87	0.231	0.547	0.588	0.455333	0.058715
I1J728	Universal stress protein OS=Glycine soja GN=glysoja_038001 PE=4 SV=1	18.375	1.325	1.416		1.3705	0.109473
I1J750	uncharacterized protein	38.962	1.362			1.362
I1J753	uncharacterized protein	23.253	1.049		1.134	1.0915	0.369999
I1J788	Glycerol-3-phosphate acyltransferase 6 OS=Cajanus cajan GN=KK1_044230 PE=4 SV=1	54.37	0.909			0.909
I1J7A4	Alpha-amylase OS=Glycine soja GN=glysoja_045299 PE=4 SV=1	43.498		0.803		0.803
I1J7A8	Chlorophyll a/b binding protein CP29 OS=Vigna radiata var. radiata GN=CipCp29 PE=2 SV=1	31.323	1.083	1.088	1.203	1.12467	0.121763
I1J7C8	Proliferation-associated protein 2G4 OS=Glycine soja GN=glysoja_046945 PE=4 SV=1	42.973		1.027	1.306	1.1665	0.553742
I1J7D2	Monothiol glutaredoxin-S16, chloroplastic OS=Glycine soja GN=glysoja_045064 PE=4 SV=1	35.48	1.056	0.885	0.767	0.902667	0.443474
I1J7F3	DnaJ like subfamily B member 4 OS=Glycine soja GN=glysoja_044862 PE=4 SV=1	37.188	1.172	0.926		1.049	0.825198
I1J7H3	Ferritin	28.711	0.255	0.18	0.471	0.302	0.0226342
I1J7I2	uncharacterized protein	33.409		1.03	0.759	0.8945	0.67961
I1J7I3	Probably inactive leucine-rich repeat receptor-like protein kinase IMK2 OS=Glycine soja GN=glysoja_045391 PE=4 SV=1	92.081	1.047			1.047
I1J7I4	uncharacterized protein	23.521		0.957		0.957
I1J7L6	Transcription factor SCREAM2 OS=Glycine soja GN=glysoja_024404 PE=4 SV=1	15.148	0.663			0.663
I1J7P1	Non-specific lipid-transfer protein	11.828	1.083	1.009	1.094	1.062	0.198313
I1J7R6	FACT complex subunit SSRP1 OS=Glycine soja GN=glysoja_031121 PE=4 SV=1	71.871	0.914	0.893	0.956	0.921	0.0734691
I1J7T4	Methionine aminopeptidase 1	43.899	0.92	0.783	1.05	0.917667	0.475116
I1J7U5	uncharacterized protein	38.774	1.033	1.249	1.078	1.12	0.274881
I1J7U9	3-phosphoshikimate 1-carboxyvinyltransferase	55.858	1.052	0.966	0.989	1.00233	0.947665
I1J7Z7	Elongation factor Ts	122.61	1.235	1.243	1.276	1.25133	0.00371784
I1J866	Long-chain-alcohol oxidase FAO4A OS=Glycine soja GN=glysoja_003506 PE=4 SV=1	89.186	0.863	0.862	0.855	0.86	0.000484342
I1J8A4	Thioredoxin reductase	39.708	1.038	1.117		1.0775	0.397598
I1J8D3	Phosphatidylinositide phosphatase SAC1 OS=Glycine soja GN=glysoja_003087 PE=4 SV=1	67.699	0.782	0.904		0.843	0.319862
I1J8D7	Phosphoserine aminotransferase	45.536	0.899			0.899
I1J8E3	DNA (Cytosine-5)-methyltransferase 3 OS=Glycine soja GN=glysoja_003097 PE=3 SV=1	93.231	0.906			0.906
I1J8G3	Phospholipase D	98.118	1.049	0.982	0.803	0.944667	0.601041
I1J8H1	Aconitate hydratase	98.521	0.927	1.034	1.077	1.01267	0.838175
I1J8J0	Rac-like GTP-binding protein RHO1 OS=Glycine soja GN=glysoja_003622 PE=4 SV=1	16.955	0.822		0.523	0.6725	0.364946
I1J8K3	26S proteasome non-ATPase regulatory subunit 4 OS=Glycine soja GN=glysoja_003146 PE=4 SV=1	42.206	0.856	1.09	1.084	1.01	0.925248
I1J8M6	uncharacterized protein	40.99	0.907	0.857	0.814	0.859333	0.0506205
I1J8N5	Putative salt tolerance-like protein OS=Glycine soja GN=glysoja_003175 PE=4 SV=1	20.229	1.282			1.282
I1J8Q1	Thioredoxin h1 OS=Glycine max PE=2 SV=1	13.275	1.095	1.308	1.044	1.149	0.271322
I1J8T5	Phosphopantetheine adenylyltransferase OS=Glycine soja GN=glysoja_004077 PE=4 SV=1	19.967	1.019			1.019
I1J8T9	Putative glucose-6-phosphate 1-epimerase OS=Glycine soja GN=glysoja_003224 PE=4 SV=1	33.806	1.527	1.21	1.244	1.327	0.117241
I1J8V9	Succinate dehydrogenase [ubiquinone] flavoprotein subunit, mitochondrial	69.3	0.897	1.079	0.963	0.979667	0.784501
I1J8Y0	Xaa-Pro aminopeptidase 2 OS=Glycine max PE=2 SV=1	73.062	0.946			0.946
I1J911	STS14 protein (Fragment) OS=Cajanus cajan GN=KK1_013002 PE=4 SV=1	19.675	1.158	1.088	1.016	1.08733	0.224077
I1J919	Nuclear autoantigenic sperm protein OS=Glycine soja GN=glysoja_003303 PE=4 SV=1	50.371	1.116	1.199	0.947	1.08733	0.437663
I1J932	Thioredoxin-like protein, chloroplastic OS=Glycine soja GN=glysoja_003317 PE=4 SV=1	28.155	1.027	0.995	0.956	0.992667	0.798012
I1J937	L-ascorbate oxidase like OS=Glycine soja GN=glysoja_003321 PE=4 SV=1	60.379	0.997	1.304		1.1505	0.614077
I1J943	uncharacterized protein	38.884	1.079			1.079
I1J971	Heterogeneous nuclear ribonucleoprotein 27C OS=Glycine soja GN=glysoja_003353 PE=4 SV=1	40.325	0.923	1.256	1.25	1.143	0.399763
I1J991	CBS domain-containing protein CBSX1, chloroplastic OS=Glycine soja GN=glysoja_003371 PE=4 SV=1	25.177	0.93	0.873	0.983	0.928667	0.208129
I1J999	Glycosyltransferase OS=Glycine max GN=pglcat8 PE=2 SV=1	55.441	1.058			1.058
I1J9A1	Putative AtRer1A OS=Oryza sativa subsp. japonica GN=B1100F03.101 PE=4 SV=1	22.163	1.28	0.755	0.549	0.861333	0.654732
I1J9C9	Ribonuclease 3 OS=Glycine soja GN=glysoja_003407 PE=4 SV=1	61.334		1.096		1.096
I1J9D0	BTB/POZ domain-containing protein OS=Glycine soja GN=glysoja_003408 PE=4 SV=1	68.981	0.963			0.963
I1J9E2	Calcium-transporting ATPase	102.33	0.68	0.526		0.603	0.170429
I1J9E4	60S ribosomal protein L26-1 OS=Glycine soja GN=glysoja_003422 PE=3 SV=1	16.73	1.135	1.342	1.478	1.31833	0.121043
I1J9G3	uncharacterized protein	50.979	0.701	1.014		0.8575	0.635828
I1J9H2	Branched-chain-amino-acid aminotransferase	44.583	1.045	1.197	1.033	1.09167	0.291935
I1J9L7	50S ribosomal protein L11, chloroplastic OS=Glycine soja GN=glysoja_018872 PE=3 SV=1	22.626	1.036	0.909	1.085	1.01	0.890571
I1J9M8	BON1-associated protein 2 OS=Glycine soja GN=glysoja_018878 PE=4 SV=1	22.195		0.775	0.903	0.839	0.326039
I1J9N4	Ras-related protein RABH1b OS=Glycine soja GN=glysoja_018881 PE=4 SV=1	23.009	1.184		0.984	1.084	0.658789
I1J9N9	Lon protease homolog 2, peroxisomal	98.288	0.711			0.711
I1J9P7	Casein kinase II subunit beta	31.897	1.107		1.092	1.0995	0.0676077
I1J9R9	Zeaxanthin epoxidase, chloroplastic OS=Glycine soja GN=glysoja_018908 PE=4 SV=1	47.339	0.804	0.966	0.93	0.9	0.238304
I1J9T6	E3 ubiquitin-protein ligase HOS1 OS=Glycine soja GN=glysoja_018923 PE=4 SV=1	109.04	0.983	0.972	1.163	1.03933	0.655652
I1J9T7	Acyl-coenzyme A oxidase	82.016	0.656	0.988	0.939	0.861	0.387136
I1J9W4	Chaperone protein dnaJ 13 OS=Glycine soja GN=glysoja_018944 PE=4 SV=1	59.165	0.948	0.93	1.019	0.965667	0.410591
I1J9Y0	Heat shock protein STI OS=Glycine soja GN=glysoja_018954 PE=4 SV=1	65.664	0.97	0.902		0.936	0.410195
I1J9Y5	Probable calcium-binding protein CML7 OS=Oryza sativa subsp. japonica GN=CML7 PE=2 SV=1	16.535	0.89	0.985	1.043	0.972667	0.666405
I1J9Z1	SNARE-interacting protein KEULE OS=Glycine soja GN=glysoja_018964 PE=3 SV=1	64.126	1.133	0.772	0.831	0.912	0.586289
I1JA00	Kinesin-like protein	98.053	1.162			1.162
I1JA15	PGR5-like protein 1A, chloroplastic OS=Glycine soja GN=glysoja_018318 PE=4 SV=1	35.468		1.105		1.105
I1JA23	Phospholipase D	96.096	0.905			0.905
I1JA26	Hydroxymethylglutaryl-CoA synthase OS=Glycine soja GN=glysoja_018309 PE=4 SV=1	52.275	0.874	1.023	0.931	0.942667	0.39361
I1JA87	Putative phosphoglycerate mutase DET1 OS=Glycine soja GN=glysoja_018261 PE=4 SV=1	40.064	1.112			1.112
I1JAE5	Dynamin-related protein 5A OS=Glycine soja GN=glysoja_018214 PE=3 SV=1	68.312	0.578	0.767	0.896	0.747	0.154739
I1JAF7	Beta-adaptin-like protein	99.082	0.562	1.113	0.988	0.887667	0.637576
I1JAF9	Zinc finger CCCH domain-containing protein 55 OS=Glycine soja GN=glysoja_018201 PE=4 SV=1	71.505	1.202	0.935		1.0685	0.778423
I1JAG0	uncharacterized protein	21.866	0.956	0.972	0.995	0.974333	0.205298
I1JAI4	DEAD-box ATP-dependent RNA helicase 45 OS=Glycine soja GN=glysoja_018179 PE=4 SV=1	125.52	0.606			0.606
I1JAI8	U4/U6 small nuclear ribonucleoprotein Prp3 OS=Glycine soja GN=glysoja_018176 PE=4 SV=1	93.481	0.932			0.932
I1JAI9	uncharacterized protein	28.76	0.885	0.938	1.021	0.948	0.395635
I1JAJ5	uncharacterized protein	29.234	1.048	1.159	1.056	1.08767	0.183135
I1JAL3	Putative acyl-activating enzyme 1, peroxisomal OS=Glycine soja GN=glysoja_038637 PE=4 SV=1	61.004		1.14	1.232	1.186	0.214193
I1JAM0	4-coumarate--CoA ligase 2 OS=Glycine max PE=2 SV=2	60.097	0.618	0.891	1.153	0.887333	0.611864
I1JAM9	uncharacterized protein	139.67	1.083	1.129	0.855	1.02233	0.849525
I1JAN1	uncharacterized protein	36.508	0.762			0.762
I1JAN2	WEB family protein, chloroplastic OS=Glycine soja GN=glysoja_038624 PE=4 SV=1	97.112			0.936	0.936
I1JAP1	Expressed protein OS=Oryza sativa subsp. japonica GN=LOC_Os12g39370 PE=4 SV=2	16.437	1.052	1.094	1.124	1.09	0.0721156
I1JAQ7	12-oxophytodienoate reductase 2 OS=Glycine soja GN=glysoja_038607 PE=4 SV=1	45.185	0.645	0.701	0.619	0.655	0.00729597
I1JAU1	5'-nucleotidase surE OS=Glycine soja GN=glysoja_033210 PE=3 SV=1	32.716	1.085	0.989	1.15	1.07467	0.322204
I1JAU3	Vacuole membrane protein 1 OS=Glycine soja GN=glysoja_033207 PE=4 SV=1	47.874	0.96		0.993	0.9765	0.497751
I1JAW9	Target of rapamycin OS=Cajanus cajan GN=KK1_013724 PE=4 SV=1	277.47	1.126			1.126
I1JAY8	Vacuolar-sorting receptor 1 OS=Glycine soja GN=glysoja_033171 PE=4 SV=1	71.21	0.934	1.099	0.868	0.967	0.732739
I1JB16	uncharacterized protein	82.278	0.809			0.809
I1JB18	Chaperone protein dnaJ 10 OS=Glycine soja GN=glysoja_048028 PE=4 SV=1	19.166	1.055	1.209	1.077	1.11367	0.193375
I1JB37	Pentatricopeptide repeat-containing protein, mitochondrial OS=Glycine soja GN=glysoja_039060 PE=4 SV=1	68.63	0.846	0.951	0.911	0.902667	0.121736
I1JB40	Protein FAR1-RELATED SEQUENCE 5 OS=Glycine soja GN=glysoja_039056 PE=4 SV=1	100.04		0.539	0.757	0.648	0.262775
I1JB41	uncharacterized protein	17.236	1.092	0.9	0.845	0.945667	0.613562
I1JB49	uncharacterized protein	50.228	1.173	1.126	0.992	1.097	0.28158
I1JB52	37 kDa inner envelope membrane protein, chloroplastic OS=Glycine soja GN=glysoja_039046 PE=4 SV=1	38.792	1.208	1.163	1.077	1.14933	0.0866211
I1JB54	60S ribosomal protein L30 OS=Zea mays GN=ZEAMMB73_547081 PE=2 SV=1	11.887	1.271	1.434	1.297	1.334	0.0326964
I1JB64	NADH dehydrogenase [ubiquinone] flavoprotein 1, mitochondrial OS=Glycine soja GN=glysoja_022887 PE=4 SV=1	52.883	1.029	0.903	0.897	0.943	0.392551
I1JB81	Protein tas OS=Glycine soja GN=glysoja_022869 PE=4 SV=1	47.159	0.97	0.974	1.053	0.999	0.978641
I1JB93	uncharacterized protein	33.175	1.165	0.978		1.0715	0.684429
I1JBB9	S-adenosylmethionine synthase OS=Vigna angularis var. angularis GN=Vigan.08G191900 PE=3 SV=1	33.354	0.567	0.435	0.448	0.483333	0.0097678
I1JBH8	Protein disulfide isomerase-like protein OS=Glycine max GN=Gm pdis-1b PE=2 SV=1	40.43	1.191	1.242		1.2165	0.105077
I1JBI0	CTP synthase	61.39			0.899	0.899
I1JBI5	Kynurenine--oxoglutarate transaminase 1 OS=Glycine soja GN=glysoja_024567 PE=3 SV=1	44.059	0.837	1.025	1.085	0.982333	0.864715
I1JBJ2	Fumarate hydratase 2, chloroplastic OS=Glycine soja GN=glysoja_024574 PE=3 SV=1	50.27	1.151			1.151
I1JBL1	60S ribosomal protein L22-2 OS=Glycine soja GN=glysoja_024590 PE=4 SV=1	13.551	1.383	1.172	1.358	1.30433	0.0648466
I1JBN4	Heme-binding protein 2 OS=Glycine soja GN=glysoja_024605 PE=4 SV=1	26.016	1.128	1.06	1.012	1.06667	0.247162
I1JBQ4	uncharacterized protein	41.61			1.162	1.162
I1JBS3	uncharacterized protein	48.616	1.04	1.189	1.13	1.11967	0.152779
I1JBV5	Pyruvate dehydrogenase E1 component subunit alpha	43.28	1.003	0.854	0.95	0.935667	0.35156
I1JBW6	Matrix metalloproteinase OS=Glycine max GN=Slti114 PE=2 SV=1	40.087	0.88	0.763	0.827	0.823333	0.0508298
I1JBZ5	uncharacterized protein	48.646		1.064	1.093	1.0785	0.162665
I1JC08	Threonine--tRNA ligase, mitochondrial OS=Glycine soja GN=glysoja_000005 PE=3 SV=1	81.822		0.996	1.036	1.016	0.672264
I1JC12	AP-1 complex subunit gamma-2 OS=Glycine soja GN=glysoja_000009 PE=4 SV=1	95.418	1.278		1.149	1.2135	0.257048
I1JC28	Carbonic anhydrase	27.872			0.857	0.857
I1JC42	Signal recognition particle receptor subunit beta OS=Glycine soja GN=glysoja_000036 PE=4 SV=1	28.91	1.083	1.024	1.001	1.036	0.351851
I1JC44	ATP-citrate synthase alpha chain protein 1 OS=Glycine soja GN=glysoja_000037 PE=4 SV=1	46.482	1.023	1.493	1.348	1.288	0.232665
I1JC62	uncharacterized protein	45.281			1.201	1.201
I1JC65	Glutamate--glyoxylate aminotransferase 2 OS=Glycine soja GN=glysoja_000054 PE=4 SV=1	53.489	1.107	1.035		1.071	0.396034
I1JC73	60S ribosomal protein L27a-3 OS=Glycine soja GN=glysoja_000061 PE=3 SV=1	16.655	1.242	1.214	1.341	1.26567	0.0301236
I1JC93	uncharacterized protein	19.709	1.074	1.047		1.0605	0.194601
I1JC96	uncharacterized protein	33.754	1.118		0.964	1.041	0.770756
I1JCA9	Phosphoserine aminotransferase	47.125		1.017		1.017
I1JCC5	Conserved oligomeric Golgi complex subunit 8 OS=Glycine soja GN=glysoja_000103 PE=4 SV=1	64.612	0.668	0.721	0.715	0.701333	0.00468833
I1JCD0	uncharacterized protein	19.882	0.825	1.039	1.025	0.963	0.704717
I1JCF8	Alpha-mannosidase	98.964	1.038		0.872	0.955	0.76694
I1JCG0	26S proteasome non-ATPase regulatory subunit 4 OS=Glycine soja GN=glysoja_000133 PE=4 SV=1	42.841	0.681	1.025	1.023	0.909667	0.584987
I1JCG8	Ferredoxin--NADP reductase	40.439	0.901	0.94	1.037	0.959333	0.497832
I1JCG9	uncharacterized protein	70.624	0.856			0.856
I1JCI7	Peptidylprolyl isomerase	13.608	0.93	0.981	1.03	0.980333	0.633985
I1JCK5	Aldehyde dehydrogenase	54.119	1.002	1.202	1.211	1.13833	0.23961
I1JCM5	UPF0261 protein OS=Glycine soja GN=glysoja_000186 PE=4 SV=1	79.413	0.959	0.838	0.951	0.916	0.221254
I1JCR1	uncharacterized protein	51.818	0.963	1.284		1.1235	0.682772
I1JCY9	Serine palmitoyltransferase 2 OS=Glycine soja GN=glysoja_000285 PE=3 SV=1	53.879	1.137	0.858	1.123	1.03933	0.757264
I1JCZ5	Precursor monofunctional aspartokinase OS=Glycine max PE=2 SV=1	61.151	0.724	1.285	1.439	1.14933	0.631147
I1JD07	40S ribosomal protein S27	9.6141	1.242	1.237	1.186	1.22167	0.00963123
I1JD21	Eukaryotic peptide chain release factor subunit 1-3 OS=Glycine soja GN=glysoja_000314 PE=4 SV=1	49.038	0.941	1.125	1.168	1.078	0.456851
I1JD52	T-complex protein 1 subunit theta OS=Glycine soja GN=glysoja_000342 PE=3 SV=1	58.589	1.38	1.182		1.281	0.294273
I1JD61	Eukaryotic translation initiation factor 4E type 3 OS=Glycine soja GN=glysoja_000350 PE=3 SV=1	26.623	0.943	0.791	0.92	0.884667	0.184758
I1JD65	Shikimate kinase, chloroplastic OS=Glycine soja GN=glysoja_000352 PE=3 SV=1	30.48	0.732		0.964	0.848	0.524258
I1JD78	Glutathione reductase, cytosolic OS=Glycine soja GN=glysoja_000363 PE=3 SV=1	54	0.832	0.624	0.871	0.775667	0.139454
I1JD96	uncharacterized protein	39.869	1.055	1.024	1.079	1.05267	0.114077
I1JDA7	DEAD-box ATP-dependent RNA helicase 39 OS=Cajanus cajan GN=KK1_016553 PE=4 SV=1	69.069	1.182	0.991	1.041	1.07133	0.415591
I1JDB5	Dehydrogenase/reductase SDR family member 12 OS=Glycine soja GN=glysoja_000398 PE=4 SV=1	37.854	0.897		0.9	0.8985	0.0133032
I1JDC2	uncharacterized protein	19.784	0.92			0.92
I1JDD2	Polypyrimidine tract-binding protein like 3 OS=Glycine soja GN=glysoja_000419 PE=4 SV=1	48.854	0.946			0.946
I1JDE1	Trans-2,3-enoyl-CoA reductase OS=Cajanus cajan GN=KK1_034676 PE=4 SV=1	30.038	0.915	1.038	0.968	0.973667	0.607436
I1JDE9	Trihelix transcription factor GT-2 OS=Glycine soja GN=glysoja_030107 PE=4 SV=1	68.007	0.795	0.705		0.75	0.158687
I1JDI2	uncharacterized protein	20.388	1.026	1.142		1.084	0.492425
I1JDI7	Trehalose-6-phosphate synthase OS=Glycine max PE=4 SV=1	85.458	1.221			1.221
I1JDK0	Superoxide dismutase [Fe], chloroplastic OS=Glycine soja GN=glysoja_035013 PE=4 SV=1	35.527	0.996	0.943	1.003	0.980667	0.492301
I1JDK1	Putative pterin-4-alpha-carbinolamine dehydratase OS=Glycine soja GN=glysoja_035014 PE=4 SV=1	23.51	1.168	1.057	1.029	1.08467	0.244913
I1JDK6	Protein GPR107-like protein OS=Glycine soja GN=glysoja_035019 PE=4 SV=1	50.708	0.981	0.891		0.936	0.498203
I1JDN2	Phenylalanine--tRNA ligase, chloroplastic/mitochondrial OS=Glycine soja GN=glysoja_035047 PE=4 SV=1	49.813	1.009	1.096	1.187	1.09733	0.262035
I1JDN8	Dolichyl-phosphate beta-glucosyltransferase (Fragment) OS=Glycine soja GN=glysoja_048670 PE=4 SV=1	28.5	1.068			1.068
I1JDQ0	Heat shock cognate 70 kDa protein 2 OS=Glycine soja GN=glysoja_025506 PE=3 SV=1	68.722	1.213	0.956	1.112	1.09367	0.413871
I1JDR2	2-oxoglutarate dehydrogenase, mitochondrial OS=Glycine soja GN=glysoja_025495 PE=4 SV=1	116.47		1.359	1.123	1.241	0.385557
I1JDS6	Beta-hexosaminidase	62.908	1.103			1.103
I1JDT8	[Protein-PII] uridylyltransferase OS=Glycine soja GN=glysoja_025476 PE=4 SV=1	48.028	0.638	0.792		0.715	0.232346
I1JDU8	Serine/threonine-protein phosphatase 2A 65 kDa regulatory subunit A beta isoform OS=Glycine soja GN=glysoja_025467 PE=4 SV=1	65.171	1.089		0.943	1.016	0.902114
I1JDV8	uncharacterized protein	37.083	0.817	0.913	0.997	0.909	0.289258
I1JDW6	Methionine aminopeptidase 1	38.57	1.409	1.299	1.228	1.312	0.0401636
I1JDX0	Serine/threonine-protein kinase STN7, chloroplastic OS=Glycine soja GN=glysoja_033597 PE=3 SV=1	65.686	1.274		0.981	1.1275	0.648798
I1JDY1	Protein CHUP1, chloroplastic OS=Glycine soja GN=glysoja_033588 PE=4 SV=1	108.97	0.888			0.888
I1JDY8	Protein LSM14 like A OS=Glycine soja GN=glysoja_033582 PE=4 SV=1	65.158		1.119		1.119
I1JE12	Polyadenylate-binding protein	70.717	1.055	1.094	1.07	1.073	0.0344456
I1JE13	CBS domain-containing protein CBSX1, chloroplastic OS=Glycine soja GN=glysoja_033563 PE=4 SV=1	24.603	0.978	0.89	0.865	0.911	0.168043
I1JE17	Glycosyltransferase	53.103	0.868	0.966	0.904	0.912667	0.130331
I1JE40	Putative methyltransferase PMT2 OS=Glycine soja GN=glysoja_031561 PE=4 SV=1	68.96	1.098	0.938		1.018	0.899556
I1JE70	Cell division cycle and apoptosis regulator protein 1 (Fragment) OS=Glycine soja GN=glysoja_048414 PE=4 SV=1	160.71	0.976	1.427	0.993	1.132	0.541171
I1JE93	Putative exosome complex component rrp40 OS=Glycine soja GN=glysoja_034517 PE=4 SV=1	25.927	0.829	0.993	1.014	0.945333	0.525064
I1JED0	UDP-glucose 6-dehydrogenase	52.874	0.687	0.739	0.4	0.608667	0.0937718
I1JEH3	Fructokinase-2 OS=Glycine soja GN=glysoja_014789 PE=4 SV=1	64.273			1.143	1.143
I1JEI0	Alpha-1,4-glucan-protein synthase [UDP-forming] OS=Glycine soja GN=glysoja_014782 PE=4 SV=1	41.519	0.899	0.881	0.898	0.892667	0.00441201
I1JEL5	Rae1-like protein OS=Glycine soja GN=glysoja_014750 PE=4 SV=1	38.691	1.029	0.914	1.012	0.985	0.765108
I1JEL6	Heat shock protein 83 OS=Glycine soja GN=glysoja_014749 PE=3 SV=1	90.09	1.033	0.953	1.023	1.003	0.931338
I1JEN2	Putative N-acetyltransferase ycf52 OS=Cajanus cajan GN=KK1_041015 PE=4 SV=1	20.921	1.064		1.067	1.0655	0.0206107
I1JEN8	uncharacterized protein	27.562	2.131	1.779	0.978	1.62933	0.270978
I1JEQ4	HD domain-containing protein 2 OS=Glycine soja GN=glysoja_033118 PE=4 SV=1	29.553	0.954			0.954
I1JEV3	Zinc-binding alcohol dehydrogenase domain-containing protein 2 OS=Glycine soja GN=glysoja_034365 PE=4 SV=1	68.44	0.947	0.912	0.934	0.931	0.0313344
I1JEV6	Putative carboxylesterase 13 OS=Glycine soja GN=glysoja_020360 PE=4 SV=1	43.407	1.086	0.825	1.081	0.997333	0.982138
I1JEV7	Putative carboxylesterase 2 OS=Glycine soja GN=glysoja_034362 PE=4 SV=1	29.855	1.021	0.911	0.916	0.949333	0.367922
I1JEW0	Putative gibberellin receptor GID1L3 (Fragment) OS=Cajanus cajan GN=KK1_020576 PE=4 SV=1	33.694	0.893	1.109	0.952	0.984667	0.863936
I1JEW8	Peptidyl-prolyl cis-trans isomerase CYP40 OS=Glycine soja GN=glysoja_034354 PE=4 SV=1	40.205	1.056			1.056
I1JEZ3	Eukaryotic translation initiation factor 2A OS=Glycine soja GN=glysoja_032546 PE=4 SV=1	56.106	1.001			1.001
I1JF13	Mitogen-activated protein kinase	40.248	0.976	1.271	0.842	1.02967	0.866049
I1JF44	Phospholipase A1-Igamma2, chloroplastic OS=Glycine soja GN=glysoja_028202 PE=4 SV=1	53.041	0.864	0.893	0.894	0.883667	0.010557
I1JF45	Phospholipase A1-Igamma2, chloroplastic OS=Glycine soja GN=glysoja_028202 PE=4 SV=1	53.059	0.623	1.166	1.015	0.934667	0.772979
I1JF51	Protein OSB2, chloroplastic OS=Glycine soja GN=glysoja_028209 PE=4 SV=1	31.504	1.108			1.108
I1JFA3	Ribosome-recycling factor, chloroplastic OS=Glycine soja GN=glysoja_028247 PE=3 SV=1	27.48	1.021	0.983	1.048	1.01733	0.531151
I1JFA6	uncharacterized protein	43.766	1.033	0.975	0.963	0.990333	0.749972
I1JFA7	uncharacterized protein	101.3	0.828	1.231	1.09	1.04967	0.763998
I1JFD2	BSD domain-containing protein 1 OS=Glycine soja GN=glysoja_028272 PE=4 SV=1	50.401	0.938			0.938
I1JFH9	Spastin OS=Glycine soja GN=glysoja_035209 PE=4 SV=1	120.68	0.881			0.881
I1JFS5	Protein LHCP TRANSLOCATION DEFECT OS=Glycine soja GN=glysoja_042552 PE=4 SV=1	19.878	1.288	1.197		1.2425	0.16512
I1JFT4	Lipoxygenase	104.3	0.517			0.517
I1JFU5	uncharacterized protein	21.342	0.606		0.638	0.622	0.0380632
I1JFV6	TNF receptor-associated factor family protein OS=Glycine soja GN=glysoja_034231 PE=4 SV=1	46.477	1.355			1.355
[truncated: 5,836 more rows]

## Sheet: Reproducibility analysis 
CK rep1	CK rep2	CK rep3	Shading rep1	Shading rep2	Shading rep3
1.04988	1.09817	1.08319	0.992271	0.861385	1.02344		Pearson Correlation		CK			Shading
1.01899	0.917587		1.14588	1.01667					repeat1	repeat2	repeat3	repeat1	repeat2	repeat3
0.763497	0.811666	0.800577	1.00983	1.11475	1.0268		CK	repeat1	1	0.300756	0.356011	-0.0872865	-0.245991	-0.20767
	1.17411			1.02836				repeat2	0.300756	1	0.551179	-0.272498	-0.202739	-0.266541
	0.962518	1.01916		1.01563	1.03882			repeat3	0.356011	0.551179	1	-0.24632	-0.243102	-0.201493
1.01741	0.865922	0.931078	1.00112	0.92036	0.926083		Shading	repeat1	-0.0872865	-0.272498	-0.24632	1	0.337277	0.354561
0.989283			0.874257					repeat2	-0.245991	-0.202739	-0.243102	0.337277	1	0.545403
0.885519	1.00283		0.88713	1.03669				repeat3	-0.20767	-0.266541	-0.201493	0.354561	0.545403	1
0.931233		0.891915	1.07459		1.02101
0.981841	1.14623	0.976871	0.992011	1.10013	0.99579
1.07927	0.845873	0.88636	1.02048	0.94611	0.972297
1.01455	1.73437	1.36617	0.893866	1.05476	1.20605
1.09075	1.20524	1.00995	1.11233	1.40032	1.05619
1.42854	1.25362	1.17212	1.03517	0.985832	0.8862
0.970951			0.958215
1.34237	1.01968	1.07054	1.02767	0.804299	0.859948
1.04275		1.16495	1.01032		1.00828
1.03942			1.02354
0.9355	0.906274	0.959387	1.04764	0.950749	0.986257
1.03518	0.961959		1.0071	1.03122
0.827106	0.89397	0.857101	0.849072	0.882573	0.932771
1.01431	0.98451	1.00425	1.18846	1.10255	1.07866
1.30993			0.961148
0.958841	0.993196	0.945458	1.00705	0.979709	1.00064
1.08247	0.974169	0.962274	1.06428	0.995665	0.965301
1.04594	1.058	1.05031	1.0136	1.11478	1.06784
1.1334	1.86993	1.46065	1.12676	1.25194	1.04528
		1.04879			1.09416
1.16977	1.02726		1.57413	0.898732
1.0407	0.936335	0.94308	1.03074	1.02121	1.05099
	1.01481	0.926895		0.983182	0.944273
1.03216	1.0611	0.985476	1.02272	0.93645	1.00913
1.03626			1.01787
0.964662			1.09314
1.08009	0.887215		1.28158	0.984244
1.21813	0.871206	0.965624	1.18656	1.08327	1.09817
1.13992	0.978529	1.07989	0.991142	0.884429	0.937839
2.21441			0.477135
1.05207	1.12112	1.08855	1.04271	1.13516	0.95149
0.727749			1.30854
1.0158	0.905483	0.91842	1.01221	0.904304	0.932094
1.01894	1.04354	0.920839	0.957302	0.96846	0.927992
1.03744	1.00931	0.920703	1.01717	0.924331	0.987747
0.87975	0.945474	1.02334	0.967597	1.00411	1.01237
1.09919	1.2011		1.23264	1.05429
0.957726	0.871318	1.01057	1.20376	1.05614	1.11887
0.896246	0.859166	0.877728	1.17988	1.11871	1.08578
1.10515	0.997502	0.973499	1.04047	1.06058	1.07897
0.979257			0.950843
1.01843	1.01282	0.916779	0.96171	0.893382	0.944966
1.0293	1.04224	1.08927	1.03108	0.92883	0.78032
		1.39447			0.893722
1.23694			1.23257
1.01087	0.974626	0.954755	1.00994	1.01104	0.909676
1.1982			0.927899
0.959874			1.08477
1.62601	0.925707	1.07484	1.04784	0.909089	0.935463
	0.993217	1.02796		1.05377	1.11408
1.267			0.986786
0.971369	0.930557	0.961582	0.993702	0.900173	0.970653
1.36462			0.682268
		0.880561			1.11539
1.03327	0.895836	0.971255	1.09638	1.13392	1.15336
1.14382			1.14495
1.34114	1.12181	1.02849	1.07335	0.962932	0.968573
0.987998	0.896699	0.981479	1.05975	1.00265	0.996951
	1.03034			0.934087
0.828143			1.02773
1.13761	1.03373	0.932338	1.14521	1.08784	1.08605
1.08243			0.973933
1.08314		0.859622	1.14049		1.06342
1.17902		0.786229	0.842267		0.782212
0.803775	0.937832		0.989728	0.894154
0.942512	0.903038	0.811057	1.17249	1.09943	1.06695
1.03753	1.07301		1.00922	0.842617
		1.04753			1.04596
1.54454		1.01129	0.972238		1.06301
1.25174		1.11521	0.887294		0.966192
0.97878	0.951725	0.935653	0.987358	1.05224	1.06968
1.05797		0.997568	1.20119		1.04096
1.07828	0.944261	0.985385	1.15595	0.952997	0.961259
0.497217		0.875878	0.837726		1.07212
0.494207			0.539873
1.12676	1.05491	1.05996	1.31036	0.959291	0.830453
1.24294	1.11787	1.05243	0.974142	1.06368	1.05328
1.07214	1.39861	1.15419	0.792649	0.770623	0.729526
1.05057	0.988202	1.02537	0.943697	0.949769	0.896172
0.934009			1.14673
1.12239	1.10439	1.0963	0.994057	1.05878	0.903978
1.05474	1.00985	0.933654	0.689344	1.13684	1.04448
		0.933172			1.03527
1.065	1.02866	1.05204	1.10587	0.999076	0.976472
1.12769	1.2961	1.18461	0.879313	0.919017	0.960852
0.966615	0.889172	0.921527	0.985337	0.931998	0.866965
1.01925	0.940262		1.42262	0.984083
0.503272	0.997246	0.984494	0.238972	1.04868	0.974499
1.06504	1.0505	1.02891	1.06327	1.01923	1.01102
	1.0247	0.975355		1.12969	1.11093
0.797872	0.94942	1.15548	0.958171	1.11277	1.11389
1.06252	1.03528	1.02827	1.05863	1.03725	1.08813
	0.999939			1.07932
	0.955557	1.23894		0.9956	0.986102
0.658024	0.816106		0.98837	1.08878
1.14306	0.987834	0.923309	1.10851	0.970543	0.919562
1.06736	0.979074	1.03721	1.06291	1.01116	0.97041
0.913417			0.699439
0.985659	0.857954	0.814565	0.911607	0.94701	0.998941
0.862827	1.04731		0.946135	0.916521
0.984448	0.948141		0.9317	0.932261
		0.910582			0.857098
1.18866	1.02047	1.12101	1.0055	0.83116	0.882651
1.33713	1.14984	0.959392	1.12108	1.03224	0.939199
1.11034	1.02506		1.02381	1.11315
1.13532	1.22177	1.08062	1.01489	1.06225	1.03834
1.12971	0.963554	0.946818	1.03242	0.984409	0.991009
0.884441		0.998886	1.08801		0.984338
0.971415		0.691918	0.863403		1.03381
1.04079	1.03888	1.23232	1.01231	0.966641	0.979052
0.998605	0.986463	0.833955	1.25761	1.11689	0.980894
0.833627	0.757242	0.857725	1.20688	1.13352	0.909882
1.25684	1.40427	1.33103	0.723695	0.892061	0.913907
1.05518	1.05105	1.0647	0.87545	0.837918	0.862828
1.06854			0.916173
1.22655	0.980557		1.16905	1.00171
0.964982	0.913331		0.900236	1.01772
1.29772			0.575317
0.952943	1.02883	0.874119	0.995236	0.848066	0.985328
1.15616	1.72933	0.974348	0.72157	1.10375	0.932412
0.868537	0.874183		1.03993	1.04616
0.79443			0.771528
0.816077	1.05634	0.938311	0.877866	1.08134	0.924688
0.671567			0.872742
1.09453	1.07032	1.69767	0.980098	0.950067	0.779684
0.842303			1.04155
	0.933			1.05991
1.29162	1.26888	0.959394	1.1495	0.959239	0.998548
0.922314			1.08103
1.1213	1.07048		0.962645	0.908261
0.895807	0.936092	1.05078	1.0075	0.940954	0.936163
1.0597	1.63444		1.01336	0.861131
0.988311	0.904153	0.98077	1.00595	1.04484	0.95032
0.919771	1.06342	0.997948	0.946236	1.04114	1.04751
1.13403	1.0043	0.993131	0.951069	0.908321	0.882788
1.00536			1.13894
1.27435			0.843814
0.927276	0.8469	0.92499	1.00053	0.951551	0.898462
1.07806	0.946381	0.912687	0.994069	0.913721	0.944892
1.2358	0.963905	0.951228	1.10217	0.953173	0.992582
	1.00358	0.915734		0.882416	0.992579
1.0791	1.00907	1.03405	0.912657	1.01249	1.12622
1.38568	1.034		1.05443	1.01133
0.971947		1.02157	0.968074		0.888384
0.859345			0.998321
0.956829	0.991389	1.28753	1.10261	0.997412	1.03897
0.993215	0.86824		1.14021	0.946793
1.01561			1.11672
1.03723	0.90121	0.931035	0.982513	0.988707	0.965803
0.931625		0.876423	1.03648		1.07889
0.865568	0.913561	0.928647	1.21539	0.993743	1.02232
0.887086	0.84281		1.1593	0.992469
1.12833			1.08901
0.900669	1.06413	1.0052	0.952057	1.08983	1.02878
		0.85364			1.15726
1.05605	1.03345	0.915255	1.00637	0.926529	0.921271
	1.00138	0.93518		1.04309	0.99912
0.929511		0.992888	0.889992		0.910788
1.16867	1.16456	0.992906	1.07812	0.982854	0.99437
1.02969	0.987341	0.994933	1.05765	0.988103	1.00139
1.03751	0.862279		1.15269	1.06708
1.04921			1.10885
1.38192			0.92129
0.932282	0.843466	1.02735	1.04597	1.18149	0.964078
1.14039	0.789475	0.988099	0.971621	1.61312	1.04493
1.13988	1.10487	1.20324	1.00434	0.915964	0.991206
1.18395			1.18164
		1.01635			0.954292
1.00233	0.711021	1.02768	0.985026	0.794774	1.18334
1.37667	1.02277	1.27828	1.06668	1.13601	1.01928
0.814364		1.0549	1.04636		0.930483
0.95476	0.957133	0.919572	1.05557	1.08607	1.09417
1.26005	1.01291		1.25407	1.22609
1.1304			0.946139
0.748071	0.874146	0.912145	1.18973	1.15991	1.12848
1.46175		1.22313	0.901461		0.792018
1.01693	0.91329	1.03037	1.02536	1.08927	1.08696
0.845397			1.36615
1.36068			1.02242
0.87862		0.892403	1.30215		1.12451
0.948024			1.0347
0.92254	1.04233	1.04543	1.01387	1.06462	1.03697
1.14505	0.970276	1.01761	0.948355	0.864893	0.872767
1.0514	1.09818		1.04741	0.972015
1.13171			1.17754
0.968213			1.22903
1.49067		1.11661	1.15019		0.943327
1.2516			0.957726
1.08276		0.970083	1.03331		1.15312
1.17807	0.959273	0.921121	1.17309	0.943941	0.941946
1.77078		1.06481	0.787052		0.983408
1.04214	1.00763	1.08024	0.99529	1.05629	1.11787
0.980289	0.898961		1.01114	0.993705
0.994791	0.950702	1.16385	0.920746	0.918185	0.979252
0.889002	1.02452	0.934185	0.613548	0.986875	0.984705
1.01831		0.954826	1.10555		0.953105
1.09242	0.959999	1.06453	0.986478	0.969683	0.943082
1.13062			1.05223
0.94379			1.10156
1.27176		1.07596	1.0272		1.03624
1.09785	0.979156	2.11377	0.974835	0.854436	0.53738
1.42903	1.36895	1.39299	0.889775	0.85061	0.79637
1.14142		1.16673	0.980135		0.904839
1.04843	1.1073	0.976746	1.03454	1.02798	0.98433
	1.17334	0.932019		1.07608	0.982645
1.24376	0.97383	1.01226	0.660096	0.95627	0.979888
	0.926019			0.990286
1.10024	1.03763	1.09853	0.989172	0.960125	0.949699
0.984214			1.17809
0.983156	0.898791	0.803143	1.21713	1.13164	1.05026
1.07457	1.09757		1.30807	1.0491
1.02119	0.862457	0.855437	1.04574	1.30157	1.12871
1.51437			1.16613
1.12253	1.01939	1.03973	0.990463	0.992005	1.02893
1.14244			0.94806
0.809272	1.00881	0.960403	1.08476	0.954751	0.983164
1.09659	0.907389	0.962707	1.11824	0.995222	1.02405
0.613816			0.395064
0.927243			1.01678
0.971784	1.06494	0.971267	1.24914	1.15636	1.00708
1.40646	1.4203	1.28133	0.699155	0.665165	0.726092
1.3418	1.08691	1.11145	0.956027	0.805635	0.808511
	0.895137	0.971442		1.08532	1.0602
1.09132	0.877145	0.985052	1.06127	1.03635	1.03173
0.88391			1.0817
0.856972	0.860754	0.85344	0.830001	0.861482	0.954223
0.968346			1.25784
			0.446187
0.622505		1.35622	0.797895		1.2007
1.07793	0.99381	1.07282	1.15305	0.983083	1.09468
0.80922	0.749184	1.00696	1.55983	1.27538	1.2505
1.07894	0.995901	0.988036	0.903722	0.923811	0.913268
0.928603			1.04481
1.01016	0.976066	0.880489	1.11056	1.10056	1.1041
1.09928	0.942537	0.947119	1.01416	1.15989	1.04454
1.05209			0.964551
1.02701	1.02567	1.00334	1.02923	0.869715	0.984726
1.0463	0.994393	1.0287	0.908253	0.875129	0.891297
1.21742	0.915439		0.976276	1.06107
0.925288			0.935438
0.890789			1.12376
0.902433	1.03788	1.00987	0.681935	1.08525	1.05718
1.3204			0.922645
1.07642	1.17235	0.990191	0.970353	1.22556	0.99933
0.798772	0.805607	0.724755	1.21628	1.20832	1.27456
1.07257			1.04767
1.36506			1.15814
0.964777	0.834437	1.02831	1.01764	1.02828	0.882082
0.946271	0.900742	0.955411	1.29515	1.09594	1.07091
0.975181	0.949705	0.998329	1.06098	1.27093	1.15631
0.691402	0.696188		1.13087	1.14874
1.21789			0.643575
1.05256	1.07583	1.09354	0.912149	0.882572	0.876574
1.00459			1.29064
0.948113	0.968517	0.981838	0.921	1.00245	1.05064
0.934186	0.877645	0.870039	1.16572	0.999216	1.10875
1.0315	0.926152	0.816036	1.18939	1.18001	1.16239
1.09909	0.887081	0.92852	1.05102	1.07606	1.03434
0.867052	0.687074	0.697476	1.56536	1.35758	1.4349
1.02998			1.0321
1.13189	1.24357	0.988124	0.947076	1.07895	1.03337
1.12533	1.19125	1.02654	0.845896	0.775816	0.875828
1.05537	0.970632	1.0012	0.994679	1.03913	1.02415
1.68007			0.766761
1.04169		0.873701	0.668756		0.896342
0.968863			1.05908
		0.926163			1.00957
0.857134	1.03519	1.00431	1.17693	1.14497	1.02701
	0.93553			1.06436
0.976544			0.993023
1.0814	1.28332		0.896606	1.05947
1.37522	1.01311	1.02684	0.801087	0.954776	1.05187
1.05465		1.15022	1.30111		1.31867
	0.682642	0.6762		1.20699	1.19618
0.959418	0.973971	0.912997	1.04676	1.02041	1.01845
1.1705	0.997781	1.32283	1.10237	1.07921	0.84337
	0.890329			0.864546
1.11452			1.12062
1.14246	1.06188	1.07408	0.996808	0.887721	0.87654
1.1013	0.949539	1.08503	1.16158	1.06314	1.02591
1.01106			1.0052
0.990455	0.947974	0.906948	1.31824	1.00569	1.0217
0.517458	0.525116	0.959177	0.68764	0.643601	1.05851
1.03942	0.972669		1.07421	1.09794
1.2007	0.975641	0.889736	1.15387	0.968724	1.01397
1.20388	1.19217	1.08532	1.07421	1.09255	1.00249
1.18162			1.05464
1.0093	0.902605	0.964608	1.09121	0.826672	1.10943
1.03674			1.19619
0.963761	0.889402	0.872028	1.27316	1.09607	1.12571
	1.18296	0.804124		0.820923	0.976362
0.960847		0.992098	0.95438		0.922219
1.00736	1.10941	1.01664	0.910649	0.955763	0.888121
1.08431			1.19513
1.14916			1.00826
1.02996	0.878858	0.974496	1.10036	1.03454	1.00686
1.07743			0.921261
0.768313	0.737736	0.687881	1.10382	1.13974	1.16675
0.932231	0.913479	1.16123	1.40397	1.30469	0.973383
1.25142	1.23629	1.12062	1.06006	0.548633	1.00426
	1.21523	1.03852		0.853595	0.896573
1.07467	0.969103	1.04699	1.10231	0.998408	1.06493
0.907352	0.87332	0.904844	0.960443	0.905943	0.945182
0.901199	0.889143	0.874915	1.13514	1.01413	1.06373
1.00369			0.97416
0.959031	0.90619	0.942525	1.06752	1.00808	0.879787
1.29472			1.03906
1.14451	0.866754	0.849492	1.12255	0.914729	1.0055
0.853366	1.02401	1.06469	0.905394	0.797962	1.17378
1.09824	1.04205	1.09458	1.13814	0.967907	0.972319
1.04004			1.31625
		0.791523			0.91627
0.953875			0.939321
1.34044	0.137805	1.0073	0.637764	0.252528	0.928935
1.22863			1.08175
0.914399	1.01821	0.939572	1.08617	0.966541	0.985556
1.13836			1.02453
0.928715	0.899058	0.888772	1.04951	1.09844	1.07612
1.11616	1.00205	0.902526	1.08268	1.02042	0.916294
1.24219	1.05268		0.891363	0.905903
0.674174	0.929925	0.86506	0.622337	1.04988	0.915096
0.972008			0.962083
1.04995	1.13411	1.06353	0.811595	0.78572	0.862225
1.10364		0.852023	1.06533		0.897469
1.03155	0.975078	0.909045	1.09579	1.04758	1.04574
1.10484	0.97502	1.07895	1.14925	0.958354	1.06088
1.25204			0.903347
1.39391	1.15685		0.92919	1.01006
1.21173	1.22029		0.940134	1.15516
	1.06714	1.43426		0.929532	0.908796
0.839233		0.829503	0.918103		0.786864
	0.962868	0.969525		1.01342	0.969572
	0.916402	0.930996		0.961894	0.992823
	0.889531	1.04307		1.03394	1.11661
0.832757	0.826246	0.88574	1.0066	1.06799	0.986683
0.691782	0.854146	0.938587	1.04886	0.985272	1.06013
		1.44725			0.837071
0.931956	0.901619	0.835896	0.827154	0.849562	0.797702
0.972776	1.03697	0.937393	1.08414	1.06823	0.915711
		0.883989			1.09047
0.993012	1.24675	0.871619	1.09705	0.979192	1.10171
		0.909391			0.757078
	1.03203	0.91745		1.01616	0.965466
0.931967	1.18092		0.876745	1.01225
1.18139	1.07247	0.979667	1.00079	1.07072	0.944848
0.929952			1.06363
0.800052	0.882738		1.01569	0.986904
1.18333	0.967719	0.988386	1.01902	0.891107	0.870808
1.05475	0.901334	0.939513	1.03496	0.940289	1.03988
1.51519			0.813631
1.24984	1.02969	1.04255	0.928067	0.992262	1.03289
0.969722	1.60711		0.998833	0.930788
0.968163	1.10913	1.01081	0.932119	0.970977	0.981768
0.896785		0.821	0.974937		1.21159
1.01083	0.960638	0.982222	0.964407	0.894651	0.934887
1.1503	1.04328	0.971205	1.21923	0.915959	1.00803
0.999858	0.975277		0.935563	0.933609
0.980972	1.02386	0.993377	1.02033	1.04552	0.998443
0.923665	0.942805	0.94258	1.05924	1.02165	0.994294
1.02956			0.825232
1.04581		1.02411	1.10499		0.938364
1.07109	1.0034	0.977595	1.06446	1.08697	1.10459
1.21505	0.986085		0.989872	1.10094
1.07656	1.29549		1.07953	0.85957
1.14344		1.10927	0.865586		0.841105
1.02412			1.06482
1.06541	1.075		1.09434	1.10579
0.96979	1.03713	0.963024	0.872769	1.00794	1.06918
0.753929	1.39464	0.696951	0.880903	1.37819	1.05108
1.44703	1.01021		0.764383	0.874892
1.28176	1.1859		0.864418	0.866962
			0.507609
0.959436	0.991873	0.966702	1.08127	0.978513	0.993699
	0.940647			0.850096
1.01246	0.995674	0.980792	0.996182	1.02833	1.05479
1.05312			0.988866
1.03405	0.977707	0.922823	1.05249	1.02189	1.01791
1.01509	0.997051	0.952684	1.08914	1.02469	1.01891
1.05559	0.843567	0.856782	1.15269	0.91485	0.979081
1.15296	1.044		1.05635	0.83541
1.2919	1.1468	1.08954	0.850593	0.896349	0.878932
1.35504		1.02099	1.32049		1.10585
0.979957	1.10865	1.01078	1.02706	1.0262	0.933702
1.00743	0.934982	0.91493	1.0522	0.99026	1.04037
1.05693	0.912184	1.18209	0.973919	0.973041	0.981891
1.32849	0.953609		1.03344	0.978739
0.951276			1.31189
1.19327	1.03982	0.92087	1.12355	1.09399	0.959045
1.01565		1.00316	1.04377		0.912604
			0.178174
1.1143			1.0229
1.06392	0.941261		0.971212	1.02563
1.05288	1.01154	1.08018	0.557426	1.06913	0.976889
1.61207	1.47161	1.80172	0.689126	0.669922	0.602009
1.48662	0.945227	0.954068	1.14404	0.932617	0.985346
1.11973	1.04329	1.07936	1.16579	0.939375	0.928044
1.14251			0.951828
1.0922	0.984605	1.008	0.954859	0.821158	0.901834
1.12991	0.934694		1.01939	1.03317
1.44425	0.998762	1.12489	0.89696	0.947695	0.965119
	1.12833	1.11469		1.09988	1.05018
0.984886	0.912122	0.946574	1.00701	1.00479	1.03273
1.08593	1.07798	1.07022	1.01517	0.920121	0.959039
0.150051	0.919037	1.12036	0.245924	1.23444	0.60742
1.12611	0.927873	1.11478	1.08724	1.01137	1.04513
1.29311	1.23018	1.11828	0.873221	0.843854	1.08427
0.951758			1.00487
0.863843	0.85606	0.92481	0.491568	1.10925	0.932618
0.995507	0.965688	1.13426	1.10434	0.953885	0.908154
	0.980484	1.20659		0.946096	1.00444
1.1518	1.01321	1.02093	0.926862	0.888744	0.908135
1.06554			1.2519
1.021		1.08335	1.03293		1.10949
0.914033	1.17429	1.06008	0.888029	0.948183	0.89605
1.01982			0.928724
1.17723			0.955355
1.04453			1.12569
1.08834	0.947035		1.02306	0.994631
0.896468	0.838593	1.21943	1.00933	1.27254	1.19982
	0.985571			1.0157
0.949611	1.03114	1.14107	1.11882	1.17667	1.06932
0.98684	0.941496	1.23394	1.30022	1.23494	1.06278
1.15553	0.866253		1.22493	1.1057
1.16823			0.990091
	0.920839			1.03885
0.992507		0.973831	1.0555		0.965687
1.05442		1.22373	0.63479		0.77475
0.943712		0.941172	0.869308		0.909726
1.38582	0.946395	0.915365	0.98107	1.03909	1.05038
1.03371	1.01484	0.996302	1.01778	0.964463	0.986411
1.28197	1.07512	1.01769	0.950551	1.03247	0.958573
1.06319	0.94732	1.00846	1.05585	1.10944	1.01516
1.19427	1.01919		1.09148	1.04093
1.12182	1.01064		0.95212	0.981184
		0.987113			1.04504
0.70398	1.08141		0.826584	0.89761
0.92761		0.850915	0.987417		0.901168
1.09583	1.09063	1.18934	1.09932	1.01007	0.991075
1.33567			1.07913
0.837987	0.904059	0.839462	1.11149	1.08791	1.08025
1.04403			1.02465
0.879364			1.14681
1.23593			1.27973
1.13245	1.10471	0.924419	1.10572	1.1588	1.04924
1.04574			1.17875
0.501676	1.41297	1.97286	1.05317	0.959522	0.860879
0.966688		1.10889	1.07781		0.947653
1.03554			1.169
1.23658			1.0457
1.05157	0.980547		1.06464	0.952414
	0.972059	0.910224		0.981162	0.992735
1.02138	0.940441	1.14966	1.13823	1.05982	0.892336
0.989414			1.05556
1.12599	0.85659	0.943026	1.09001	1.022	0.929509
1.32814	1.07893	1.23516	0.882223	0.899769	0.992716
1.24148	1.20401	1.19644	0.879996	0.835419	0.85582
0.618601		1.00486	0.879136		1.06459
1.11565			0.942243
1.00502		0.927054	1.04717		1.00199
		1.0802			1.11127
2.18132		0.937995	0.328678		0.221811
1.01426	1.00558	1.10606	1.03773	1.00883	1.06878
0.968446	0.947686	0.878037	1.04114	1.05604	1.02783
1.57334	1.17802	1.09186	0.594609	0.905319	1.0064
1.1101	0.900099	1.02325	1.00602	1.03958	1.03403
		1.33595			1.10226
		0.868311			0.805216
0.991444	0.872481	0.860385	1.02182	1.0323	1.00828
1.39011	1.31524	1.13994	0.653181	0.725414	0.88237
1.02122		0.935422	0.96259		0.92797
0.910162	0.926561		1.06286	1.01894
		0.971218			1.10025
1.07643	1.15674	1.19541	1.33089	1.10882	1.10542
0.940645	1.25085		0.716513	1.24643	0.553528
			0.893372
0.970035			1.06728
	0.886376	0.960692		1.02919	1.23744
0.882295	0.841439	0.831911	1.19027	1.15697	1.15776
1.07091	0.993667	0.934853	1.11103	1.17434	0.976226
0.875538			1.01582
1.36167		0.650968	1.03452		1.16443
0.933973	1.078	0.974084	0.983304	1.02766	0.98618
1.21011			0.608713
1.04688	0.995985	1.05959	1.07401	1.04188	0.937008
1.18398		0.958074	1.03907		1.02194
0.930664		0.892655	1.00308		0.966072
0.871467		1.15055	1.23732		1.30408
0.981277	0.873419	1.1386	0.945896	0.917845	1.06175
1.57225			0.764507
1.02962	0.911287	0.96297	1.05715	1.02771	1.07116
0.963942	1.23775	1.07838	1.10631	0.753543	0.941778
1.09292	0.979433	0.96849	1.03655	0.949441	0.994998
1.02134	1.07181	1.00864	0.913526	1.0612	0.95726
1.05771			1.12965
1.0179	0.979743		1.02881	0.992335
	0.99852	1.47675		1.10221	0.979818
1.03285		0.909247	1.12218		0.999574
1.11033	1.09931	1.06283	1.09828	0.977785	1.07653
1.0848	0.978476	0.985307	1.11777	1.09039	1.03814
0.172566			0.330086
	1.10008			1.01881
0.889584			1.05115
0.84378	0.91337	0.917678	0.834539	0.994366	0.888231
1.1258			1.14275
1.04494	0.87828		1.03141	0.916501
0.871835			1.09508
1.2255	1.01876	1.04584	1.15022	0.860571	0.91311
1.04206	1.0858		1.08635	0.959118
		1.00746			1.05929
1.14699	0.889654	0.965736	1.03161	0.971798	0.988599
1.0292	0.860408		1.01332	1.0504
1.05047	1.10176	0.929437	1.17337	1.04734	1.1475
2.16367	0.937737	1.00989	0.565557	0.806549	0.936703
1.01262	1.11517	1.02636	1.06036	0.999602	0.995862
1.1807	1.04568	1.04047	0.826131	0.884983	0.812736
1.18578	1.51419		0.709676	0.997233
1.43515	0.991924	1.07943	0.740735	0.927131	0.910132
1.01591	1.01705	1.75729	0.937041	1.01095	0.760873
0.771968		0.749252	0.981501		0.950229
1.15589	1.2118	1.04649	1.1003	0.91744	0.90388
0.784867	0.852016	0.72178	1.20159	1.19139	1.23862
1.0599		0.988469	1.16156		0.976996
1.07887	0.927313	0.910186	0.951994	0.941035	0.877936
	0.878751			1.20073
0.98801	0.998768	1.2368	0.98341	1.14184	1.01221
1.18708	0.948023	0.946056	1.01246	1.06265	1.11774
1.10598		1.03675	0.957199		0.895365
1.29161			0.883501
1.07391			0.98684
1.0161	0.85327		1.07851	1.00521
0.95897		0.999881	1.05699		1.02218
0.976797	0.928534	0.850069	1.33064	1.02511	0.991126
0.988526	0.964779	0.806262	1.04208	1.06563	1.11841
0.895895	1.02031	0.859507	1.17823	1.03864	1.02999
0.765476	1.57406	1.42312	0.386948	0.888495	1.06935
1.21381	1.03658		1.18242	0.956393
0.749534			1.03199
1.1679		1.03529	1.13739		1.03547
0.959522	0.994353	0.933129	1.11292	1.04736	1.01853
0.8557	0.943066	0.894692	1.23452	1.02318	0.952471
	0.966384			0.893074
0.845044	1.09706	1.03435	0.965528	0.98862	1.21301
1.00164	0.959924	0.990814	1.10465	1.03495	0.992253
1.55438			0.676935
	1.08146			1.1017
1.04775	1.02751	0.989862	1.14328	0.924404	0.950145
1.42362			0.904282
0.921208	0.946588	0.889651	1.12176	0.98555	1.07419
0.941858		0.940938	1.11902		1.09142
0.94176	0.866061	0.897719	0.972764	1.03833	1.07498
1.00072			1.16968
		1.02764			1.02559
1.01029	0.930268	0.892964	0.898478	1.05294	1.29436
0.918872	0.961108		1.03145	1.06706
	0.854146	0.92711			1.12943
0.828469			1.34352
1.26383			1.08211
		1.30403			1.0118
0.943751	0.855739	0.929054	0.965233	0.976675	0.94821
1.20547			1.32982
1.18073	1.35795	1.35278	1.25679	1.1048	0.904571
1.06436			1.02649
1.08072			1.00212
0.983264	0.913815	0.775899	1.01243	0.934473	0.923143
1.09442			1.04394
1.00135	0.930466	0.995377	0.855237	0.982236	0.94898
1.12549	0.925196	1.06234	1.04882	0.898146	0.874996
0.980887	0.868309	0.897333	1.14477	1.15108	1.10731
0.934371	0.885704		1.03319	0.931096
1.02037	1.00969	1.01548	1.09762	1.01386	1.13877
1.06387	1.36654	1.112	1.13037	1.36276	0.88378
0.72095	0.690732	0.656505	1.07274	1.06143	1.12349
1.03645	0.854995	0.938909	1.17163	0.968614	0.862676
1.06548	0.99108		1.06972	1.10715
1.03819	0.994242	0.934071	0.921367	1.1115	0.982024
1.4863		1.07558	0.938143		0.999636
1.07648	1.2295	0.943518	0.961988	1.04984	1.04951
0.893673		0.882924	0.956845		0.839118
0.96585			0.64209
0.849587	0.85149		0.323972	0.78193
0.937208	0.924208		1.05503	1.03143
0.902298	0.951377	0.991798	0.973867	0.999632	1.10138
1.01606		1.02232	1.27517		0.945082
1.05751	0.937819		1.21098	1.02448
1.03146	0.926594	1.46509	1.28358	0.96118	0.945146
0.930213	0.835366	0.799127	1.0107	0.952779	0.909987
1.05192			1.11661
0.828685	1.0524	1.07158	0.940139	0.918908	0.880272
1.10208	1.03851	1.06023	1.10998	1.09611	0.972676
1.03747	0.941205	0.960329	1.26458	1.04385	1.00255
0.952243		0.926503	1.07467		1.11697
1.31107	1.15745	1.10885	0.903839	0.71138	0.773919
0.826351	0.975759	1.11874	1.01194	1.19457	1.1315
1.1917	0.969465	0.921855	0.974297	0.870875	0.910186
1.05067	0.864888	0.895754	1.07734	0.884591	0.924754
		0.920394			0.800965
0.932529		0.927997	0.981949		0.861211
1.23989			0.979137
1.23516	0.931283	0.984388	1.03238	0.930268	0.934609
1.58114			0.898446
1.4174	1.33397		0.933709	1.14146
0.836603	0.910601	0.865114	1.05154	1.02884	1.04691
1.53158		1.06091	0.729011		1.00887
		1.01234			0.943925
1.00319			1.13468
0.866138	0.79359	0.770067	0.920242	1.02114	1.06254
1.22172	1.04418	1.06868	1.11492	1.06748	1.06174
1.03041			1.02061
1.17325	0.974164		1.00777	0.95754
1.45823	0.730949	0.816568	0.427367	1.64336	1.29513
	1.01738			1.01816
1.3891	1.19559	1.30215	0.806287	0.653428	0.843862
0.933839	0.936898	0.966337	1.05965	1.01945	0.947121
1.39456			0.952344
0.951488	0.865687	0.919406	1.13683	1.08712	1.05183
1.04714	1.01227	1.32541	1.01062	1.07134	0.988301
0.912788			1.02598
1.16899			1.10261
1.08177	0.923224	0.933323	1.09698	1.02293	1.05629
1.2457			1.23013
0.892072		0.934499	1.14655		1.17705
0.986483			1.01638
1.0223			1.05337
1.08355	0.8508	0.810403	1.04726	0.90793	0.954484
1.11892		1.01179	1.01672		1.04272
1.0916		3.24501	0.0171592		0.293216
	0.961257	0.918757		1.14153	1.09555
1.00705	1.13556	1.05982	1.00817	1.00588	0.994111
0.993216		0.89306	1.02151		1.0115
0.988784			1.06014
1.16658	1.10177	1.15595	0.959526	0.982886	0.901944
		0.980623			0.929743
1.02214	1.09709		0.666777	0.789555
1.06184	0.894488	0.95324	0.989001	1.00293	1.02625
0.68011	0.962953	0.972116	1.00241	1.02932	1.01311
1.13349			0.848826
1.13797	0.99841	1.05	0.974754	0.963918	0.969915
1.2229			1.11159
1.10248	0.965734		0.947687	0.917003
0.909233	0.992378	1.01582	1.08339	1.04367	1.03525
0.768482	0.707969	0.76956	0.814314	0.779402	0.842714
		1.25222			1.41043
1.07319			1.0786
1.19847	1.04155	0.996321	0.889573	0.919354	0.890608
1.22381	1.05231	1.03308	0.866026	0.697347	0.820542
1.08887	1.10087	1.08106	1.06122	0.96242	0.888565
1.08873		0.903213	0.955418		0.954352
	1.41663			0.835969
1.04894	0.960521	1.03483	0.995083	0.954036	1.05097
0.605825	1.43762		0.476153	1.0241
0.95773	0.985125	0.994662	1.14378	1.09073	1.07195
1.04745	1.11483	1.0547	1.1781	0.929626	0.956192
0.951792			0.942001
1.05387	0.927826	0.94146	1.08133	0.895057	0.984777
1.0713	1.00433	1.00661	1.04722	1.03797	1.05751
0.949621			1.2143
0.912839	1.20424	1.18936	0.8183	0.97793	0.929303
1.40328	1.1664	1.32757	1.20412	0.879863	0.900516
1.11458			0.951033
1.27585		1.15121	1.02783		1.12137
1.43132	1.28848	1.44403	0.683016	0.711974	0.805284
1.16901		0.96397	1.06632		0.973635
1.05219	1.11483	1.24092	1.08597	0.875498	0.871248
1.11514	1.0641	0.931227	1.06207	1.09096	1.09127
1.04372	0.964195	1.0231	0.875723	1.029	0.99172
1.1195			1.08651
1.88812			0.845489
1.10393	1.02595	1.05505	0.923271	0.891501	0.889763
1.1871			0.994004
	0.499219			0.260555
0.992928	1.01323		0.992195	0.961919
0.995477			1.10722
	0.856588			0.966357
	1.01743	1.00841		1.06633	1.28146
1.13962			1.25065
0.819972		0.816845	1.30967		1.17707
0.91036	0.942093	0.929836	1.03703	1.22175	1.17945
1.25909		1.11236	0.873762		0.843027
1.10818	1.06091	1.04632	1.17783	1.11137	0.978284
0.834304	0.809737	0.807115	1.32411	1.09819	1.12274
0.992697	0.981371	0.990606	0.966817	1.06273	1.04767
1.26839			1.0534
1.19527	1.13548	1.07944	0.797942	0.778369	0.837412
0.853865	0.902248	0.893021	0.976849	0.962399	0.998351
1.38056	0.837898	0.883375	1.07541	1.00751	0.99727
0.955857	0.989097	0.853097	1.25862	1.01247	1.03635
1.137	1.12565	1.17869	1.04191	0.937958	0.92941
1.05015			1.14722
1.07539	1.13964	1.05307	1.08987	0.992474	1.05841
		1.24915			0.804288
0.988729	1.06025	1.01575	1.0712	1.08619	0.98259
1.00705			1.01562
1.38654			0.811007
0.846236	0.92061	0.952449	0.824849	0.947993	0.955122
0.941291	0.914863	0.869965	0.854671	0.843417	0.829031
1.05763	1.0576	0.970078	1.10007	0.928159	0.886568
0.764678			1.39593
0.760329	1.0259	1.1316	1.08089	1.10347	0.896316
1.10144	0.914788	0.984592	1.12066	0.90941	0.995279
1.20897			0.621534
0.753568	0.615628	0.635352	1.1018	1.12303	1.07649
1.01562	0.892386	0.987166	1.01135	1.00262	0.924858
1.01805			1.14468
		0.903097			1.10114
1.0938	1.07366	1.06116	1.06922	0.992292	0.992913
0.921343	0.896853	0.862546	1.09495	0.972654	0.963989
0.983049	0.908536		0.965319	0.82799
1.0031		0.904866	1.34965		1.09876
1.27697	1.06313	1.28979	0.775357	0.901717	0.761788
1.3363	1.01895	1.06142	0.787312	0.866624	0.897536
1.06809	1.12112	0.974762	1.08656	1.1401	1.0168
			0.501815
0.970606			0.97193
1.04053	1.09466	1.0093	0.948121	0.8613	0.873914
0.838668	0.800834	0.810112	1.27815	1.1439	1.21984
1.12077			0.99163
1.0129	1.19309	1.07875	1.04759	0.862121	0.900155
1.07407			0.926443
0.96859	0.76489		0.977697	0.796903
1.09773	0.910927	0.960646	1.14192	0.964379	0.971692
1.14975			0.973204
		1.02733			1.01269
0.994795	0.890514	0.935965	1.12354	1.07081	1.05604
1.01583	1.02649	0.954285	0.916143	1.0251	1.05554
0.387889			1.0334
1.10035			0.922668
0.949665	0.830155	0.793596	1.06794	0.969831	1.01449
0.486775			0.208645
0.85849			0.936046
1.07376		0.993109	0.976465		0.957754
0.872602		0.838355	0.869898		0.816826
1.08115			1.19041
0.846646		1.2083	1.16004		0.879739
	1.00284			0.95525
1.21315	1.1329		0.961781	0.937957
0.186383			0.329817
1.35896		0.825204	0.799457		0.969366
0.867524	0.939642	1.00186	0.921331	0.929439	0.957433
1.08486			1.06841
1.07567	1.48214	1.00466	0.996912	0.599196	0.808847
1.20067		0.857489	1.23615		0.946628
0.825293	0.914391	0.991987	1.10433	1.11964	1.10475
1.37991	1.05028	1.10787	1.01946	0.917267	0.887823
1.16281	1.02649	1.03167	1.13457	1.07785	1.12621
0.955287	0.895001	0.925738	1.01353	1.042	1.03496
1.24862	1.11487	1.11826	1.09003	0.9498	0.991661
1.10893			0.986687
1.10309	1.04349	1.08129	0.904342	0.849138	0.94489
0.95792	0.987422		1.07375	1.00467
2.05112	1.11524	0.946899	1.4559	0.953564	1.02484
0.978793	0.918896	0.950316	1.15023	1.07662	1.05521
1.05747	1.01229	0.880233	1.11707	1.06829	1.12605
0.979497	1.23757	1.65024	1.12134	1.03934	1.03571
		1.15155			1.13703
1.13577			1.46718
		1.03556			1.03967
0.852048	0.757543	0.808651	1.02421	1.04576	1.01608
0.960972			0.576757
0.939509			1.14717
0.945804			0.984214
1.06202	1.02351	1.04641	1.02279	1.00384	1.06171
1.10314	0.967219	0.98929	1.00616	1.12192	0.958887
1.07928	0.95614	0.980022	1.04505	1.01211	1.03531
0.99144			1.06119
0.907744			1.1549
0.933486			1.20999
1.07244	0.996261	1.23012	0.943269	0.895259	1.06197
		0.965389			1.04409
0.986867		1.02483	0.948717		1.03153
1.04146			1.14259
1.07849			1.29006
		0.873443			0.931934
1.06135	0.996398		1.25902	0.949266
	1.14058	0.952414		1.08486	0.931088
1.15419			0.936544
0.917506	0.897202	0.977059	1.00386	0.99036	0.892948
	1.02941	1.14342		0.900627	0.924936
1.02811	0.851241	0.971471	1.43311	0.924787	0.945601
1.0323			1.13175
0.965834	1.31959	1.14934	0.990599	0.979879	0.916144
1.15079			0.877348
0.991605	1.04504	1.23415	0.832341	1.04781	1.12566
0.996645	0.945863	0.946517	1.04936	0.999629	1.0002
1.09722	1.01922	1.35312	0.87099	0.791464	0.785936
1.09092	0.974914	1.06966	1.05176	0.971011	1.05133
	0.634935	0.617182		1.30719	1.29386
1.0465	0.865591	0.922598	1.05919	1.12933	1.21642
0.982633	1.05248	1.01062	1.02367	0.940609	0.978342
1.03165	1.04562	1.08264	0.894438	0.79307	0.902061
1.19855		1.07212	0.965834		0.964538
0.388331	1.13071	0.97119		1.06731	0.606748
0.959036	0.930263	0.943669	1.02826	1.0131	0.99567
1.16599	0.982794		1.13278	0.936874
1.00075	0.932637	1.00121	1.09226	1.03692	1.06851
0.928805		1.04556	0.968068		0.999115
0.87006		1.14465	1.07829		1.04873
	0.834638			0.990047
1.01731			1.04064
0.997343			1.16659
0.840775	0.866186	0.847398	1.19743	1.06341	1.16541
1.027	1.03924	0.989755	1.05681	0.982832	1.00506
0.954743	0.958622	0.97742	1.03446	0.965772	0.976943
1.07766	1.09041		0.937234	0.947279
1.01842	0.929965	0.994621	0.958292	0.904812	0.859907
0.879754	0.87295	0.777304	1.06628	1.06782	1.02881
0.893117	0.825384	0.922256	1.1058	1.03439	1.12781
	0.937943	0.898579		1.01414	1.05092
0.910967	0.959673	1.01695	1.17295	1.04494	1.05377
0.90426	0.86869	0.844623	1.15921	0.949215	0.943249
0.637058	0.576124	0.569729	1.36469	1.18306	1.2245
1.22871	1.17156	1.02905	0.734201	0.854459	1.04755
0.861106	1.03555	0.950337	0.683552	1.09124	0.995236
1.01222	1.01117	0.987002	1.26108	0.940645	0.94327
1.00846	0.915289	0.945015	1.17628	0.931415	0.994951
1.07531	0.958612	0.962369	1.02922	0.900755	0.899173
1.03777	1.02758	0.991239	1.02177	1.00906	1.00012
1.30211			0.986225
1.0029	1.01087	1.09961	1.12175	0.9832	1.05645
0.854953		1.27379	0.831008		0.69885
1.03864	0.871615	0.859171	1.0239	0.957619	0.933294
1.43244	0.953966		0.71694	0.911197
0.825303	0.719763	0.624105	0.925875	0.960989	1.07517
1.04435	1.05724	0.936145	1.06977	0.859183	0.904234
	1.08717	0.92114		0.864756	1.01263
1.07155	1.01739	1.05332	1.06139	1.02338	1.06142
0.982601			1.01769
	1.29749	1.00898		0.928184	0.801396
1.00036	0.867942	0.925179	1.15681	0.822337	0.988857
1.00767	0.934876	0.846012	1.18029	1.13011	0.848326
0.943244	0.938748	0.924571	1.0567	1.04441	1.02476
1.04216	0.908327	0.836008	1.00241	0.947386	0.648855
	0.967569			1.01031
0.994665	0.990455	0.99422	1.05186	1.01036	1.0392
1.04031	1.04008	1.12653	1.00381	1.00499	1.10868
0.930039			1.02642
0.915144	0.945952	0.927871	1.07045	1.13122	1.047
1.01574	0.97384	0.991395	1.0899	1.0129	0.979461
0.912668	1.03149	0.957364	1.08166	0.960117	0.969805
1.00014	1.04216	0.912103	1.11648	0.905067	0.929814
1.25254	0.936978		1.00416	1.03545
1.08249	0.994215	0.971412	1.02494	1.04356	1.05517
		1.66725			1.1659
	0.954203	0.927939		1.02976	1.0136
1.0101			1.12652
1.25994		1.40835	0.75776		1.27292
0.977748	0.886162	0.964502	0.600954	1.24645	1.03819
1.36303	1.07836	1.04139	0.794164	0.791585	0.86963
1.07106	0.893426	0.994068	1.09878	1.01686	0.969986
0.804284	0.776041	0.78114	1.13336	1.13432	1.14168
1.05662	1.07876	1.22371	0.939208	0.917428	1.04803
1.10084			0.881461
	0.933543	0.813894		1.12256	1.10729
1.06239			0.970061
0.968496	1.13721	0.845379	0.925186	0.835105	0.931616
1.19385	1.02029	1.05023	0.847758	0.845146	0.752063
1.07041	1.02267	1.05793	0.993556	0.98454	0.938909
	0.950667			1.08781
	1.50822	1.21366		0.771284	0.839446
0.90261	1.26045	1.15928	0.956701	1.21615	1.3218
1.13463	1.12449	1.10625	0.802165	0.745652	0.803568
1.19455	1.68705		0.85713	0.675604
1.02928	0.994216	1.00611	0.781708	0.744848	0.776618
1.053	1.03494	0.836137	1.00086	0.835823	0.87894
1.06532	0.891219	1.07215	1.03458	1.0853	1.0792
1.32044	1.18878	1.03973	0.963566	0.826522	0.874543
1.12098	1.08491	1.09362	0.72511	0.766792	0.830856
1.32892	1.00788	0.882653	1.05349	1.01661	1.04693
0.972584	1.04392	1.21209	0.907744	0.898709	0.751733
0.842094			0.900822
	1.10141	1.11518		0.999837	0.865117
0.496906	0.511701		1.89564	1.90043
1.0343	0.93809	0.855437	1.11654	1.11412	1.14523
1.29089	0.985902	0.704559	1.03933	0.948504	0.783039
1.22111	1.06527	1.10814	1.16285	0.876144	0.957082
0.961816	0.971686	1.06261	1.04366	0.958659	1.06164
1.09089	0.965181	0.992445	1.0145	1.02694	1.00493
1.17807	1.09682	1.17257	0.961784	1.03122	0.95353
1.01362	0.99212	1.06538	0.964172	0.965769	0.985425
1.12289	0.975025	1.00718	1.22376	0.946353	1.06434
1.60303	1.05753	1.05882	0.683539	1.11825	0.968735
0.193708	1.1679	1.12836	0.471991	0.935502	1.11311
1.07755	1.03316	1.07214	0.985234	0.931225	0.918082
1.26781	1.44685		0.946119	0.933386
0.853508	0.829376	0.752567	0.790246	0.819626	0.755738
0.96597	0.948107	0.914603	0.795597	1.00584	0.950521
1.00363	0.986379	1.01177	1.05512	1.02853	1.06638
0.954265	0.955043	1.09542	1.04946	1.04411	0.926739
0.943618	0.900726	0.931509	1.07741	1.19053	1.22062
1.06832	0.98167	1.00806	1.0744	0.984238	0.977479
1.02786	0.937808	0.826733	1.34062	1.19965	1.12293
		0.924456			0.989976
0.947328		0.915906	0.963485		0.874624
1.33007
0.995743	0.97537	1.03593	1.00668	1.02968	1.0364
	0.831107	0.915179		0.832744	0.967832
1.12258	1.13605	1.21706	1.01497	0.78617	0.797731
	1.06413			1.31185
0.856091	0.887343	0.84787	0.963095	0.952166	1.03342
0.889345			1.12228
1.00674	0.90703		1.10659	0.891276
1.01025	1.02651		1.00839	1.04279
1.02058	0.915098	0.91131	1.10042	0.978673	0.953508
0.957815	0.913515	0.932481	0.998433	0.9686	1.00142
1.02372	1.04797	1.02941	1.07282	1.04487	0.999694
1.27672	1.14385		0.938731	0.894703
1.04887			1.16324
0.936966	1.01931	1.00998	1.06663	1.0972	1.18387
	1.01875			0.910098
1.01218	1.02864	0.948179	1.14879	1.16013	1.08998
1.08942	1.01042	0.982376	1.00232	1.0161	0.979801
0.792442			0.939793
0.967494	0.993928	1.07034	0.888146	1.00409	1.03082
0.897088	0.955408	0.898831	0.88159	1.01483	0.967565
1.03105	0.953752	0.942379	0.904406	0.902644	0.854917
0.954564	0.986872	0.970177	1.12469	1.11385	1.07198
0.911028	0.828121	0.77598	1.47925	1.3009	1.12791
1.19662		1.05034	0.799867		0.866832
1.21599	1.01646	1.19885	0.895735	0.898226	0.961391
1.02639		0.783147	1.17463		0.961693
0.851144	0.845823	0.798063	1.00826	0.957103	0.909606
0.915055			0.916495
0.955608	0.923075	0.913238	1.06879	1.00355	1.05249
1.0874	1.11214	1.08921	0.990946	0.983867	0.97536
1.25784			0.911017
0.959947	0.914295	0.924876	0.9186	0.987129	0.909738
1.06792	1.02612		1.10441	0.994161
1.36151		1.42149	0.792594		1.2311
0.987276			1.04222
1.01387		1.0407	1.05026		0.999018
1.01377	0.963541	1.05507	0.879814	0.862296	0.792503
	0.865147	0.877496		1.10495	1.04676
1.04544	0.986186	1.02359	1.06446	0.830048	1.02041
1.02475	0.924246	1.01032	0.947218	0.990149	1.05738
1.00444	0.889702	0.789108	1.10283	1.08176	1.08331
1.01519			0.943684
	1.3094			0.563417
0.91592		0.995967	0.969672		0.954648
1.00376	1.1621		0.986561	0.959158
0.965555	0.76839	0.780908	1.11129	1.06219	1.01305
0.848411	1.04986	0.863588		1.14809	1.20917
0.561831	0.909392	1.1655	1.1355	1.08886	1.10487
1.00045	0.963959	0.933933	1.0224	1.00823	1.07353
0.430396	0.691635	0.807405	0.805941	1.28497	1.15059
1.03856	1.25463	1.06614	1.02091	0.928065	1.02297
1.0709	0.90138	1.01818	1.16795	1.0737	1.05743
1.0827	1.4033	1.01962	1.015	0.679489	1.14421
0.858514	0.809079		1.01269	0.958501
1.06813	1.04817	1.05776	0.935795	0.921366	0.947773
1.14689	1.04428	1.14644	1.01139	1.01447	1.03924
1.06008			1.00081
1.0988	1.03951	0.966768	1.14754	1.10606	1.11283
1.18363	1.03694		1.06214	0.980428
1.232	1.04249	1.05171	1.05636	1.05186	0.89525
0.939138	0.925465	0.616925	1.0072	0.94759	0.612192
1.1235	1.14041	1.05169	1.04812	1.01517	0.989934
1.15642	0.880904	1.07424	1.06626	0.969046	0.936493
1.09194	1.1849	1.05138	0.990367	1.05799	1.04978
0.960272	0.978512	0.951515	1.07987	1.10957	1.04968
1.13586	0.971331	0.937452	1.09604	1.07423	0.947333
0.976272	0.952071	0.917011	1.00296	0.955851	0.938292
1.08159	0.923716	0.899818	1.02947	1.2148	1.05446
0.97888	1.13253		0.926152	1.1496
1.41523			0.710072
0.885988	0.888051	0.914159	1.18694	1.14292	1.05824
0.794371	0.962079	0.707809	1.29796	1.23795	1.2554
1.08563	0.873729	0.863682	0.847384	1.08434	1.06557
1.06603	0.940838	0.958446	1.00579	1.05306	1.09838
		1.19044			0.946836
0.866354	0.850029	0.763219	1.01021	1.05435	0.97286
0.90491	0.909624	0.797712	1.18018	0.97773	1.00076
	1.08197	0.956574		0.995655	0.974043
0.895349	0.841423	0.867692	0.953768	0.79484	0.933426
0.942262	0.962085	1.00512	1.05832	1.0607	1.0106
0.761386			1.15862
1.11791	0.95979	0.977957	0.973882	1.13499	1.08919
0.832212	0.903646	0.895544	0.955738	1.00184	1.02678
	0.958172			1.0972
0.862329	1.058	0.896878	1.58178	1.29997	1.17982
1.03069	1.02595	1.04366	0.976312	0.984881	0.979361
0.661794	1.0034	0.992023	0.992572	1.02398	1.01319
	1.13837	1.1247		0.9625	0.962335
0.984475	0.95915	0.903408	0.947926	1.05391	0.989406
1.01442		0.998543	0.946906		0.91891
1.17503	0.928263	0.980525	1.19855	1.09766	1.04311
	0.948265		0.243854	0.983959
0.837639	0.799763	0.957375	1.26549	1.12772	1.03253
0.863605		0.770434	1.11047		0.978177
1.07261			1.06791
1.04715	1.04195	0.922273	0.940405	0.882894	0.916569
0.863914		0.896177	0.939782		0.984492
0.967988	0.857096	0.904359	1.1153	1.1463	1.12715
1.07665	0.897207		1.19885	1.1313
0.937428	0.874119	0.931933	1.20003	1.23428	1.20313
0.997816	0.924705	0.898262	1.05229	1.08651	1.13796
1.19392			0.695822
0.89293	0.790642		1.24952	1.15606
	0.866644	0.907538		1.00779	1.04304
1.0047	0.967373	1.31477	0.918138	1.0068	0.743481
1.09547	1.13833		1.3203	1.00361
0.980332	0.891394	0.884474	1.1138	1.03108	1.0447
0.89205	0.902841		1.02013	0.959303
1.01185	1.01776	0.969784	1.18376	1.07399	1.01124
1.09866	1.04353	1.06855	0.993774	0.99293	0.958713
0.958749	0.809148	0.87238	0.971627	1.02899	1.06084
1.06333	1.04852	0.484928	0.811012	0.811416	0.517598
0.669818	0.606656	0.608096	1.16357	1.11336	1.08328
0.908786	0.838414	0.828128	1.04703	1.05554	1.05979
1.26416	1.5593	1.54156	0.85606	0.824862	0.670682
0.922754	0.886196	0.884533	1.2207	1.14323	1.05835
0.984322			1.00643
1.36576	1.05957	1.25692	1.01055	1.09018	0.967223
1.10425	0.941681		1.13133	1.0248
	1.04439			0.97446
1.193	1.32162	1.80665	1.04382	0.977696	1.24093
0.995051	1.01648	0.929228	1.04369	1.04275	1.00199
0.909314	0.904725	1.25547	1.00275	1.03535	1.06789
1.05184	0.985758	1.00286	0.849051	0.951613	0.931646
1.04337		0.929763	0.986995		1.0603
		1.05529			1.04
0.951938			1.17103
0.992317		1.05291	1.00343		0.964852
0.877796	1.03408	0.978678	1.05472	0.973585	1.09786
1.10916	1.13652	1.00353	1.01384	1.0023	1.04778
0.839343			0.952563
1.40942	0.892684	0.948429	0.557047	1.07286	1.0145
0.940596	0.994501		1.1359	1.07742
0.895708	0.885257	0.879086	1.16341	1.01727	1.04345
0.487791	1.31211	1.08539	0.221033	0.804713	0.949274
1.04416		1.2245	1.11959		1.01502
1.25152	1.02024		0.92767	0.865673
0.867981	0.817072	0.852168	1.22915	1.06432	1.07779
0.847128	1.11618		1.12472	1.15187
0.77939	0.759241		1.19326	1.14186
0.646502	1.00244	0.753146	0.774766	1.07121	0.705151
0.906161	0.958766	0.932111	0.969522	1.22513	1.07544
0.920796	0.935763	0.914828	1.05456	1.07818	1.07025
	0.791654			1.07687
0.996122	0.93701	0.867643	1.1388	1.10844	1.13773
1.01636		1.14326	1.22362		1.23776
0.859979	0.705016	0.684781	0.917386	1.02748	0.927
0.717228	0.692699	0.924142	1.22964	1.45655	1.15228
0.962666			1.10817
1.01088	0.941878	0.992322	1.02887	0.991549	1.01746
0.907817	0.941511	0.948034	1.15611	1.10968	1.17132
1.16793	1.00682	1.03359	1.06348	1.01621	0.984315
0.95884	0.876562		1.1518	1.06539
0.920133	0.818809	0.858994	1.19822	1.14454	1.17248
1.19523	1.24677	1.09376	0.927362	1.05721	1.00016
1.01244	1.10479		0.973032	1.06549
0.924354			0.883601
1.00013	0.873888	0.988972	1.0466	0.991691	1.08717
1.20168	1.09923	1.16167	0.858825	0.872023	0.908906
1.10533	0.945388	0.919236	1.5082	1.13214	1.11182
0.979055	0.906926	0.924089	1.17186	1.12247	1.07711
1.06998	0.920644	0.91379	1.09472	0.977571	0.997502
1.11707	1.03658	0.968465	1.13076	1.05557	1.01175
0.876738	0.88444	0.966198	1.16657	1.23004	1.15005
1.10451	0.832748	0.969281	1.03529	1.26126	0.991735
1.15122	1.33727		1.04107	0.781085
0.99344	1.00271	1.0113	1.04844	1.05003	1.02339
1.61636	0.857729	0.954545	0.426716	1.01375	1.12123
0.950883		0.935855	1.10512		0.930057
0.979241	1.06817	1.04752	0.98984	1.02898	1.06387
1.17018			0.988028
0.877492			0.980253
	0.939181	0.903034		0.875751	0.843396
1.17355		1.04779	0.980796		0.989081
1.02392	1.03445	0.970096	1.02435	0.92746	1.01353
0.80832			0.949137
0.297123	0.925638	0.900109	0.958934	1.06867	1.08174
1.06179	1.0374	1.00936	0.935345	0.852188	0.81615
0.800316	0.785983	0.833356	1.24253	1.22439	1.20833
1.17185	1.04679	1.05054	1.03977	1.00657	1.01882
0.67227	0.974287	1.00939	0.683581	1.05309	1.02
1.11627		0.927697	1.0755		1.04439
1.04195	1.19622	1.43254	0.952396	1.02204	0.902778
0.871055	0.900709	0.914463	1.01346	0.810408	0.923192
1.05759	0.950939	1.00453	0.961511	0.781275	0.978188
1.07461	1.02076	0.994256	0.887766	1.01756	1.00006
1.42376	1.1152	1.08997	1.16745	1.00848	0.862402
1.4868		1.01835	0.510519		1.04058
0.938142			1.19126
0.882201	0.897177	0.849683	0.986095	0.992684	0.991093
0.94121	0.972366		1.13748	1.10064
0.983546			0.917122
1.47827	0.965162	0.852335	1.37468	1.0062	1.05005
1.07338	1.06058	1.03947	1.00727	1.16082	0.956074
0.811284	0.778239	0.890241	1.27688	1.25542	1.10301
0.887041			1.05311
0.691634			0.794407
0.830433	0.853154	0.974393	1.27259	1.17475	1.19015
0.846497	1.63057		1.09808	1.12097
0.968854	0.974694	0.989446	0.708691	0.962567	1.0695
1.33155	1.47841		0.979978	0.236078
1.13292	1.67078	1.46735	1.35321	1.21105	1.05915
1.03883	1.00212	1.02518	0.955109	0.90562	0.920524
0.971043	1.03795	0.955176	0.95582	1.02235	1.02478
0.902571			0.860957
0.784645	0.756846	0.77388	1.14939	1.15743	1.18608
0.791215	0.763141	0.795876	0.993689	0.856502	0.916626
1.0394	1.02224	1.00127	0.912951	1.10477	1.03101
0.20864	0.694726	0.676384	0.478291	1.18838	1.07853
0.844863		0.251932	1.34672		1.05667
0.917059	0.940296	1.01635	0.968368	0.883185	1.06139
1.08684			1.29558
	0.949546	1.21203		1.12297	1.09284
0.941614			0.954714
	0.957576			0.937605
1.03158	0.964519	1.08193	0.967577	0.86721	0.985678
0.885699	1.00835	0.997014	1.09967	0.848536	0.912511
0.94783	0.955511	0.992915	1.24643	1.0426	1.07899
1.04501	1.00377	1.02715	1.02113	1.0947	1.05029
1.13869	0.933424	0.919969	1.13842	1.03838	1.03157
1.02743	0.976372	0.924112	0.92626	0.95792	0.948015
1.00259	1.20639		1.33764	0.988824
1.13461		0.936227	1.06136		1.05438
0.941229	1.13235	0.953467	0.996112	1.16583	1.0025
0.816796	0.838206	0.679413	1.09582	1.04268	1.0261
1.0595	0.981344	0.933486	1.19434	1.17773	1.21552
0.888817	0.827485	0.817587	1.09453	1.02483	1.00165
0.848838	0.974073	0.925637	1.04927	0.942994	0.930624
0.993374	1.24637	1.20291	1.09962	1.30752	1.1499
	0.947056	1.02616		1.19614	1.23614
1.09919	0.945249	1.02837	1.00671	1.06296	1.04403
1.09821	0.974203	0.907939	1.06427	1.04228	1.00067
0.971816	0.872291	0.886373	1.08506	0.946978	0.995884
0.981705	0.957495	0.909334	1.13984	1.17182	1.04692
	1.16443		0.429913	1.42499
1.11273	0.9527	0.957927	1.08663	0.934154	0.983944
1.05237	0.913219	0.915697	1.07557	1.09814	1.03415
1.15623	0.964377		1.2605	1.05556
1.0793	0.954253	0.801591	1.0768	0.955345	0.93689
1.06531	1.1338	1.06578	0.935401	1.01987	0.973237
0.970794	0.960715	0.950718	0.928711	1.04654	1.00655
1.19705	1.02857	0.92679	1.10682	1.11378	1.0504
0.967051	0.933692	0.986877	1.09267	1.13887	1.13306
1.60432	0.897816	1.05325	0.998939	1.04941	1.03814
1.01205	0.971049	0.964085	1.00403	0.964772	0.947299
0.864719	0.847749	0.899699	1.23715	0.946069	1.05784
1.15712	1.10769	1.05159	1.00002	0.886724	0.905448
1.23696	1.02725	1.14779	0.630055	0.787791	0.927273
1.35046	1.19752	1.20631	0.855236	0.912673	0.9119
		1.08438			1.12172
0.280822		1.03315	0.382143		1.0371
		0.860688		0.391463	1.34429
1.26511			1.1175
1.03931		0.89523	1.02788		0.728796
1.01157	1.01254	0.917024	0.945409	1.1047	0.932868
0.733848			0.791332
0.948087	1.01148	0.977117	1.10077	1.05263	1.10138
0.918256	0.690992	0.817616	1.19537	1.2572	1.10067
1.19125		1.12748	1.06443		0.910488
	0.944166	1.1814		1.74998	1.32975
1.0553	1.00473	1.01303	1.09081	1.03708	1.062
1.02627	0.518027	0.956969	1.09465	0.630596	1.04625
1.02241	0.965836	0.875336	1.00252	1.17464	0.904213
0.98007	1.08763	0.93298	0.931882	1.08021	0.954747
0.90895	0.875324	1.00904	1.06239	1.00809	1.00403
1.06914	1.01705	1.01617	0.933203	0.903104	0.967793
1.11202	1.14348	0.976315	0.991584	1.1415	1.06822
0.900439	0.847858	0.87875	1.24098	1.23592	1.33567
	1.25279			0.961446
0.998171	0.872641	0.761394	1.17851	1.17114	1.04608
0.90556	0.824597	0.837509	1.13855	0.853344	1.01355
1.30679	1.08985	1.0473	0.822613	0.905839	0.952438
1.06742		0.885556	1.02599		0.912718
0.966194	0.920284	0.883397	1.10774	1.04017	0.994544
1.1004			0.958851
1.41171	1.07681	1.14106	1.07097	1.09086	1.10446
0.930146		0.837241	1.0533		0.919099
1.04209	1.16172	0.844088	0.883536	0.885143	1.17403
1.31989	1.00539		1.11522	1.18765
1.01923	1.00852	0.958469	1.10078	1.10424	1.11224
0.535818	0.755997	0.571044	1.47554	1.54019	1.5255
1.1249	1.04627		1.15296	0.967268
	0.818906	0.859095		1.07636	1.11527
0.973333	1.11663	1.09424	0.930519	1.05557	0.998847
0.89466			1.2412
0.976227	0.989383	0.603661	1.01427	0.977031	0.748221
		0.999305			0.964823
	0.89103	0.792272		1.06549	1.15294
1.00807	1.20373	0.963826	0.944615	1.10459	1.01377
1.50348			0.827899
1.1058	1.0344	0.964758	0.991217	0.9663	0.933125
0.958495	0.960641	0.986229	1.07827	0.894728	0.984569
	0.937691			0.985358
1.42827	1.09443	1.03651	1.11968	1.07166	1.1869
1.28613			0.891978
1.01121	0.88509	0.979943	1.01971	1.02644	1.00516
0.840162	1.17436	1.04304	0.988515	0.835026	0.890169
1.06591			0.989342
0.737483	0.814229	0.84066	1.06855	1.19633	1.23823
0.956262			1.01713
1.13538	0.952034	0.970033	0.902114	0.947893	0.942409
		1.09758			0.659273
0.932325			1.07313
0.947331	0.960622	1.00251	0.922575	0.829153	0.829945
0.994671	1.03954	0.974979	1.07783	1.04878	1.02028
0.747915	1.00719	1.14195	0.293881	1.14738	0.973382
0.988154	0.942303	0.91422	1.12104	0.98376	0.908643
0.765388	0.857095	0.834267	1.23874	1.05016	1.10827
0.8384	0.871373	0.696326	1.15074	1.09203	1.15792
0.748031	0.720887	0.746767	1.04544	1.05236	1.25267
0.725664	0.658123	0.566778	1.53486	1.3031	1.32634
0.993344			1.08241
0.975017		1.01844	1.14082		1.04345
0.614198	0.574335	0.547503	0.986539	1.88205	1.54071
1.22135	1.65874	1.76737	0.0513083	0.202921	0.172847
0.971726	0.997975	1.05257	1.08963	1.0986	0.997538
		1.14809			0.985295
0.967877			0.964574
1.20949			1.12714
1.08809	1.03837		0.982862	1.01421
1.20221		1.00642	0.982243		0.920266
0.564065	0.779973	0.779257	1.21475	1.19858	1.17621
0.876259	0.866677	0.898905	1.20648	1.23469	1.22058
1.58607			0.706808
		1.05681			0.982877
1.14802		0.923251	0.890498		1.00371
1.08892	1.09144	1.08628	1.04989	1.06481	1.04053
0.805961	0.828921	0.715673	1.19718	1.08598	1.1973
1.25866	0.863485	0.902343	0.95675	0.956427	0.942305
1.02887	1.08763		0.891079	0.728621
1.05001	0.983944	1.04647	1.05544	0.948395	1.00487
0.985583	0.960844		0.85912	1.04156
1.05319			1.11624
	0.941596			0.97505
0.898961	0.898636	0.889165	1.10712	0.958855	0.993667
0.947125	0.710925	0.821733	1.0567	0.896933	0.954007
1.1825	0.929529	0.976258	0.98844	0.947958	0.931934
0.995855	1.10738		1.0511	1.12109
1.21309	1.01256	0.997326	0.907835	0.981048	1.05432
1.32671			0.994485
0.963344		1.24015	0.678791		1.13852
0.869529	1.22478	0.933072	1.05688	1.13046	1.11703
0.906284			1.1087
1.156	1.16387		1.15405	1.16754
1.19368	1.03842	1.02223	0.836676	0.830642	0.824121
1.08069		1.4393	0.929492		1.01022
1.25072	1.51432	1.03787	0.953142	0.759042	0.952342
1.12768			1.08404
1.40512	1.02743	1.12552	1.19526	1.02303	0.954445
1.11983	0.90292	0.914657	1.09473	1.04474	1.16233
1.2387	1.10659	1.05293	1.00496	0.956223	0.85062
0.890116	0.954621	0.973573	1.04393	1.0064	0.993615
0.996154	0.928054	0.913127	1.11926	1.0583	0.975671
0.891172	0.770576	0.989774	0.828254	0.668921	0.785068
1.09296	0.934357	1.17911	1.21936	1.057	1.05377
0.985259			1.0099
1.03719			1.33281
0.926575	1.07504	1.07678	1.07371	0.982223	1.0501
1.05102	0.914251	0.592521	1.17843	1.04795	0.965335
1.17668	1.01493	1.09095	0.925191	0.976562	0.973401
1.39878	1.35382		0.662073	0.621412
0.939474	0.821509	1.12164	0.909392	1.03042	1.08551
1.20411	1.04947	1.05997	1.15828	1.09765	1.05905
0.646349	2.02228	0.86586	0.784872	1.31155	1.08673
0.968511	1.12896		1.06421	0.863526
1.25959			1.23299
0.960265	0.742968	0.978399	1.08199	0.613052	0.84965
0.874878		0.883484	1.1142		1.14272
0.852724			1.20029
0.9756			1.09533
	0.998053			1.00026
0.954002			1.2366
1.09969	0.942686	0.937672	1.2543	0.99889	1.01927
1.01128	1.02066	0.861393	1.2357	1.17186	1.21169
1.15799			1.12776
1.40214	1.11616	1.03359	0.892575	0.962684	0.98537
0.950589	0.862736	0.922112	1.03964	1.06209	1.00986
1.04648	1.05842	1.00992	1.01415	1.01802	1.00391
1.13631			1.12765
0.921011	0.900727	0.900201	1.10982	1.13578	1.03806
0.823152	0.743467	0.735457	1.12698	0.98643	1.023
0.714075	0.94827		1.31232	0.917567
1.13611			1.07998
1.0156		0.91424	0.963886		1.29822
1.01213	1.07521	1.04627	1.00591	1.07972	1.03557
1.2932			0.650001
	1.00391		0.122914	0.847656
0.848411	1.06673	0.890846	1.31756	1.14186	1.17559
1.73363	1.27888	1.40009	0.479435	1.13092	1.11255
0.948221	1.04786	1.06285	0.843962	1.10073	1.20424
1.17237	1.12469	0.987157	1.09194	0.959313	0.971177
1.82366	0.934083		1.07402	0.904082
	0.937929	0.942176		1.08238	1.16144
1.15969	1.11121	1.09943	1.01064	1.04101	0.968998
0.943512	0.897097	0.892639	1.04582	0.994593	0.991632
0.924186	1.0274	0.91558	1.12089	0.991607	1.07148
0.952233		0.951548	1.18156		0.984535
1.01374			0.882594
1.07113		0.980142	0.93996		0.850693
1.07168		1.83914	1.06116		1.52363
1.17071		1.07622	1.03955		1.21018
1.05587	0.954148		1.00459	0.935001
1.29145	0.978182	1.01235	1.044	0.925929	1.02467
1.02646	1.03304	1.06159	1.07016	0.959672	0.957603
1.27413			1.08327
0.629804	0.667432	0.676114	1.38178	1.39359	1.37699
1.01707		0.873894	1.13439		0.954874
1.10484			0.761462
0.856436	0.825864	0.841286	1.07508	1.04516	1.09047
1.35273	1.15035	1.07016	0.917696	0.920381	0.975894
0.860521	0.936186	0.928156	0.923746	0.984766	0.884139
1.00322	1.01545	0.898897	0.888438	0.935101	0.993118
0.868457	0.922341	1.03946	1.22638	0.960917	0.907724
0.886651	1.19576	1.09279	1.12067	1.16794	1.06463
1.09322	0.973084	0.982218	1.05747	0.948291	0.99427
0.931662	1.03016	0.977089	0.981018	0.9073	0.953128
1.14905	1.15576	0.911426	1.11171	0.901181	0.903839
1.01799	1.0007		1.18845	1.06022
0.958837	0.985479	0.916459	1.01184	0.850477	0.79663
1.06743	0.999645	0.996567	0.999241	1.01506	0.955476
0.821759			1.1814
0.868173	0.80133	0.809455	1.05481	0.965611	1.04458
1.31525	1.09776	1.13706	0.992913	0.997649	1.03679
0.856383		0.991983	1.13773		1.01675
		1.3502			1.08386
1.08327	0.942296	0.960811	1.01584	0.986691	1.04019
1.08389			1.05314
1.04732	1.0256	1.06846	1.0057	0.953389	1.0134
0.981591	0.895122	0.987717	1.08041	0.997533	0.960059
1.04987	0.909579	0.916402	1.01803	0.958684	0.98343
0.0923946	1.48458		0.721697	0.992891
1.10319		0.869106	1.14248		0.926323
0.737494	0.836037	0.756285	1.02537	1.01273	1.06125
1.084		1.0402	1.04354		0.975645
1.32443	1.08858	1.13271	1.00975	1.00507	1.09952
1.24057	0.969629		0.914345	0.982875
0.954406	0.97307	0.90598	0.991741	0.921752	0.978704
0.819953	1.23783	1.25282	0.902913	1.03952	0.857025
0.912826	0.888475	0.918342	1.05136	0.896579	0.944153
1.07789	1.0771	1.04811	0.693664	0.893615	0.906172
0.894131	0.87453	0.914871	1.07183	1.04542	1.05933
1.26317	0.779609	1.12439	0.861169	1.63744	0.932981
1.13644	0.965695	0.952565	1.05982	1.04569	1.11374
1.04007	0.962645	0.997037	1.08483	1.00558	0.858608
1.70342	0.939649	1.25125	0.858815	1.05523	0.845679
0.950639	0.984548	0.948049	1.03462	0.98685	1.17088
0.969606	0.956573	1.0053	1.18398	0.724144	1.07499
0.590375
1.05466			0.865431
0.871008		0.877444	1.09275		0.992483
0.959778	0.931247		1.09398	0.962822
1.04762			1.0592
1.26064	1.12485	1.05767	0.935517	0.997342	0.900321
1.10291	1.02224		1.04871	1.00324
0.818317	0.819194	0.7734	1.23658	1.11118	1.07385
0.869121	0.850842	0.86938	1.07048	1.00433	0.948837
0.690682	0.823916	0.8363	0.830665	0.966737	0.982092
0.63611			0.990148
1.14757	0.660123	1.07128	0.774786	0.671578	1.01663
0.993034	0.94163	0.964671	1.00167	0.894979	0.886159
1.1399	1.03351	1.09897	0.921463	1.02737	1.05057
0.979272		1.13321	1.03551		1.0569
1.06062	0.702779	0.816931	1.05218	0.992792	0.932792
1.13691	0.98642	0.964609	0.923596	1.11814	0.851743
1.10861	0.940894	1.01262	0.747771	0.74796	0.934434
0.808845	0.701217	0.76585	0.856701	0.968631	0.883194
0.927398	0.88024	0.654908	0.939468	0.841385	0.721318
	1.55209	1.74385		1.00024	0.806686
1.12853			1.19807
	1.05221	0.88761		1.06893	0.969032
		1.02317			0.828254
1.1324	1.05486		1.06692	0.93616
0.749212	0.799559	0.722975	1.25289	1.11604	1.16248
1.455	1.14447	1.08831	0.903689	0.783796	0.854557
0.848532	1.1752	0.85802	0.617761	0.927985	0.949505
0.944573	1.04059	1.02796	0.909519	0.981041	0.978379
1.12779	1.00022	1.04563	1.1253	1.00784	1.08793
1.13229	1.09141	1.21646	0.891265	1.05433	1.12527
1.16408			1.02151
1.39814	1.08207	0.991651	1.06081	0.953706	1.03509
1.04411	1.06623	1.00383	1.02862	0.855003	1.02666
1.15204			1.09929
0.915318	1.01028	0.908718	1.03878	0.839037	0.939442
1.36318	1.02201		0.887965	0.904494
1.46015			1.11081
1.06791			1.09981
1.19214	1.15016	1.13922	1.11371	1.21374	0.919309
	1.09553			1.06511
1.03648	0.964848	0.928396	0.988823	1.06796	1.09596
1.00382	1.03216	1.03913	0.997091	0.996855	1.02407
0.469038	1.03699	0.966768	0.305579	0.905255	0.956649
0.796049	0.926569	0.930781	0.7429	0.943404	1.05523
0.73994	0.942227	1.14195	0.742231	0.952447	1.12538
0.740665	0.814836	0.807487	1.611	1.42334	1.28192
0.997253	1.08012	1.01297	0.851019	0.939087	0.906114
	0.920606	0.886446		1.06448	0.972776
1.17076	0.907271	0.952321	1.04267	0.985788	1.03499
					0.713661
1.26028	1.15785	1.14773	0.814781	0.883967	0.900321
0.918365	0.888582		1.26716	1.05253
1.04443	1.08949	1.17478	0.905425	0.892412	0.969602
	1.16696	1.23285		0.942672	0.793092
0.863096	1.07985		1.0326	1.15854
0.590318	1.03472		0.810341	0.96197
1.21312	1.04631	0.950328	0.77	0.898119	0.852758
1.00722	0.856986	0.966302	1.10451	1.03046	1.06386
1.36204		1.02475	1.04028		1.03089
0.931993	0.92243	0.981041	0.9104	1.01922	0.923923
1.53361	1.05876		0.615499	0.992657
0.992546			1.08283
	1.31167	1.83601		0.982825	0.834467
1.00554	1.11135	1.00359	1.11021	1.07816	1.01415
0.930848			0.942144
0.949305	0.929485	0.885129	1.00401	1.04296	1.02102
0.987845	0.857222	0.988479	1.04797	1.11442	1.10112
1.12573	1.13356	0.958698	0.970882	0.848643	0.858118
1.07208	0.97807	0.950548	0.850386	0.934763	0.897099
1.0499	0.982898	1.01392	1.06109	1.01252	1.05402
1.23519	1.01529	1.06244	1.06587	1.08315	1.32207
0.931661	1.07733	0.923013	1.04728	0.998026	0.941965
0.879222	0.873393	0.892939	1.13849	1.12323	1.04741
1.11536	1.22376	0.855437	1.05238	1.02612	1.20292
1.0512	1.00287	1.02526	1.05601	1.01331	1.00324
1.07293	0.939565	0.957923	1.00792	0.939074	1.05116
1.14537			0.825967
1.01772	0.995615	0.932245	1.25597	1.0556	1.16799
0.829762	0.97831	0.924007	1.03704	0.986058	0.996881
1.29531	1.16016	1.17317	1.05721	0.971556	0.884372
0.994174	0.907868	0.971647	1.13568	1.04215	0.87128
0.958399		0.966931	1.12378		1.02079
	0.854146
1.12996			0.988242
		0.708705			0.892088
1.05558	1.02323	1.00506	1.14027	1.02878	0.985932
1.36227	1.16999	1.10686	0.799383	0.845851	0.908992
1.1133		0.906085	0.829488		0.86135
0.953653	0.886024	0.909295	0.904035	1.00619	0.930617
1.03729		0.997387	1.07109		1.16897
1.08052	0.924202	0.958283	1.1212	1.05473	1.04756
1.08423		1.18643	1.09093		0.899225
0.920072			1.07774
0.955669		1.6706	1.26646		1.1081
1.56955		1.48158	1.05556		1.09289
0.998086			0.954729
1.12598	1.05251		0.983469	0.991258
1.03385	0.934632	1.0232	1.16393	1.08171	1.24257
0.932355	0.367329	0.735646	1.22416	0.498066	1.27783
0.907326	0.757779	0.845987	1.13604	1.23662	1.15041
0.972484	0.945016		1.08089	1.01566
	1.32093	0.90192	0.14909	1.08431	0.865807
	1.21136			1.0292
1.1293	0.974662	1.00207	0.948626	0.873678	0.81707
0.986861	1.01809	0.980632	1.23745	1.05387	1.0448
1.01671	0.794976	0.823634	1.09433	1.10026	1.09046
1.15946		1.05286	0.888387		0.984399
	0.960242	0.904367		1.13863	1.08569
0.79935	1.05971	1.00302	1.59126	0.97786	0.951925
1.11552	0.988067	1.05404	1.17257	0.981753	1.07845
1.5012	1.07217	1.15554	0.921371	1.01361	0.994992
0.924511	0.858534	0.869389	1.05529	0.996806	1.0394
1.12026		1.0007	0.861404		1.00495
0.989499	0.981024	1.24817	0.884386	1.0147	1.00893
1.05486	0.942652	0.936786	1.06532	1.00982	1.02618
0.422779			1.1602
	0.93865	0.95648		0.950378	0.823056
1.38632	0.944727	1.01442	1.04064	1.25693	1.12365
0.878273	1.07532	1.04574	0.829566	0.974578	0.684172
0.909438	0.900204	0.88915	1.08975	1.04363	1.0034
	1.04426	1.0175		1.13977	1.18126
1.13039	0.898506	0.926646	1.13398	0.871298	0.93024
0.972507	0.871018	0.881281	1.13883	1.08565	1.08222
0.815116	1.05102	0.995485	1.1632	0.711854	1.12904
0.818756			1.06699
1.26912	1.0719		1.03025	1.06176
1.03381	0.948965	0.880381	1.04967	0.979759	1.00035
0.876292	0.865299	1.04337	1.07833	1.0814	1.01327
1.28452	1.12502	1.09484	1.02906	0.966924	0.953786
1.09315	1.00898	0.912533	1.19085	0.973512	1.00678
1.21515	1.144	1.01003	1.01919	1.03522	1.08849
0.906959	0.988806		1.03829	1.01501
1.2803	0.994991	1.01353	0.930239	0.967355	0.965962
0.905823	1.03973	1.01887	0.971165	0.93885	1.04642
		1.25478			0.957952
1.10904	1.13265	0.957308	1.087	1.15571	0.953176
1.12154	0.975987	0.934115	1.08709	0.932139	0.97781
1.17276	1.07237	1.02789	1.02853	1.02768	1.07326
0.866492	1.10343		1.19024	0.923126	1.02046
1.06725	1.06175	0.941624	1.06902	0.942101	1.11494
0.853208	0.85902	0.807177	1.1939	1.07925	1.12121
0.988909	0.926427	0.961756	1.14415	0.872681	0.836184
0.988957	0.952881	1.09231	0.952746	1.03347	0.951617
1.10103	1.11663	0.968182	0.970139	0.942577	0.988066
1.04889	1.10971	1.05958	0.907914	0.945776	0.900358
1.07298	0.987518	0.957368	1.047	0.952462	0.963085
	1.02646			1.00359
0.95358	1.10782	0.93591	0.996825	0.980369	0.984995
	0.928298			0.861993
	0.936987	0.85036		1.05195	1.1243
1.08134	1.13103	1.0881	0.868453	0.903915	0.982591
1.02534	0.95462	0.953867	0.955303	1.02146	1.07046
1.29344	0.877302		0.845508	0.983502
1.11664	1.09248	1.05485	1.06847	1.05525	1.01264
1.15135	1.30985	1.31631	0.947919	0.913718	1.12113
1.18426	0.857464	1.10914	1.10941	1.134	1.31684
0.967423	0.995363	0.985052	1.05624	0.936364	0.972448
0.919468			1.1798
	0.98946	0.983214		1.0892	1.02925
		1.10541			1.03859
1.49938	1.06082		0.961595	0.94765
1.0277	0.853713		1.0479	1.03868
1.14725	0.999727	1.0547	1.01062	1.03094	1.02805
0.988792			1.36871
1.0593	1.05557	1.00185	1.10071	0.962456	0.954651
1.045	0.967758	0.961532	1.14586	0.972367	0.991573
1.09658	0.941876		0.951331	1.01687
1.1548	0.957126	0.948838	1.03348	0.926065	0.993896
1.0025			1.30612
1.08877			0.998824
0.702463	0.731156	0.620354	1.11629	1.15594	1.04267
1.11305		0.957391	0.967603		0.957224
0.961368	0.981263	0.920357	1.10987	0.934483	1.00713
1.27981			0.94808
0.883953	0.984811	1.0518	1.019	0.869769	0.896076
1.16383	0.877706	0.977986	0.786786	1.09062	0.870727
		1.04472			1.09128
0.962569	0.982768	0.933881	1.1321	1.09921	1.00437
1.12999	1.03328	1.01505	1.03502	0.98485	0.976396
0.776792			1.41485
0.908178			1.03169
0.910443		0.829572	0.880415		0.918434
1.04458	0.974394	0.964123	1.08751	1.15044	1.08022
	1.13131			1.33145
1.09375	1.05167		1.07713	1.03735
1.02466	1.04294	0.991526	1.00799	0.996269	1.13718
1.26103	0.996297	1.02222	1.06828	1.01357	0.953954
1.09025			0.840505
0.956031	0.993248	0.947999	1.06628	1.17184	1.00126
0.801018	1.08779	1.0956	1.01145	1.15617	1.10951
1.02109	0.904219	1.11262	1.03004	0.889716	0.91661
1.12887	1.03245	1.1306	0.950261	0.956322	0.984128
1.20612	1.40895	1.07472	1.13939	0.967644	0.933333
1.03696	0.877705	1.0021	0.90327	0.782014	0.947878
0.909696		1.17266	1.25344		0.761885
1.02717	0.951515	1.00387	1.06012	1.02518	1.09404
1.06314	1.01811	0.936546	0.977283	0.990603	0.950207
0.950902	0.990369		1.07709	0.945293
1.2524	1.05058	1.22074	1.09341	1.0233	0.956028
1.03905	0.989892	0.953055	0.981022	0.933827	1.08587
0.843213	0.704849	0.829633	1.01132	1.00906	0.984252
1.14084	1.03556	1.05687	1.02539	1.02111	0.896879
0.851124	0.929121		0.837181	0.882362
1.03044	0.898076		1.14224	0.999219
1.04069	0.955005	0.930813	1.1292	0.979411	0.872041
0.941115			0.980271
1.24565	1.10819	1.0651	1.14277	0.926243	0.898504
1.33448			0.888559
		0.870783			1.05612
0.932865		0.839415	0.960197		0.896853
1.12945	1.03529		1.06644	1.0928
0.981663	0.884379	0.96948	1.09776	0.948182	1.14141
1.29475			0.930526
1.13153	1.09821		0.926963	0.973743
0.970871			0.922591
1.28498	0.954278	1.057	0.930734	1.00431	1.01027
0.88198	0.947788		1.00701	0.912602
1.0955	1.0704		1.05041	0.973603
0.996552			1.1525
0.603828	1.00803	0.74609	1.45551	1.07017	1.32884
1.04454		0.956894	1.03821		1.0874
0.98052	1.00119	1.01401	1.0831	0.989779	1.02804
0.908174	0.972764		1.09612	1.13291
1.08647	1.29732	1.09981	0.954331	1.01749	0.959823
1.00056	1.04252		1.0227	1.00449
1.21976		0.874034	1.07707		1.06936
1.11115	0.92086	0.893367	0.925314	0.887198	0.937568
1.07189			1.03661
0.832956	0.768941	0.738235	0.939241	0.796147	0.771711
		0.917164			0.942772
1.19658			1.13245
1.34992	1.00612	1.01824	0.985507	1.07239	1.08285
1.00747	1.00496	0.975872	0.948898	0.902096	0.892988
1.1508			0.978173
1.01085	0.968293	0.976053	0.881906	0.843749	0.977966
0.97645			1.07705
0.993958	0.831337	0.905597	1.14786	1.07779	1.08443
0.732365	0.875772	0.860172	0.867896	1.18945	1.0614
1.01208	0.985977	0.942365	0.910345	0.90255	0.856535
2.10698			0.333418
1.17642	1.10705	0.988773	1.05961	1.00831	0.975309
0.873287			1.03144
0.974307	0.950296	0.920611	1.10414	1.11194	1.07859
1.03158	0.963473		0.852978	0.959215
1.14757	1.09591	1.1752	1.13132	1.01429	0.919062
1.01671	0.992913		1.03823	0.785524
1.02117	0.972285	1.10274	0.968808	0.893801	0.796715
1.05859	0.813849	1.03222	1.06399	0.887236	0.966084
0.958942	1.04151	1.03388	0.936007	0.917978	0.890496
1.02767	0.974819	1.25922	1.07062	1.14185	1.17924
0.539331	0.640367	0.54727	1.18715	1.31039	1.26827
0.998586	0.905346	0.988937	1.0216	0.959674	0.955128
1.3617	1.04269	0.94433	1.07895	0.979637	1.01943
1.03612	0.860934		1.11996	1.16578
1.04999	1.10573	0.975992	1.07067	1.13928	1.08715
1.13854		1.35662	1.0242		0.81841
1.22614			0.376995
0.918252			1.00407
1.08663			1.0908
1.18122	0.917357		0.906912	0.984275
1.1533	0.971362	1.02388	1.12131	0.973718	1.01792
1.53152	1.19485	1.12535	1.18002	0.990063	0.89264
0.840096	0.894554	0.895945	0.768058	1.10328	0.965019
0.918737	0.933502	0.989918	0.969319	1.16666	0.992855
1.19494			1.2513
1.09876			1.06432
1.01719			1.17898
1.31436	1.11673	1.28113	0.862929	1.09312	0.921799
1.11539			1.07006
1.37909	1.12238	1.03997	0.891846	0.93226	0.665746
1.0314	0.996127	0.948775	0.927681	0.972354	0.941522
1.10724	1.0457	1.01132	0.963809	0.903295	0.936341
1.18573	0.973989	1.18989	1.10676	1.0397	0.908905
1.0485	0.984805	0.986524	1.05218	1.087	1.04436
0.975695	0.951937	0.9417	1.07	1.03019	1.04443
1.13672	1.11915	1.05634	0.945862	0.967343	0.980392
1.05785	1.06651	1.17729	0.944655	0.920191	0.961914
	1.06787	1.05175		0.926832	1.00612
0.987386	1.32601	1.00539	0.747032	0.981241	0.965083
1.07121	1.05849	1.04894	1.03568	1.004	1.04833
0.83446	0.851179	0.895354	1.11655	1.08729	1.06883
0.71604			0.753424
0.994309	1.04599	0.967173	1.02984	1.05197	1.0082
0.849521	1.01649	1.01371	1.15876	0.942343	0.967257
1.02044	0.774321	0.990313	1.09598	1.09421	1.09366
0.891489	0.880128	0.882032	1.03011	0.946438	0.921961
0.969922	0.949125	0.898131	1.03409	0.969439	0.874002
0.928375		0.913417	1.13069		1.0923
1.1668			0.967788
0.880168	0.861737	0.85067	1.22348	1.1944	1.09407
0.92169	0.889577	0.990392	0.959524	1.09623	0.884375
0.803033			1.20042
1.09829	0.95614	1.03669	0.967855	1.01065	1.04199
1.02012		1.20879	0.911383		0.485735
1.05724			1.07119
		0.83263			0.99053
1.02591	0.890763	0.929455	1.12846	1.05786	1.05576
1.08147	1.27244	0.332165	1.19153	1.22262	0.520067
	1.00726	1.01385		1.06961	1.10641
1.0243	0.96711	0.887799	1.32514	1.17006	1.04299
1.08504	1.07111	1.01435	1.06066	1.02328	1.05852
0.874802		1.01474	1.10294		1.1142
0.948187	0.775121		1.07598	0.83361
1.0394	0.944917	1.04375	0.556157	1.07312	1.01601
1.1372	1.03213	0.953597	1.20976	1.11098	1.12351
1.0262	0.698021	0.87621	0.665591	1.01071	1.22613
1.1474		1.01294	0.983928		1.01142
0.985264		0.912348	1.10549		1.15419
1.14422	1.08458	0.998877	0.947407	1.07181	1.03842
	1.15464	1.06622		0.925165	0.925776
0.938183	0.923877	0.907128	0.98941	0.885839	0.858831
1.56264			0.827583
	0.662949	0.855437		0.497852
1.0959	1.22959	1.09412	1.17523	0.875517	0.934722
0.961812	1.03243	0.871896	1.04684	1.12181	1.04087
1.26337	1.29012	1.20632	1.0224	1.00268	0.970329
1.19146			0.957838
1.06474	1.05734	1.03021	0.872866	0.948611	0.916713
0.973039	0.80666	0.830215	1.08774	1.13325	1.03745
1.48142	1.11286	1.21514	0.970413	1.06681	1.02922
1.29574	1.26317	1.1627	1.07611	0.970374	0.987585
0.996314	1.06892		0.975608	1.11348
1.19663			1.09552
1.06564	0.888859	0.904164	0.985135	1.02036	1.08583
1.0396	1.00219	0.996176	1.14268	1.04952	1.02531
0.91072	1.2188	0.943273	0.957934	0.891117	0.940812
0.866844	0.877673	0.801344	0.890794	1.03438	1.03551
1.44366	1.21554	1.12697	1.11847	0.903497	0.780472
0.982072	1.0669	0.959648	0.937757	0.909007	0.927694
0.794744		0.847361	1.16124		1.10276
1.08566	1.01422		1.18859	0.959536
1.08398		1.05359	1.04801		1.03135
1.31609			0.804683
1.4316	0.956515	1.17774	1.05938	1.08441	1.19703
	1.01139	0.94801		1.16781	1.05071
0.977335	1.01783	1.05969	1.06606	0.927678	0.997783
0.946929	0.956661	0.942889	1.11397	1.17513	1.18108
1.67209	1.09766		0.777078	0.939248
1.0588	0.993625	0.934776	0.944462	0.909504	1.14387
	0.916335	0.966232		1.00651	1.00773
1.13572	0.97072	1.08081	0.967988	0.942767	1.02828
1.1136	1.02083	1.04466	0.895164	0.932188	0.936112
		0.883604			0.979342
0.964557	1.04542	0.966261	1.11214	1.10397	1.03238
1.12514	0.961279	1.07074	1.01448	1.01392	1.08933
1.02668	1.09655	0.986822	1.08718	0.903257	1.018
0.890826	1.02151	1.02329	1.11919	1.01786	0.886263
1.01653			0.998347
0.980666	0.956031	0.976226	0.967614	0.869136	0.971581
1.0186	0.995162	1.02995	0.97238	1.12447	1.05006
1.14808	1.24032	1.08879	1.07109	0.859467	0.939744
1.08703			0.730042
0.954925	0.940821	0.968355	0.970514	0.963672	0.957447
1.15549	1.09576	1.31574	0.962234	1.03298
1.18028			1.12208
1.07166			0.940432
	0.894868	0.877676		0.969084	0.991703
1.03044	1.19054	1.16795	0.971478	1.19626	0.989239
1.02975	0.953713	0.961591	1.07606	1.07881	1.12215
	0.975727			1.04318
1.03737			1.10045
0.948901	0.914825	1.09944	1.2288	1.16136	1.19314
1.02997	1.02838	1.05449	1.00062	1.03055	1.08232
1.07383	1.17525	1.13479	0.698307	0.983332	0.714201
0.957231	1.1971	0.999122	1.04289	1.01594	1.0169
0.959888			1.17122
0.670632	1.14191	0.992878	0.590243	0.976184	0.89143
1.00948	0.89987	0.834038	1.02295	0.986975	1.10807
0.729433	0.895061	0.919509	1.06762	0.966364	0.984094
0.983413	1.02508	1.21783	1.02243	0.987074	0.968564
1.04455	0.834256	1.18528	1.00888	0.96653	0.779796
1.11882	0.931034		0.923724	1.00504
0.887334	0.895744	0.990613	1.06187	1.02432	1.10429
1.07005	1.01092	1.06312	1.03803	0.987542	1.00813
1.11991	1.04522	1.09395	0.98376	1.00142	1.01413
1.37209			1.2166
1.11236	1.062	1.02397	0.978087	1.00323	0.946858
0.889862		0.840412	1.26497		1.017
1.00089			1.2873
0.981845	0.960241	0.999157	1.20358	1.0591	1.0781
1.07876	0.904424	0.910409	1.16721	1.05705	1.0781
1.04475	0.928438	1.33569	1.15702	1.05637	0.851158
1.09291	0.974222	1.02718	1.01264	1.01692	1.18973
1.04368	1.00994	0.908486	1.15065	1.01579	1.02473
0.926365	0.922996	0.889925	1.10885	1.04236	1.11768
0.968354	1.05544	0.991721	1.0725	0.956493	1.09491
0.981256	0.818638		0.959487	0.99397
1.17878			0.699625
	0.977586	1.06519		1.05437	0.927629
1.36768	0.999548		1.28664	1.11374
0.908079	0.964059	0.987335	1.12333	1.16207	1.2783
1.1329
1.00108	0.94502	0.961637	1.18826	0.976584	1.12072
0.887408	0.841059	0.816031	1.03529	0.78945	0.78841
1.0306	0.955091		1.04498	1.06925
1.27635	1.27131	0.92289	0.853452	0.971176	1.02498
1.05056	1.0287	0.973522	0.839791	0.92342	0.884622
1.05512	1.06041	1.08562	1.0104	0.986679	0.947288
0.924534	1.00552	1.06995	1.07579	0.927902	0.947742
1.31793			0.909201
1.06853	1.12292	1.05995	0.875404	0.884164	0.898748
0.907558	0.959834	0.967686	0.900066	0.736685	0.789865
1.09188			1.08826
0.610351	0.642104	0.60711	1.30892	1.23667	1.23819
0.962447			1.1806
1.02752		0.852006	1.14023		0.879038
0.920813	0.968757	0.938366	0.980722	1.02666	1.07504
0.988285	0.942138	1.0407	1.00625	0.969324	1.29766
1.53459	1.62531	1.43302	0.558624	0.651949	0.663935
1.19537	1.12693		0.90754	0.77947
1.2148	1.24025	0.950247	1.1464	1.0254	0.702806
1.01309	1.05607	0.882055	1.09676	1.2254	1.12186
0.863387	0.921258		1.14333	1.06545
1.09262	1.01831	1.09509	1.05011	1.02524	1.01306
1.7836			0.752918
1.02793	1.10075	0.991762	0.886601	1.07313	1.00325
0.837593			0.8891
1.12737	1.02737	1.00102	1.13326	1.051	0.975434
1.23139	0.916061	1.13351	0.982107	0.914234	0.615164
0.968571	0.950281	0.917821	1.07592	0.958635	0.942039
0.918833			0.994976
1.17461	0.904957	1.1995	1.01729	0.925465	0.839492
	1.22791	1.05291		1.05823	1.1229
1.2341			0.953852
0.836028	0.828752	0.855159	1.09457	1.09284	1.12284
1.02	1.12421	1.04424	1.01329	0.904099	0.959235
1.02461	1.01181	0.959131	1.04802	0.927719	1.0297
1.33488	0.938533	1.0306	0.787301	0.882635	0.964125
0.975976	0.98331	0.984162	1.05175	1.00161	0.979047
0.935607			1.00572
1.03699			1.23176
0.882893	0.837933	0.901839	1.0226	1.10284	1.05258
1.02269		1.08777	0.854732		1.04039
1.16973	1.05505	0.961575	1.0478	1.01295	1.01468
0.869911	0.920122	0.917556	1.34948	1.12276	1.13364
0.921863	0.988123	0.973121	1.12197	0.861853	0.982941
0.940763	0.945707	0.88435	1.12731	1.16368	1.1717
0.887483			0.980089
1.08061	1.06798	1.02301	0.984523	1.09272	0.892338
1.00016	0.938762	0.977843	0.955226	0.941413	0.950269
1.15344		1.18536	1.00008		0.872624
0.58129
0.931385			1.09912
1.07866	1.01956	1.01647	1.0765	0.937282	1.02893
1.20121	1.16668	1.07079	0.927638	0.989971	1.07029
1.19911	0.989829	0.905858	1.11262	1.05678	0.943628
1.02603	0.90812	0.860195	1.13543	0.905827	1.03346
0.939017			1.30153
0.91917	0.881122	0.874447	1.10017	0.924703	1.00349
0.940033	1.11696		0.922671	0.895801
1.07421	1.15382	1.28477	1.09035	0.950181	1.04653
0.983665			1.1763
0.87655	0.819936	0.825786	1.08495	1.09636	1.08795
1.26205	1.0737	1.13174	0.881988	0.912927	0.89791
1.17831	1.41559	1.47987	1.31299	0.801781	1.01157
0.965734	0.758155	1.0472	1.167	1.11194	1.17509
0.955575			0.734108
1.04242	1.0511	1.11609	0.988189	0.942789	0.97256
1.11059	1.02633	0.948931	0.932926	1.02306	0.984576
0.896489			0.980169
1.01515	1.05634	1.0481	0.909667	0.77542	0.777514
	0.97493			1.04108
	0.971535			0.963495
1.73109	1.37768	1.38146	0.400577	0.753614	0.811745
0.840683	0.755606		1.1138	1.07024
0.906872			1.2355
1.0606		0.987655	1.11227		1.12035
1.01254			0.92019
	1.15676			0.929043
0.950223	0.864392	0.780316	1.02872	0.940464	0.938352
	1.12316	0.784522		1.15361	1.02431
1.06427	1.12384	1.17361	1.12403	0.994564	0.900087
0.893677	0.921371		1.04748	0.853297
1.84145	1.90783	1.46243	0.469242	0.342972	0.688247
	0.893471	0.877945		0.919852	0.66629
1.06171			1.1118
	0.927732			0.888152
1.21317			0.804305
1.00232	0.968944	0.932838	1.08527	0.977309	1.02059
1.0399	1.04928	0.966288	0.950773	0.937387	0.923591
1.11295	1.07769	0.97287	1.02436	0.844243	1.02116
0.971307	0.852494	0.917276	1.00289	1.06474	0.988901
0.884535	0.922755	0.972738	0.930203	0.891318	0.962174
0.946346	0.913516	0.906344	1.16892	1.13521	1.15613
1.19794	1.30636	1.08307	1.03395	1.12551	0.926459
0.998648	0.898031		1.03657	1.00277
1.13167	1.05494		0.884762	0.953454
1.08477			0.974705
1.10381			1.00028
1.00508	0.98356	1.06813	1.0539	0.965471	0.85726
1.03417	1.00387	0.954	0.958998	1.03806	1.02771
1.23005		1.88942	1.01113		0.987322
0.722042	0.985398	0.938631	0.618166	1.07434	1.01732
1.04458	1.09454	1.11524	0.94755	0.93854	0.90779
0.866435			1.11098
1.09491	0.906592	1.00537	1.19858	1.18613	1.05004
1.04627			1.06593
0.855357	0.966311	0.930861	1.30638	1.16948	1.15778
1.05344	0.987061	1.03586	0.9448	1.06486	0.997917
1.2814			1.2124
0.891982	0.848252	0.929859	1.03253	0.923206	0.944588
1.05147	0.91591	1.00883	1.17301	1.09781	0.954974
1.07795	1.07895	1.04843	1.10728	1.07396	1.00188
0.987664	0.968061		0.985192	1.2622
0.90928			0.981249
1.05437	0.855389	0.947076	0.973527	1.07423	1.18415
1.086	1.10443	1.03717	1.00959	0.963651	1.01994
0.897306			0.949711
0.839011	1.24647	1.82574	1.07364	0.94104	1.00225
	0.994642		0.737975	1.08968
1.03782			0.999843
1.1795	1.37113		0.802168	0.721751
0.881768	0.838011	0.667895	1.0006	1.12449	0.987049
1.35261	0.974793		0.947508	0.988005
0.940213	0.90094	0.948656	0.982186	1.07816	0.979828
1.00368	1.14088	1.00234	1.03959	1.03756	1.08779
	1.08691	1.05006		0.842467	0.948624
1.05635		0.979547	1.25062		0.964322
1.33428			0.948855
1.05985		1.0284	1.17314		1.12341
1.3132	1.03669	1.01777	1.0556	1.00135	0.946205
1.11628	0.944815	0.83599	1.09768	0.917996	0.971902
1.40095	1.01403	1.04183	0.918448	1.0021	0.97856
1.08447	1.02175	0.963946	1.02819	0.949913	0.982181
1.06145	1.12921		1.02996	1.01808
1.1592	1.001	0.93227	1.03221	0.986039	0.972223
1.01825	1.15031	1.14629	1.15349	0.888112	0.95233
0.906761			1.05405
	1.09973			1.21486
1.08228			0.979569
1.08995	1.03855	1.03137	0.952623	1.06203	0.960366
0.975473			1.08519
1.62195	1.1161	0.993712	0.93806	0.85586	0.889949
1.32053	0.882921	0.972409	0.742002	0.982896	0.960889
0.88282	0.973042		1.06088	0.909456
1.02592	1.00012	0.96766	0.981184	0.97175	0.963202
1.37732			0.834953
1.06797			0.995863
1.11872	1.0598	1.11751	0.989667	0.994071	1.14085
0.929628	0.929377	0.943833	0.974194	1.07674	0.996844
	0.910959	1.04357		1.03819	1.28573
1.36261	0.99286	0.934361	0.841651	0.884556	1.07694
1.05547	0.862701	1.0743	1.14309	0.974202	0.918453
1.36665			1.04086
		1.2643			1.18372
0.967386	0.908518	0.88305	1.01812	0.993974	0.992751
1.22957	1.19559	1.28469	0.79344	0.83766	0.794832
1.15664	0.882199	0.858604	1.25519	0.872499	0.987109
1.03119		0.965694	0.989674		0.959387
0.926632			1.04354
1.15006	0.948486	1.02438	1.07359	1.0421	0.888921
1.24662			1.00904
0.94403	0.877425	0.936586	0.995893	1.06098	1.00895
1.17613	1.022	1.051	0.994993	0.971895	0.957026
	1.41112	1.26813		0.760664	0.960224
0.892934	1.10507	1.12798	0.975091	0.994327	0.953342
0.997785	0.913328	0.933318	1.16994	1.02796	0.925989
0.934204	0.925173	0.989436	1.12816	1.07595	1.06588
0.857425	0.80776	0.846753	1.08973	1.15825	1.0979
1.00256	1.06497	1.05271	1.03204	0.96128	0.944635
1.06771	0.988271	0.939993	1.03597	0.963002	0.989459
0.846938	0.865437		0.986611	0.846097
1.10303	2.03912	1.60968	0.625256	0.887723	0.721091
0.995996	0.954228		1.18649	1.18469
		1.06868			0.960698
1.06911	0.944859	0.939716	0.894319	0.96846	1.01987
0.970572			1.11719
0.867107	0.882856	0.89043	1.19936	1.03507	1.20897
0.863567	1.0015	0.916334	0.973864	1.06189	0.927368
		0.892911			1.03728
0.976935	0.807933	0.850672	1.01626	0.9607	0.961091
1.1031	1.00497	0.956802	1.10593	0.858443	0.908759
1.06891	1.11651	1.09275	0.940607	0.852422	0.903165
	0.838879	0.905579		0.89218	0.989506
	0.968981	0.932092		0.964665	0.965881
0.874572		0.849915	1.11814		0.976297
		1.35063			1.15692
0.964499	1.04017	1.03399	1.0442	1.06518	1.03533
1.03664	0.830312	0.935105	1.06013	1.23944	1.2609
		0.95606			1.1486
1.02084	1.0382		1.12984	1.07471
0.891156	0.897557	0.797457	1.10677	1.08977	1.06978
0.98857	0.980418		1.0618	1.02634
1.05374		0.927697	1.17823		0.893979
	0.976018			0.992208
1.41001	1.261	1.28024	0.942104	0.908562	0.915127
1.0365	0.848559	0.836441	0.855276	0.881368	0.857319
0.955793		0.902886	0.991687		0.787419
1.33766	0.981784	1.03817	0.910637	1.00656	1.0624
1.11832	1.16617	1.02797	1.00771	1.09616	1.0664
0.884384			0.757174
1.09428	0.992578	0.948383	1.0179	0.973788	0.976773
1.1226	0.919999	0.914284	1.12502	1.10629	1.10744
1.01734	1.36493	1.0136	0.975276	1.14398	0.963631
1.07805	0.86715		1.03779	1.1133
1.09993	1.15798	0.920326	1.25093	0.993877	1.03393
1.59757	0.815791	0.802388	1.15741	1.04849	1.15456
0.901366	0.898116	0.926115	1.11925	1.11125	1.09854
1.11147	0.954247	0.849805	1.04632	1.07327	0.99227
0.977751	0.951253		1.34905	1.12407
1.03827	1.11708	1.073	0.978778	0.884031	0.986771
1.06986		0.997584	0.78303		0.961403
1.17666	1.27461	1.15302	0.978828	0.795969	1.00439
1.07705	0.991192	0.956456	1.13659	1.01478	1.03161
0.906691	1.04285	1.08742	1.07143	1.033	1.13165
1.054		1.08714	0.945391		0.978274
1.1954			1.10004
1.11376			1.05367
1.1845	0.976314	1.06121	1.08325	1.0133	1.02739
1.42384	1.36289		1.13124	0.96099
1.06117	0.911859		1.08846	1.04112
0.612109			0.747268
1.0807	0.933696	0.974353	1.07605	0.880258	0.977681
0.916679	0.990312	1.00248	1.07044	1.04641	1.03151
1.00248	1.14584		0.9835	1.02041
1.07564	1.00647	0.910836	1.0855	1.103	1.08122
1.02361			1.09356
1.06764	1.05696	0.93856	1.29549	1.01038	1.04411
	0.7945	0.865096		1.07933	0.971195
0.703513			0.776276
1.24629	1.11127		0.795584	0.879944
1.0153		0.982002	1.10602		0.925926
1.06032	0.985253	0.971368	0.866309	0.899381	0.968011
0.894739	0.877234	0.85534	1.26027	1.13987	1.05053
0.89766		1.0705	1.14345		1.04987
1.10857			0.98389
	0.713644			0.798719
0.90609	0.880989	0.967513	0.956157	0.963807	1.03525
0.960098	1.05474	1.07533	0.939102	0.938393	0.930271
1.08337	0.993302	0.946037	0.940654	0.959326	0.854789
1.0278	0.948343		1.12848	0.889077
1.03797	0.905226	0.965135	1.01283	1.29185	0.958546
1.21652	0.930902	0.961522	1.00897	0.924184	0.974729
1.41875	1.16581	1.67072	0.974151	0.86144	0.668338
		0.951772			1.0875
1.13972	1.04084	1.04974	1.02454	0.916842	0.942828
1.07225	0.935112	0.901929	1.1029	0.854472	0.912637
1.1253	1.09287	1.16389	1.16214	1.0419	1.191
0.924031		0.91712	0.983341		0.978198
0.749087	0.63256	1.13008	1.59605	1.12557	1.10518
0.972886			0.928183
1.0426	1.12626	1.12389	0.987576	1.02706	1.04969
0.999448	1.14256	0.951956	1.08549	0.942292	1.02874
1.00882	1.05461	0.978345	1.02977	0.960863	0.895931
1.11687	0.915175	1.07096	0.997645	1.01511	1.01992
1.00383			1.06002
0.797608			0.798616
1.06451	0.892432	1.0408	1.03891	1.13409	0.876454
1.06175	1.02648	1.02817	0.917528	0.91694	0.91923
1.30831	1.1477	1.01928	0.815422	1.33777	1.03437
[truncated: 5,859 more rows]

## Sheet: repeat1
Protein accession	Protein description	MW [kDa]	Score	Coverage [%]	#Peptides	#PSMs	#Unique peptides	CK	Shading	Shading/CK Ratio	Shading/CK P value
A0A068JE97	Chalcone-flavonone isomerase family protein (Fragment)	15.295	30.872	36.5	3	6	1	1.04988	0.992271	0.945	0.301456
A0A088AWR2	Phytochrome B	122.51	53.651	5.2	5	6	2	1.01899	1.14588	1.125	0.0242208
A0A088AWU8	Senescence-associated protein	19.994	16.673	21.6	3	7	1	0.763497	1.00983	1.323
A0A097PL84	Nitrilase/cyanide hydratase and apolipoprotein N-acyltransferase family protein (Fragment)	32.593	159.87	31	8	16	8	1.01741	1.00112	0.984	0.613962
A0A097PLN0	RNA ligase/cyclic nucleotide phosphodiesterase family protein (Fragment)	17.551	9.9313	10.9	1	2	1	0.989283	0.874257	0.884
A0A097PLS8	Bushy growth protein (Fragment)	25.9	11.569	7.5	2	2	2	0.885519	0.88713	1.002
A0A097PNF1	Iron-sulfur cluster biosynthesis family protein (Fragment)	50.542	79.198	13	4	6	4	0.931233	1.07459	1.154	0.00976588
A0A097PPW1	15-cis-zeta-carotene isomerase (Fragment)	32.4	17.308	7.3	2	3	2	0.981841	0.992011	1.01	0.57546
A0A097PQ75	Haloacid dehalogenase-like hydrolase superfamily protein (Fragment)	33.678	7.7543	3.7	1	1	1	1.07927	1.02048	0.946
A0A097PRM6	EMB1873 protein (Fragment)	39.898	5.9495	3.9	1	1	1	1.01455	0.893866	0.881
A0A0B5E2K6	Tau class glutathione S-transferase	25.447	20.274	12.6	3	5	1	1.09075	1.11233	1.02
A0A0F7EWB9	Ribulose bisphosphate carboxylase large chain (Fragment)	24.591	7.767	70	18	274	1	1.42854	1.03517	0.725	0.146654
A0A0R0E3J7	Transducin beta-like protein 3 (Fragment) OS=Glycine soja GN=glysoja_016645 PE=4 SV=1	48.996	22.03	7.4	3	3	3	0.970951	0.958215	0.987
A0A0R0E4B5	Elongation factor G, mitochondrial	77.061	68.969	7.5	4	4	4	1.34237	1.02767	0.766	0.00779346
A0A0R0E4H1	uncharacterized protein	38.775	63.383	12.9	4	8	2	1.04275	1.01032	0.969	0.788599
A0A0R0E506	B3 domain-containing transcription factor VRN1 OS=Glycine soja GN=glysoja_024310 PE=4 SV=1	47.236	22.557	6.7	3	3	3	1.03942	1.02354	0.985	0.93396
A0A0R0E752	uncharacterized protein	102.38	169.77	18.4	16	32	15	0.9355	1.04764	1.12	0.0701276
A0A0R0E8N5	Uricase	35.171	90.517	28.2	9	19	9	1.03518	1.0071	0.973	0.854302
A0A0R0E8X0	Flap endonuclease 1	37.204	30	13	4	6	4	0.827106	0.849072	1.027	0.699928
A0A0R0E8X8	Pectate lyase	49.492	65.846	15	7	10	3	1.01431	1.18846	1.172	0.0377361
A0A0R0EAJ0	IST1 like OS=Glycine soja GN=glysoja_015308 PE=4 SV=1	27.62	9.6887	5	1	1	1	1.30993	0.961148	0.734
A0A0R0EB47	Peroxisomal membrane protein PMP34 OS=Glycine soja GN=glysoja_012589 PE=3 SV=1	35.333	38.167	15.9	5	9	3	0.958841	1.00705	1.05	0.825662
A0A0R0EB56	uncharacterized protein	35.768	56.025	15.5	4	8	3	1.08247	1.06428	0.983	0.895112
A0A0R0EBT5	Lectin OS=Glycine soja GN=glysoja_041477 PE=3 SV=1	25.423	104.45	26.4	5	11	5	1.04594	1.0136	0.969	0.743634
A0A0R0EBW6	A-kinase anchor protein 17B OS=Glycine soja GN=glysoja_043845 PE=4 SV=1	37.658	13.905	5.2	2	3	2	1.1334	1.12676	0.994
A0A0R0ECZ6	uncharacterized protein	22.212	28.43	21.4	3	3	2	1.16977	1.57413	1.346
A0A0R0EDH9	uncharacterized protein	36.948	74.276	9.4	2	4	2	1.0407	1.03074	0.99	0.359728
A0A0R0EE15	Chorismate synthase	41.504	153.53	28.5	11	20	2	1.03216	1.02272	0.991	0.770952
A0A0R0EEL8	Ubiquitin carboxyl-terminal hydrolase OS=Glycine soja GN=glysoja_013884 PE=3 SV=1	28.025	38.346	18.1	5	5	5	1.03626	1.01787	0.982	0.401999
A0A0R0EEU8	Trihelix transcription factor GTL2 OS=Glycine soja GN=glysoja_013845 PE=4 SV=1	77.036	-2	3	2	3	1	0.964662	1.09314	1.133
A0A0R0EFQ6	Aspartic proteinase-like protein 2 OS=Glycine soja GN=glysoja_013890 PE=3 SV=1	31.66	16.259	8	2	2	2	1.08009	1.28158	1.187	0.00351457
A0A0R0EFX2	Zeta-carotene desaturase	54.22	24.72	22.9	10	15	3	1.21813	1.18656	0.974
A0A0R0EHA2	GC-rich sequence DNA-binding factor isogeny OS=Cajanus cajan GN=KK1_018303 PE=4 SV=1	95.395	18.992	2.4	2	2	1	1.13992	0.991142	0.869
A0A0R0EI44	Enhancer of polycomb-like protein	53.062	11.422	4.6	2	2	2	2.21441	0.477135	0.215
A0A0R0EIR6	Glycosyltransferase	54.474	25.848	8.3	4	5	4	1.05207	1.04271	0.991	0.490744
A0A0R0EJ07	Glutamate synthase [NADH], amyloplastic OS=Glycine soja GN=glysoja_047986 PE=4 SV=1	222.24	7.0095	5.8	12	16	1	0.727749	1.30854	1.798
A0A0R0EJ71	Mannose-1-phosphate guanyltransferase alpha OS=Glycine soja GN=glysoja_032502 PE=4 SV=1	45.082	27.219	17.5	6	11	3	1.0158	1.01221	0.996	0.90494
A0A0R0EJA3	Calreticulin OS=Glycine soja GN=glysoja_030212 PE=3 SV=1	48.502	192.43	37.7	16	71	3	1.01894	0.957302	0.94	0.605644
A0A0R0EJL8	uncharacterized protein	19.324	114.14	27.9	4	7	4	1.03744	1.01717	0.98	0.504634
A0A0R0EL35	COP9 signalosome complex subunit 2 OS=Glycine soja GN=glysoja_011154 PE=4 SV=1	50.93	61.831	15.7	6	8	1	0.87975	0.967597	1.1
A0A0R0ELA7	Pre-mRNA-processing factor 40 like A OS=Glycine soja GN=glysoja_037929 PE=4 SV=1	114.81	30.28	4.1	4	5	4	1.09919	1.23264	1.121	0.207493
A0A0R0ELP2	GDSL esterase/lipase OS=Glycine soja GN=glysoja_011175 PE=4 SV=1	43.724	46.014	16	7	11	7	0.957726	1.20376	1.257	0.581585
A0A0R0ENI1	RAR1-2 OS=Glycine max GN=GLYMA_20G151900 PE=2 SV=1	20.952	15.395	12.6	2	2	2	0.896246	1.17988	1.316
A0A0R0EPA1	uncharacterized protein	30.561	70.747	26.7	6	20	4	1.10515	1.04047	0.941	0.811086
A0A0R0EPP1	3-phosphoinositide-dependent protein kinase 1 OS=Glycine soja GN=glysoja_000601 PE=4 SV=1	40.561	22.023	7.7	3	4	3	0.979257	0.950843	0.971
A0A0R0EPX0	Nudix hydrolase 26, chloroplastic OS=Glycine soja GN=glysoja_000638 PE=3 SV=1	14.072	26.908	23	2	4	1	1.01843	0.96171	0.944	0.399788
A0A0R0EQ02	Phosphoribosylaminoimidazole carboxylase, chloroplastic OS=Glycine soja GN=glysoja_038117 PE=3 SV=1	58.954	110.69	16.6	6	11	6	1.0293	1.03108	1.002	0.414496
A0A0R0ERF5	uncharacterized protein	167.31	11.757	1.1	2	2	2	1.23694	1.23257	0.996
A0A0R0ERF9	Chlorophyll a-b binding protein CP26, chloroplastic OS=Glycine soja GN=glysoja_013939 PE=3 SV=1	30.895	81.417	56.6	13	98	2	1.01087	1.00994	0.999	0.592134
A0A0R0ERR1	3-dehydroquinate synthase OS=Glycine soja GN=glysoja_021561 PE=4 SV=1	43.993	6.3164	2	1	1	1	1.1982	0.927899	0.774
A0A0R0ESQ8	uncharacterized protein	25.83	14.77	10.3	2	2	2	0.959874	1.08477	1.13
A0A0R0ESU5	Ankyrin-1 OS=Glycine soja GN=glysoja_001766 PE=4 SV=1	48.978	26.683	8.3	4	5	4	1.62601	1.04784	0.644
A0A0R0ETA6	uncharacterized protein	241.95	6.5514	0.4	1	1	1	1.267	0.986786	0.779
A0A0R0ETG1	Peptidyl-prolyl cis-trans isomerase	18.955	41.332	40	7	18	3	0.971369	0.993702	1.023	0.708782
A0A0R0ETK5	uncharacterized protein	57.062	9.4306	2.5	1	1	1	1.36462	0.682268	0.5
A0A0R0ETX2	D-arabinono-1,4-lactone oxidase OS=Glycine soja GN=glysoja_036078 PE=4 SV=1	64.889	19.045	6.3	3	3	3	1.03327	1.09638	1.061	0.443603
A0A0R0ETX7	uncharacterized protein	39.769	101.59	17.4	5	10	5	1.14382	1.14495	1.001	0.368356
A0A0R0EUZ8	GDSL esterase/lipase OS=Glycine soja GN=glysoja_032490 PE=4 SV=1	40.806	45.467	30.3	9	14	2	1.34114	1.07335	0.8	0.350825
A0A0R0EV02	uncharacterized protein	32.75	10.559	4.7	1	1	1	0.987998	1.05975	1.073
A0A0R0EVI2	Putative oxidoreductase C23D3.11 OS=Glycine soja GN=glysoja_023000 PE=3 SV=1	30.894	26.422	14.1	3	3	3	0.828143	1.02773	1.241
A0A0R0EVM7	Glutamine synthetase	39.14	13.158	39.3	10	32	2	1.13761	1.14521	1.007
A0A0R0EVY0	uncharacterized protein	61.886	27.305	4.5	2	2	1	1.08243	0.973933	0.9
A0A0R0EW30	uncharacterized protein	47.315	10.241	40.5	16	39	1	1.08314	1.14049	1.053
A0A0R0EW54	uncharacterized protein	61.617	6.0289	1.3	1	1	1	1.17902	0.842267	0.714
A0A0R0EWL1	uncharacterized protein	77.45	36.013	27.2	16	34	4	0.803775	0.989728	1.231
A0A0R0EWU2	6-phosphofructo-2-kinase/fructose-2, 6-bisphosphatase OS=Glycine soja GN=glysoja_049364 PE=4 SV=1	76.746	56.273	14.2	9	20	5	0.942512	1.17249	1.244	0.0385447
A0A0R0EXI7	DNA-directed RNA polymerases I and III subunit RPAC1 OS=Glycine soja GN=glysoja_022542 PE=4 SV=1	32.732	30.604	10.6	2	2	2	1.03753	1.00922	0.973	0.889472
A0A0R0EXQ0	Putative G3BP-like protein OS=Glycine soja GN=glysoja_019209 PE=4 SV=1	39.869	7.605	13.3	7	11	1	1.54454	0.972238	0.629
A0A0R0EY64	Transcription initiation factor TFIID subunit 6 OS=Glycine soja GN=glysoja_045276 PE=4 SV=1	58.55	25.843	4.8	2	3	2	1.25174	0.887294	0.709
A0A0R0EY92	Bifunctional dihydroflavonol 4-reductase/flavanone 4-reductase OS=Glycine soja GN=glysoja_035337 PE=4 SV=1	35.786	97.243	35.1	10	24	8	0.97878	0.987358	1.009	0.687974
A0A0R0EYI4	uncharacterized protein	16.794	7.3183	14.6	3	7	1	1.05797	1.20119	1.135	0.278791
A0A0R0EYQ2	FHA domain-containing protein DDL OS=Glycine soja GN=glysoja_042544 PE=4 SV=1	33.797	14.16	8.4	2	4	2	1.07828	1.15595	1.072
A0A0R0EYT8	uncharacterized protein	23.15	7.0867	4.7	1	1	1	0.497217	0.837726	1.685
A0A0R0EZH9	Mitogen-activated protein kinase	68.717	17.188	4.7	3	4	2	0.494207	0.539873	1.092
A0A0R0F016	Carbonic anhydrase	26.139	25.042	30.7	6	21	1	1.12676	1.31036	1.163
A0A0R0F0E0	uncharacterized protein	17.459	39.477	19.2	3	6	3	1.24294	0.974142	0.784	0.081172
A0A0R0F0F9	Putative quinone-oxidoreductase like, chloroplastic OS=Glycine soja GN=glysoja_048697 PE=4 SV=1	34.4	28.973	15.4	5	9	3	1.07214	0.792649	0.739
A0A0R0F142	uncharacterized protein	12.562	8.8873	10.6	1	1	1	1.05057	0.943697	0.898
A0A0R0F1G4	Ankyrin repeat domain-containing protein 13B OS=Glycine soja GN=glysoja_001745 PE=4 SV=1	32.065	6.0585	2.8	1	1	1	0.934009	1.14673	1.228
A0A0R0F259	Pyruvate decarboxylase isozyme 2 OS=Cajanus cajan GN=KK1_031692 PE=4 SV=1	65.272	50.749	12	6	11	6	1.12239	0.994057	0.886	0.138864
A0A0R0F2Z4	2,3-bisphosphoglycerate-independent phosphoglycerate mutase OS=Glycine soja GN=glysoja_001083 PE=4 SV=1	60.836	243.81	43.8	22	59	2	1.05474	0.689344	0.654	0.616287
A0A0R0F3E9	Putative Xaa-Pro aminopeptidase P OS=Glycine soja GN=glysoja_001869 PE=3 SV=1	77.636	102.31	20.2	11	16	10	1.065	1.10587	1.038	0.448152
A0A0R0F3J1	Putative polygalacturonase OS=Glycine soja GN=glysoja_028796 PE=3 SV=1	53.263	52.469	12.4	4	9	4	1.12769	0.879313	0.78	0.1806
A0A0R0F536	uncharacterized protein	36.497	91.912	26.2	6	8	6	0.966615	0.985337	1.019	0.843882
A0A0R0F5H7	Disease resistance protein RPP13 OS=Glycine soja GN=glysoja_045795 PE=3 SV=1	96.324	11.318	1.8	2	2	2	1.01925	1.42262	1.396
A0A0R0F5Q2	3-oxoacyl-[acyl-carrier-protein] reductase, chloroplastic OS=Glycine soja GN=glysoja_025262 PE=4 SV=1	33.535	78.497	24.1	6	19	1	0.503272	0.238972	0.475	0.9913
A0A0R0F5U2	Ras-related protein RABE1c OS=Glycine soja GN=glysoja_025497 PE=4 SV=1	23.904	16.032	56.9	11	28	1	1.06504	1.06327	0.998	0.979833
A0A0R0F6M9	Glucose-1-phosphate adenylyltransferase	58.147	12.566	47.8	25	71	2	0.797872	0.958171	1.201	0.541926
A0A0R0F761	Beta-form rubisco activase OS=Glycine max GN=RCAbeta PE=2 SV=1	48.894	323.31	70.8	25	230	8	1.06252	1.05863	0.996	0.738429
A0A0R0F7Q2	uncharacterized protein	74.65	27.695	6.7	4	5	4	0.658024	0.98837	1.502	0.527194
A0A0R0F8V6	uncharacterized protein	38.328	12.696	6.1	2	2	2	1.14306	1.10851	0.97
A0A0R0F8Z5	Xylose isomerase	53.926	323.31	56.4	23	49	23	1.06736	1.06291	0.996	0.174994
A0A0R0F9H0	uncharacterized protein	31.123	-2	3.3	1	1	1	0.913417	0.699439	0.766
A0A0R0F9P4	uncharacterized protein	42.059	15.413	6	2	2	1	0.985659	0.911607	0.925
A0A0R0F9Y1	uncharacterized protein	141.4	18.909	3.2	3	3	3	0.862827	0.946135	1.097
A0A0R0FB29	Levodione reductase OS=Glycine soja GN=glysoja_011646 PE=4 SV=1	29.572	12.469	6	1	2	1	0.984448	0.9317	0.946
A0A0R0FC05	Geminivirus Rep-interacting motor protein (Fragment) OS=Glycine soja GN=glysoja_041302 PE=3 SV=1	130.19	62.5	16	17	21	5	1.18866	1.0055	0.846	0.442659
A0A0R0FC11	Membrane-bound O-acyltransferase domain-containing protein 2 OS=Glycine soja GN=glysoja_033348 PE=3 SV=1	51.997	42.784	8.6	4	7	2	1.33713	1.12108	0.838	0.492397
A0A0R0FCR9	Ribonuclease J OS=Glycine soja GN=glysoja_033320 PE=4 SV=1	87.305	18.766	11	8	12	2	1.11034	1.02381	0.922	0.668911
A0A0R0FCW9	uncharacterized protein	30.65	72.557	34.3	9	16	8	1.13532	1.01489	0.894	0.743567
A0A0R0FDK6	Lysosomal Pro-X carboxypeptidase OS=Glycine soja GN=glysoja_013032 PE=4 SV=1	48.981	69.001	11.7	5	12	5	1.12971	1.03242	0.914	0.37392
A0A0R0FDT4	GDSL esterase/lipase OS=Glycine soja GN=glysoja_028339 PE=4 SV=1	35.307	31.849	18.6	3	3	3	0.884441	1.08801	1.23	0.215658
A0A0R0FDT6	uncharacterized protein	40.111	105.84	53.5	16	48	1	0.971415	0.863403	0.889
A0A0R0FDY4	Bifunctional protein FolD OS=Glycine soja GN=glysoja_028859 PE=3 SV=1	32.304	68.025	28.9	7	11	7	1.04079	1.01231	0.973	0.820155
A0A0R0FE22	40S ribosomal protein S26-1 OS=Glycine soja GN=glysoja_028342 PE=4 SV=1	14.903	117.9	49.6	8	19	1	0.998605	1.25761	1.259
A0A0R0FE66	Ankyrin repeat and zinc finger domain-containing protein 1 OS=Glycine soja GN=glysoja_037340 PE=4 SV=1	72.684	21.739	4.9	3	3	3	0.833627	1.20688	1.448
A0A0R0FE87	uncharacterized protein	318.3	7.2724	4.9	12	12	1	1.25684	0.723695	0.576
A0A0R0FEL1	Putative disease resistance protein OS=Glycine soja GN=glysoja_044484 PE=3 SV=1	94.491	6.8489	1.1	1	1	1	1.05518	0.87545	0.83
A0A0R0FEM3	uncharacterized protein	49.466	195.55	35	12	24	12	1.06854	0.916173	0.857	0.115146
A0A0R0FEQ4	uncharacterized protein	30.041	7.0204	4.1	1	1	1	1.22655	1.16905	0.953
A0A0R0FEX4	uncharacterized protein	109.16	65.473	6.8	6	9	6	0.964982	0.900236	0.933	0.444716
A0A0R0FFE5	La protein like OS=Glycine soja GN=glysoja_050088 PE=4 SV=1	46.509	17.36	5.3	3	4	3	1.29772	0.575317	0.443
A0A0R0FFH5	Glucose-6-phosphate 1-dehydrogenase	60.885	15.071	19.2	10	20	2	0.952943	0.995236	1.044	0.325935
A0A0R0FFK8	uncharacterized protein	42.183	16.454	5.2	2	2	2	1.15616	0.72157	0.624
A0A0R0FFL1	uncharacterized protein	22.754	27.815	14.4	2	2	2	0.868537	1.03993	1.197	0.0394023
A0A0R0FGJ1	Receptor-like protein kinase FERONIA OS=Glycine soja GN=glysoja_042350 PE=3 SV=1	95.134	7.3766	2.7	2	2	1	0.79443	0.771528	0.971
A0A0R0FH00	Heat shock cognate 70 kDa protein 2 OS=Glycine soja GN=glysoja_016175 PE=3 SV=1	71.232	26.35	48.4	27	143	1	0.816077	0.877866	1.076	0.566268
A0A0R0FH73	uncharacterized protein	66.27	20.976	5.8	4	11	3	0.671567	0.872742	1.3	0.0450751
A0A0R0FHZ8	uncharacterized protein	25.029	46.064	27.1	4	8	3	1.09453	0.980098	0.895	0.76195
A0A0R0FIA2	Putative methyltransferase WBSCR22 OS=Glycine soja GN=glysoja_027564 PE=4 SV=1	26.572	14.799	11	2	3	2	0.842303	1.04155	1.237	0.0827298
A0A0R0FJ88	Cytosolic purine 5'-nucleotidase OS=Glycine soja GN=glysoja_004251 PE=4 SV=1	70.374	24.077	20.6	11	15	3	1.29162	1.1495	0.89
A0A0R0FJG7	5'-nucleotidase domain-containing protein OS=Glycine soja GN=glysoja_005728 PE=4 SV=1	50.643	14.577	5.3	2	2	2	0.922314	1.08103	1.172
A0A0R0FKW8	ABC transporter G family member 32 OS=Glycine soja GN=glysoja_011753 PE=3 SV=1	135.78	58.841	8.2	10	12	8	1.1213	0.962645	0.859	0.192723
A0A0R0FL97	uncharacterized protein	39.373	41.493	24.5	7	12	2	0.895807	1.0075	1.125
A0A0R0FLA7	Nucleoside-triphosphatase (Fragment) OS=Cajanus cajan GN=KK1_024887 PE=4 SV=1	42.958	70.007	14.4	4	7	2	1.0597	1.01336	0.956	0.256786
A0A0R0FLQ3	Hydroxymethylglutaryl-CoA synthase OS=Glycine soja GN=glysoja_033355 PE=4 SV=1	50.319	26.603	17.5	7	11	4	0.988311	1.00595	1.018	0.34128
A0A0R0FLS7	Translocon-associated protein subunit beta OS=Glycine max PE=2 SV=1	16.709	28.899	17.4	2	10	2	0.919771	0.946236	1.029	0.497205
A0A0R0FM59	Glucose-6-phosphate 1-dehydrogenase	59.27	82.79	26.1	14	17	3	1.13403	0.951069	0.839	0.194795
A0A0R0FML1	uncharacterized protein	37.279	12.918	7.8	2	2	2	1.00536	1.13894	1.133	0.0126515
A0A0R0FMM6	Glycosyltransferase OS=Glycine max PE=3 SV=2	30.858	11.935	5.9	2	3	2	1.27435	0.843814	0.662	0.0110751
A0A0R0FNA1	Valine--tRNA ligase OS=Glycine soja GN=glysoja_035400 PE=3 SV=1	22.199	47.9	22.4	3	3	3	0.927276	1.00053	1.079
A0A0R0FND9	Adenylate kinase B OS=Glycine soja GN=glysoja_033318 PE=3 SV=1	26.641	240.69	61.6	12	28	1	1.07806	0.994069	0.922	0.810529
A0A0R0FPY7	Peptidyl-prolyl cis-trans isomerase CYP40 OS=Glycine soja GN=glysoja_042169 PE=4 SV=1	39.216	36.217	14.4	4	9	3	1.2358	1.10217	0.892	0.523
A0A0R0FQB9	Valine--tRNA ligase OS=Glycine soja GN=glysoja_035400 PE=3 SV=1	45.927	59.811	20.1	8	13	8	1.0791	0.912657	0.846	0.486574
A0A0R0FQJ5	uncharacterized protein	38.017	10.417	4.2	2	2	2	1.38568	1.05443	0.761
A0A0R0FR69	Histidinol-phosphate aminotransferase, chloroplastic OS=Glycine soja GN=glysoja_024147 PE=3 SV=1	42.485	57.288	26.1	6	9	6	0.971947	0.968074	0.996	0.841484
A0A0R0FS04	UPF0326 protein OS=Glycine soja GN=glysoja_029076 PE=4 SV=1	23.628	31.077	14.9	3	5	3	0.859345	0.998321	1.162	0.320439
A0A0R0FSJ3	Exonuclease 3'-5' domain-containing protein 1 OS=Glycine soja GN=glysoja_009035 PE=4 SV=1	38.562	38.94	15.2	4	5	4	0.956829	1.10261	1.152	0.611249
A0A0R0FSS2	uncharacterized protein	91.281	288.75	23.1	17	22	2	0.993215	1.14021	1.148
A0A0R0FST1	Zinc finger CCCH domain-containing protein 48 OS=Cajanus cajan GN=KK1_040052 PE=4 SV=1	40.503	17.886	9.4	3	3	3	1.01561	1.11672	1.1
A0A0R0FSY2	Chlorophyll a-b binding protein CP26, chloroplastic OS=Glycine soja GN=glysoja_014031 PE=3 SV=1	30.754	30.974	53.6	12	110	2	1.03723	0.982513	0.947	0.618437
A0A0R0FTU5	uncharacterized protein	31.292	8.5263	22.1	5	16	1	0.931625	1.03648	1.113
A0A0R0FUH4	uncharacterized protein	140.42	7.8941	1	1	1	1	0.865568	1.21539	1.404
A0A0R0FUP5	uncharacterized protein	42.15	25.21	5.1	2	4	2	0.887086	1.1593	1.307	0.0434411
A0A0R0FUS9	Activating signal cointegrator 1 complex subunit 1 OS=Glycine soja GN=glysoja_030784 PE=4 SV=1	52.845	32.636	10.7	4	4	4	1.12833	1.08901	0.965
A0A0R0FUV4	Eukaryotic initiation factor 4A-10 OS=Glycine soja GN=glysoja_022391 PE=3 SV=1	46.645	15.067	37.3	18	64	2	0.900669	0.952057	1.057	0.930846
A0A0R0FVH5	3-hydroxyisobutyryl-CoA hydrolase 1 OS=Glycine soja GN=glysoja_032117 PE=3 SV=1	38.206	76.253	31.6	10	14	10	1.05605	1.00637	0.953	0.0466392
A0A0R0FVX1	uncharacterized protein	58.675	17.157	12.6	5	7	2	0.929511	0.889992	0.957
A0A0R0FW30	Peptidyl-prolyl cis-trans isomerase	16.698	136.59	46.1	7	19	2	1.16867	1.07812	0.923	0.606593
A0A0R0FW44	GDSL esterase/lipase OS=Glycine soja GN=glysoja_018677 PE=4 SV=1	42.795	85.433	32.2	11	16	11	1.02969	1.05765	1.027	0.954562
A0A0R0FWS9	uncharacterized protein	202.59	37.753	13.7	21	34	5	1.03751	1.15269	1.111	0.240623
A0A0R0FWW7	Putative aldo-keto reductase 1 OS=Glycine soja GN=glysoja_035564 PE=4 SV=1	11.73	-2	9.4	1	1	1	1.04921	1.10885	1.057
A0A0R0FZI0	O-glucosyltransferase rumi like OS=Glycine soja GN=glysoja_046485 PE=4 SV=1	61.05	30.86	9.1	4	4	1	1.38192	0.92129	0.667
A0A0R0FZM5	GAMYB-binding protein family protein OS=Glycine max GN=GBP2 PE=2 SV=1	55.266	37.483	12.8	5	7	2	0.932282	1.04597	1.122	0.605516
A0A0R0G0K3	uncharacterized protein	51.004	179.56	27.5	12	30	1	1.14039	0.971621	0.852	0.449631
A0A0R0G0P5	Aspartic proteinase nepenthesin-2 OS=Glycine soja GN=glysoja_012427 PE=3 SV=1	45.028	101.24	23.7	10	17	10	1.13988	1.00434	0.881	0.0552887
A0A0R0G146	uncharacterized protein	16.156	6.5901	5.4	1	2	1	1.18395	1.18164	0.998	0.983833
A0A0R0G2Z9	uncharacterized protein	15.837	41.426	28.3	3	4	3	1.00233	0.985026	0.983	0.767161
A0A0R0G375	uncharacterized protein	92.747	12.819	2	2	2	2	1.37667	1.06668	0.775
A0A0R0G385	uncharacterized protein	23.296	19.069	12	2	4	1	0.814364	1.04636	1.285
A0A0R0G3L8	Phospho-2-dehydro-3-deoxyheptonate aldolase	54.907	190.48	34.1	15	58	8	0.95476	1.05557	1.106	0.841915
A0A0R0G4A5	Separin OS=Cajanus cajan GN=KK1_017713 PE=4 SV=1	62.197	13.403	3.5	2	3	2	1.26005	1.25407	0.995
A0A0R0G4P9	Guanine nucleotide exchange factor, putative OS=Medicago truncatula GN=MTR_8g056900 PE=4 SV=2	177.17	96.288	8	12	13	12	1.1304	0.946139	0.837	0.207493
A0A0R0G4R1	RNA-binding protein 24 OS=Glycine soja GN=glysoja_047495 PE=4 SV=1	13.71	9.3033	16.1	2	4	1	0.748071	1.18973	1.59
A0A0R0G4R9	uncharacterized protein	18.975	19.048	10.8	3	3	3	1.46175	0.901461	0.617	0.044102
A0A0R0G538	Ubiquitin thioesterase otubain-like OS=Glycine soja GN=glysoja_005675 PE=4 SV=1	26.222	59.859	29.6	7	11	3	1.01693	1.02536	1.008	0.857818
A0A0R0G554	Lipoxygenase	96.641	323.31	58.7	51	363	3	0.845397	1.36615	1.616	0.000208906
A0A0R0G5K4	uncharacterized protein	21.147	-2	3.6	1	1	1	1.36068	1.02242	0.751
A0A0R0G5Z0	Pentatricopeptide repeat-containing protein, chloroplastic OS=Glycine soja GN=glysoja_011404 PE=4 SV=1	64.355	11.919	4	2	2	2	0.87862	1.30215	1.482
A0A0R0G600	uncharacterized protein	38.868	16.333	4.7	1	2	1	0.948024	1.0347	1.091	0.0450656
A0A0R0G6D0	uncharacterized protein	231.19	205.89	10.5	22	27	6	0.92254	1.01387	1.099
A0A0R0G721	Reticuline oxidase-like protein OS=Glycine soja GN=glysoja_012345 PE=4 SV=1	60.691	73.472	20.6	10	12	9	1.14505	0.948355	0.828	0.093215
A0A0R0G7L1	uncharacterized protein	12.908	5.9894	6.2	1	2	1	1.0514	1.04741	0.996
A0A0R0G7T3	Anaphase-promoting complex subunit 7 OS=Glycine soja GN=glysoja_010123 PE=4 SV=1	50.129	6.0785	2.9	1	1	1	1.13171	1.17754	1.04
A0A0R0G7U1	Mitochondrial import inner membrane translocase subunit TIM50 OS=Glycine soja GN=glysoja_028143 PE=4 SV=1	36.066	9.7397	4.7	1	1	1	0.968213	1.22903	1.269
A0A0R0G869	Pyruvate dehydrogenase E1 component subunit beta, mitochondrial OS=Glycine soja GN=glysoja_028197 PE=4 SV=1	37.971	8.9328	34	11	37	1	1.49067	1.15019	0.772	0.413619
A0A0R0G8W1	5'-adenylylsulfate reductase 3, chloroplastic OS=Glycine soja GN=glysoja_010014 PE=4 SV=1	40.675	78.208	13.8	4	7	4	1.2516	0.957726	0.765	0.150057
A0A0R0G8Y0	Oligoribonuclease OS=Glycine soja GN=glysoja_038239 PE=4 SV=1	24.251	8.8393	6.9	1	2	1	1.08276	1.03331	0.954	0.750366
A0A0R0G8Z2	Cysteine proteinase inhibitor	22.515	57.463	39.5	6	16	2	1.17807	1.17309	0.996	0.937711
A0A0R0G904	Cyclin-dependent kinase C-2 OS=Glycine soja GN=glysoja_038235 PE=3 SV=1	44.526	13.44	7.5	3	5	2	1.77078	0.787052	0.444
A0A0R0G928	uncharacterized protein	130.92	323.31	30.3	31	58	2	1.04214	0.99529	0.955	0.958075
A0A0R0G968	MACPF domain-containing protein CAD1 OS=Glycine soja GN=glysoja_032766 PE=4 SV=1	32.846	17.797	7.8	2	3	2	0.980289	1.01114	1.031	0.512012
A0A0R0GAA6	Beta-galactosidase	81.457	60.114	13.4	7	9	6	0.994791	0.920746	0.926	0.214542
A0A0R0GAV8	Acyl-CoA dehydrogenase family member 10 OS=Glycine soja GN=glysoja_037383 PE=4 SV=1	92.052	12.465	10.3	9	17	2	0.889002	0.613548	0.69
A0A0R0GB74	Putative adenylate kinase 2, chloroplastic OS=Glycine soja GN=glysoja_045037 PE=3 SV=1	66.294	157.28	33.4	17	27	5	1.01831	1.10555	1.086	0.232677
A0A0R0GBB6	DEAD-box ATP-dependent RNA helicase 2 OS=Glycine soja GN=glysoja_019864 PE=4 SV=1	45.971	191.6	49.3	20	47	18	1.09242	0.986478	0.903	0.178791
A0A0R0GBI4	Peptidyl-prolyl cis-trans isomerase	19.905	28.356	21.5	4	6	4	1.13062	1.05223	0.931	0.416874
A0A0R0GBQ3	G-protein coupled receptor 1 OS=Glycine soja GN=glysoja_039990 PE=4 SV=1	32.292	6.4211	5.3	1	1	1	0.94379	1.10156	1.167
A0A0R0GC63	Protein SRC2 OS=Glycine max GN=SRC2 PE=2 SV=1	30.604	11.645	5.9	2	2	2	1.27176	1.0272	0.808
A0A0R0GCQ2	uncharacterized protein	43.372	35.761	13.4	4	6	4	1.09785	0.974835	0.888	0.177439
A0A0R0GCT9	Carboxypeptidase	36.734	31.027	16.6	5	5	5	1.42903	0.889775	0.623	0.239992
A0A0R0GD00	uncharacterized protein	96.731	53.876	7.4	6	7	3	1.14142	0.980135	0.859	0.573123
A0A0R0GD84	Putative aarF domain-containing protein kinase, chloroplastic OS=Glycine soja GN=glysoja_039349 PE=4 SV=1	63.126	116.8	21.1	11	13	11	1.04843	1.03454	0.987	0.886468
A0A0R0GDS6	uncharacterized protein	140.77	73.101	7.9	7	9	1	1.24376	0.660096	0.531
A0A0R0GDY6	Acetyl-CoA acetyltransferase, cytosolic 1 OS=Glycine soja GN=glysoja_031194 PE=3 SV=1	41.556	268.74	64.1	16	40	15	1.10024	0.989172	0.899	0.191051
A0A0R0GE15	E3 ubiquitin-protein ligase RGLG2 OS=Glycine soja GN=glysoja_042952 PE=4 SV=1	44.393	81.926	21.6	6	6	3	0.984214	1.17809	1.197	0.145389
A0A0R0GEJ0	Thylakoid lumenal 29 kDa protein, chloroplastic OS=Glycine soja GN=glysoja_032245 PE=3 SV=1	29.738	81.928	56.8	11	51	2	0.983156	1.21713	1.238	0.0631625
A0A0R0GF16	Annexin	33.89	35.083	45.3	13	25	3	1.07457	1.30807	1.217	0.407828
A0A0R0GFB2	Vicianin hydrolase (Fragment) OS=Glycine soja GN=glysoja_031247 PE=3 SV=1	57.542	76.531	15.3	9	27	7	1.02119	1.04574	1.024	0.97887
A0A0R0GFK8	uncharacterized protein	71.769	22.725	5.3	4	4	2	1.51437	1.16613	0.77	0.331515
A0A0R0GFW6	Phosphoglycerate kinase	50.066	323.31	67.9	28	194	6	1.12253	0.990463	0.882	0.0725468
A0A0R0GG40	HVA22-like protein	34.924	25.706	13.8	3	3	3	1.14244	0.94806	0.83
A0A0R0GG96	3-isopropylmalate dehydratase OS=Glycine soja GN=glysoja_008620 PE=4 SV=1	54.666	185.33	40	16	45	1	0.809272	1.08476	1.34	0.119111
A0A0R0GGB7	Large proline-rich protein BAG6 OS=Glycine soja GN=glysoja_040266 PE=4 SV=1	96.599	96.164	8.4	6	8	2	1.09659	1.11824	1.02	0.903585
A0A0R0GGG5	uncharacterized protein	35.46	11.4	4.9	2	2	2	0.613816	0.395064	0.644
A0A0R0GGI3	uncharacterized protein	75.343	10.551	10.2	5	7	1	0.927243	1.01678	1.097
A0A0R0GH45	uncharacterized protein	56.398	23.747	4.4	2	3	2	0.971784	1.24914	1.285	0.084241
A0A0R0GI14	uncharacterized protein	41.327	14.506	4.9	2	4	2	1.40646	0.699155	0.497
A0A0R0GI80	Abscisic acid receptor PYL8 OS=Glycine soja GN=glysoja_047734 PE=4 SV=1	15.58	10.229	7.9	1	1	1	1.3418	0.956027	0.712
A0A0R0GIY4	Chaperone protein ClpB3, chloroplastic OS=Glycine soja GN=glysoja_032013 PE=3 SV=1	110.16	323.31	38	34	65	2	1.09132	1.06127	0.972	0.552336
A0A0R0GJ67	uncharacterized protein	50.064	6.5099	7.8	3	4	1	0.88391	1.0817	1.224
A0A0R0GJH5	Adenylyltransferase and sulfurtransferase MOCS3 OS=Glycine max GN=MOCS3 PE=3 SV=1	36.477	7.2265	24.8	7	11	1	0.856972	0.830001	0.969
A0A0R0GJL2	Hydroxycinnamoyl-Coenzyme A shikimate/quinate hydroxycinnamoyltransferase OS=Glycine soja GN=glysoja_038494 PE=4 SV=1	30.928	7.9681	4	1	1	1	0.968346	1.25784	1.299
A0A0R0GJS8	Phosphoinositide phospholipase C	58.161	-2	1.4	1	1	1		0.446187
A0A0R0GK63	ATP phosphoribosyltransferase OS=Glycine soja GN=glysoja_016559 PE=4 SV=1	20.294	-2	10.9	2	6	1	0.622505	0.797895	1.282	0.744841
A0A0R0GKD1	Endoplasmic reticulum-Golgi intermediate compartment protein 3 OS=Glycine soja GN=glysoja_025179 PE=4 SV=1	30.124	33.319	17.6	5	6	4	1.07793	1.15305	1.07	0.538807
A0A0R0GKR1	uncharacterized protein	63.116	-2	1.4	1	2	1	0.80922	1.55983	1.928	0.143509
A0A0R0GKW3	uncharacterized protein	43.432	60.943	17	6	10	4	1.07894	0.903722	0.838	0.00357522
A0A0R0GL62	uncharacterized protein	23.149	7.2419	11.2	2	5	1	0.928603	1.04481	1.125
A0A0R0GLR3	3-oxoacyl-[acyl-carrier-protein] synthase	46.286	33.564	11.8	4	7	4	1.01016	1.11056	1.099	0.127551
A0A0R0GLZ5	uncharacterized protein	16.279	7.2477	6.1	1	3	1	1.09928	1.01416	0.923
A0A0R0GMC0	Aldehyde dehydrogenase	44.639	45.6	17.1	6	9	6	1.05209	0.964551	0.917	0.145213
A0A0R0GMQ7	Proteasome subunit beta type	21.061	127.03	31.2	4	12	4	1.02701	1.02923	1.002	0.632329
A0A0R0GNL7	Chorismate mutase, chloroplastic OS=Glycine soja GN=glysoja_041527 PE=4 SV=1	29.657	122.07	36	8	10	8	1.0463	0.908253	0.868	0.273247
A0A0R0GNV2	uncharacterized protein	58.098	89.897	21.5	11	19	1	1.21742	0.976276	0.802
A0A0R0GPH8	Protein FAM91A1 OS=Glycine soja GN=glysoja_042405 PE=4 SV=1	86.524	16.74	3.8	2	2	2	0.925288	0.935438	1.011
A0A0R0GPL3	RNA-binding protein 38 OS=Glycine soja GN=glysoja_045657 PE=4 SV=1	24.542	9.5953	10.7	2	4	1	0.890789	1.12376	1.262
A0A0R0GPR8	Deoxyuridine 5'-triphosphate nucleotidohydrolase OS=Glycine soja GN=glysoja_016905 PE=4 SV=1	22.779	15.888	32.5	4	7	2	0.902433	0.681935	0.756
A0A0R0GPV6	Putative glycosyltransferase OS=Glycine soja GN=glysoja_022402 PE=4 SV=1	46.891	13.234	4.2	2	3	2	1.3204	0.922645	0.699	0.0448057
A0A0R0GQB4	Polyphenol oxidase A1, chloroplastic OS=Glycine soja GN=glysoja_041155 PE=4 SV=1	69.586	109.16	16.9	8	15	4	1.07642	0.970353	0.901	0.269008
A0A0R0GQN4	Receptor like protein kinase S.2 OS=Glycine soja GN=glysoja_030743 PE=3 SV=1	11.51	7.3965	14.7	1	7	1	0.798772	1.21628	1.523	0.00241595
A0A0R0GRL7	Pyrimidine-specific ribonucleoside hydrolase rihA OS=Glycine soja GN=glysoja_007234 PE=4 SV=1	66.506	9.568	4.2	2	5	1	1.07257	1.04767	0.977
A0A0R0GRM4	Putative amidohydrolase ytcJ OS=Glycine soja GN=glysoja_007373 PE=4 SV=1	49.135	16.864	6.7	2	2	2	1.36506	1.15814	0.848
A0A0R0GRT9	Flavoprotein wrbA OS=Glycine soja GN=glysoja_009437 PE=4 SV=1	22.071	38.791	20.7	3	4	3	0.964777	1.01764	1.055	0.47478
A0A0R0GS21	Protease Do-like 5, chloroplastic OS=Glycine soja GN=glysoja_020204 PE=4 SV=1	26.269	13.364	9.8	2	2	2	0.946271	1.29515	1.369
A0A0R0GSM7	Ubiquitin carboxyl-terminal hydrolase 12 OS=Glycine soja GN=glysoja_042881 PE=3 SV=1	79.991	22.118	30.1	18	31	2	0.975181	1.06098	1.088	0.584282
A0A0R0GV71	60S ribosomal protein L24 OS=Glycine soja GN=glysoja_007856 PE=4 SV=1	14.06	45.757	26.4	3	8	3	0.691402	1.13087	1.636	0.0167085
A0A0R0GVE1	Afadin-and alpha-actinin-binding protein OS=Glycine soja GN=glysoja_027587 PE=4 SV=1	40.84	27.176	11	4	5	4	1.21789	0.643575	0.528	0.346475
A0A0R0GW40	uncharacterized protein	37.589	26.419	15.4	4	11	1	1.05256	0.912149	0.867	0.185384
A0A0R0GW88	uncharacterized protein	42.74	20.735	45.6	6	11	3	1.00459	1.29064	1.285
A0A0R0GX77	uncharacterized protein	25.892	19.424	25.1	4	7	2	0.948113	0.921	0.971
A0A0R0GY18	uncharacterized protein	28.467	73.145	20.3	3	6	3	0.934186	1.16572	1.248	0.118895
A0A0R0GY42	Beta-glucosidase 24 OS=Glycine soja GN=glysoja_010487 PE=3 SV=1	9.2543	9.526	19.8	1	2	1	1.0315	1.18939	1.153
A0A0R0GYG1	Photosystem I reaction center subunit VI, chloroplastic OS=Glycine soja GN=glysoja_022306 PE=4 SV=1	14.825	33.878	17.3	5	16	3	1.09909	1.05102	0.956	0.756312
A0A0R0GYN5	Polyphenol oxidase A1, chloroplastic OS=Glycine soja GN=glysoja_041156 PE=4 SV=1	68.258	11.653	2.6	2	2	2	0.867052	1.56536	1.805	0.00254186
A0A0R0GYQ4	uncharacterized protein	50.45	37.511	17.7	6	16	4	1.02998	1.0321	1.002	0.807779
A0A0R0GYY9	uncharacterized protein	128.22	146.78	17.1	18	28	5	1.13189	0.947076	0.837	0.202866
A0A0R0GZ48	uncharacterized protein	24.998	25.255	28.2	5	13	1	1.12533	0.845896	0.752
A0A0R0GZF0	Annexin	35.765	178.14	47.3	14	31	4	1.05537	0.994679	0.942	0.998428
A0A0R0GZF8	uncharacterized protein	18.747	6.692	30.5	4	6	1	1.68007	0.766761	0.456
A0A0R0GZI4	18.5 kDa class I heat shock protein OS=Glycine soja GN=glysoja_026877 PE=3 SV=1	17.393	6.6706	5.9	1	1	1	1.04169	0.668756	0.642
A0A0R0GZP2	uncharacterized protein	15.989	22.111	18.6	2	2	2	0.968863	1.05908	1.093
A0A0R0GZS9	BAG family molecular chaperone regulator 7 OS=Glycine soja GN=glysoja_026332 PE=4 SV=1	45.732	19.059	24.4	12	19	2	0.857134	1.17693	1.373
A0A0R0H052	Protein transport protein SEC31 OS=Glycine soja GN=glysoja_026289 PE=4 SV=1	19.118	8.5278	16.6	2	5	1	0.976544	0.993023	1.017
A0A0R0H123	uncharacterized protein	33.827	17.414	4.3	1	1	1	1.0814	0.896606	0.829
A0A0R0H129	uncharacterized protein	28.627	34.958	13.9	3	5	3	1.37522	0.801087	0.583
A0A0R0H159	Cytochrome c biogenesis protein CCS1, chloroplastic OS=Glycine soja GN=glysoja_031586 PE=3 SV=1	50.83	18.798	6	3	3	3	1.05465	1.30111	1.234
A0A0R0H289	Serine hydroxymethyltransferase	57.378	271.11	37	18	45	18	0.959418	1.04676	1.091	0.175967
A0A0R0H2E5	Long chain acyl-CoA synthetase 2 OS=Glycine soja GN=glysoja_010256 PE=4 SV=1	67.006	15.682	6.4	4	9	2	1.1705	1.10237	0.942	0.753756
A0A0R0H2Y3	uncharacterized protein	15.107	7.878	8.3	1	1	1	1.11452	1.12062	1.005
A0A0R0H2Z4	Secologanin synthase OS=Glycine soja GN=glysoja_040336 PE=3 SV=1	59.877	38.684	10.7	5	5	4	1.14246	0.996808	0.873	0.0371028
A0A0R0H3C2	NEDD8-activating enzyme E1 regulatory subunit	55.047	49.411	12.9	5	7	5	1.1013	1.16158	1.055	0.249273
A0A0R0H3E6	V-type proton ATPase subunit a	85.986	12.196	3.9	2	2	1	1.01106	1.0052	0.994
A0A0R0H3F0	Protein kinase dsk1 OS=Glycine soja GN=glysoja_006578 PE=4 SV=1	37.486	6.6666	2.7	1	1	1	0.990455	1.31824	1.331
A0A0R0H3H1	uncharacterized protein	43.496	-2	1.9	1	2	1	0.517458	0.68764	1.329	0.847316
A0A0R0H3I7	uncharacterized protein	60.551	31.504	8	2	2	2	1.03942	1.07421	1.033
A0A0R0H3J2	Serine/threonine-protein phosphatase	105.23	6.5546	9.6	8	12	1	1.2007	1.15387	0.961
A0A0R0H3J8	MAR-binding filament-like protein 1-1 OS=Glycine soja GN=glysoja_006607 PE=4 SV=1	82.689	262.2	30.1	21	43	10	1.20388	1.07421	0.892	0.0207153
A0A0R0H4A8	uncharacterized protein	100.73	48.381	9	6	6	6	1.18162	1.05464	0.893	0.690673
A0A0R0H4D4	Protein STRUBBELIG-RECEPTOR FAMILY 3 OS=Glycine soja GN=glysoja_020841 PE=4 SV=1	87.061	26.544	5.4	4	4	2	1.0093	1.09121	1.081
A0A0R0H4D9	Serine/threonine-protein phosphatase 6 regulatory subunit 1 OS=Glycine soja GN=glysoja_021094 PE=4 SV=1	94.447	65.3	9.6	8	12	3	1.03674	1.19619	1.154	0.181311
A0A0R0H4F8	GTPase obg OS=Glycine soja GN=glysoja_020175 PE=4 SV=1	61.483	25.17	8.6	4	4	4	0.963761	1.27316	1.321
A0A0R0H4Q3	uncharacterized protein	56.239	47.913	8.7	3	3	2	0.960847	0.95438	0.993	0.870895
A0A0R0H5A1	Taxadien-5-alpha-ol O-acetyltransferase OS=Cajanus cajan GN=KK1_041726 PE=4 SV=1	50.41	41.724	14.4	5	6	5	1.00736	0.910649	0.904	0.952638
A0A0R0H5C4	Protein CHUP1, chloroplastic OS=Glycine soja GN=glysoja_010397 PE=4 SV=1	57.074	-2	1.4	1	1	1	1.08431	1.19513	1.102
A0A0R0H6M0	KH domain-containing protein At1g09660 family OS=Cajanus cajan GN=KK1_017789 PE=4 SV=1	27.694	6.383	3.6	1	1	1	1.14916	1.00826	0.877
A0A0R0H6R7	Magnesium transporter MRS2-11, chloroplastic (Fragment) OS=Glycine soja GN=glysoja_021052 PE=4 SV=1	40.68	103.56	16.8	5	9	5	1.02996	1.10036	1.068	0.511619
A0A0R0H7N4	Root phototropism protein 3 OS=Glycine soja GN=glysoja_036214 PE=4 SV=1	46.456	8.7381	3.1	1	1	1	1.07743	0.921261	0.855
A0A0R0H8Q8	60S ribosomal protein L38 OS=Glycine soja GN=glysoja_010467 PE=3 SV=1	8.0244	12.607	53.6	4	7	2	0.768313	1.10382	1.437	0.0866227
A0A0R0H8T4	Ribulose bisphosphate carboxylase large chain (Fragment) OS=Glycine soja GN=glysoja_028931 PE=4 SV=1	15.824	16.963	13.4	3	8	2	0.932231	1.40397	1.506	0.361272
A0A0R0H8W8	uncharacterized protein	61.977	55.305	11.1	6	9	2	1.25142	1.06006	0.847	0.334389
A0A0R0H998	Protein transport protein SEC31 OS=Glycine soja GN=glysoja_026289 PE=4 SV=1	100.15	14.07	21.3	17	32	2	1.07467	1.10231	1.026
A0A0R0H9T5	Peptidyl-prolyl cis-trans isomerase	18.126	141.9	71.5	12	58	7	0.907352	0.960443	1.059	0.981814
A0A0R0HA53	uncharacterized protein	36.951	56.018	19.5	6	7	6	0.901199	1.13514	1.26	0.0942775
A0A0R0HAJ8	Beta-glucosidase 24 OS=Glycine soja GN=glysoja_010487 PE=3 SV=1	50.454	146.36	29.9	11	22	10	1.00369	0.97416	0.971	0.0721379
A0A0R0HBQ9	uncharacterized protein	24.54	67.595	24.2	5	8	5	0.959031	1.06752	1.113	0.478883
A0A0R0HC18	Tubulin alpha-2 chain OS=Glycine soja GN=glysoja_027320 PE=3 SV=1	45.842	44.966	64.2	22	116	1	1.29472	1.03906	0.803
A0A0R0HC75	Signal recognition particle 14 kDa protein OS=Glycine soja GN=glysoja_026342 PE=4 SV=1	11.891	19.177	25.7	3	3	3	1.14451	1.12255	0.981
A0A0R0HCG7	uncharacterized protein	484.72	33.275	1.1	4	5	4	0.853366	0.905394	1.061	0.407931
A0A0R0HCH3	uncharacterized protein	39.815	8.2698	27.2	8	17	1	1.09824	1.13814	1.036	0.420132
A0A0R0HCX9	uncharacterized protein	28.682	23.296	13.1	3	3	3	1.04004	1.31625	1.266
A0A0R0HDJ7	L-ascorbate peroxidase 3, peroxisomal OS=Cajanus cajan GN=KK1_012905 PE=4 SV=1	31.181	19.605	20	6	12	3	0.953875	0.939321	0.985
A0A0R0HDU0	uncharacterized protein	38.898	14.287	25.3	7	14	1	1.34044	0.637764	0.476
A0A0R0HDV9	Serine/threonine-protein kinase sepA OS=Glycine soja GN=glysoja_020406 PE=4 SV=1	149.14	21.023	2.7	3	4	3	1.22863	1.08175	0.88
A0A0R0HDX9	3-isopropylmalate dehydrogenase OS=Glycine max GN=GLYMA_11G079000 PE=3 SV=1	39.954	176.15	44.4	14	34	5	0.914399	1.08617	1.188	0.847283
A0A0R0HEG8	uncharacterized protein	37.913	7.6989	3.3	1	1	1	1.13836	1.02453	0.9
A0A0R0HEL8	Peptidyl-prolyl cis-trans isomerase	18.225	54.936	50	9	45	4	0.928715	1.04951	1.13	0.0678044
A0A0R0HER9	uncharacterized protein	76.791	42.552	13.7	6	6	6	1.11616	1.08268	0.97	0.763292
A0A0R0HFJ3	uncharacterized protein	47.225	5.9471	4.9	1	1	1	1.24219	0.891363	0.718
A0A0R0HFK6	uncharacterized protein	18.927	52.909	23.4	4	24	1	0.674174	0.622337	0.923
A0A0R0HFR9	Putative axial regulator YABBY 2 OS=Glycine soja GN=glysoja_035081 PE=4 SV=1	14.632	7.5577	7	1	3	1	0.972008	0.962083	0.99
A0A0R0HFS2	Reticulon-4-interacting protein 1 like, mitochondrial OS=Glycine soja GN=glysoja_001590 PE=4 SV=1	29.155	38.172	20.5	4	7	4	1.04995	0.811595	0.773	0.00832286
A0A0R0HFX5	uncharacterized protein	43.002	30.607	6	2	3	2	1.10364	1.06533	0.965	0.281189
A0A0R0HH51	Riboflavin synthase alpha chain OS=Cajanus cajan GN=KK1_033962 PE=4 SV=1	29.386	113.67	37.5	9	23	9	1.03155	1.09579	1.062	0.860558
A0A0R0HHC1	uncharacterized protein	68.326	134.49	24.2	15	22	3	1.10484	1.14925	1.04
A0A0R0HHM1	Zinc finger CCCH domain-containing protein 24 OS=Cajanus cajan GN=KK1_022151 PE=4 SV=1	88.659	14.345	2.6	2	2	2	1.25204	0.903347	0.721
A0A0R0HHS8	Serine/threonine-protein kinase CTR1 OS=Glycine soja GN=glysoja_007676 PE=3 SV=1	85.482	7.6113	1.3	1	2	1	1.39391	0.92919	0.667
A0A0R0HHW8	uncharacterized protein	55.698	5.9846	1.6	1	2	1	1.21173	0.940134	0.776
A0A0R0HI47	RNA-binding protein EWS OS=Glycine soja GN=glysoja_026767 PE=4 SV=1	50.212	13.265	6.9	3	6	1	0.839233	0.918103	1.094
A0A0R0HJA5	Superoxide dismutase [Cu-Zn]	20.83	232.9	52.2	6	25	6	0.832757	1.0066	1.209	0.0653682
A0A0R0HJR9	50S ribosomal protein L17, chloroplastic OS=Glycine soja GN=glysoja_029769 PE=3 SV=1	23.775	33.818	23.8	5	11	5	0.691782	1.04886	1.516	0.0647402
A0A0R0HKU4	uncharacterized protein	48.147	18.013	5.7	2	3	2	0.931956	0.827154	0.888
A0A0R0HLZ4	3-dehydroquinate synthase OS=Glycine soja GN=glysoja_003624 PE=3 SV=1	47.754	12.477	35.9	13	21	2	0.972776	1.08414	1.114
A0A0R0HM93	uncharacterized protein	104.71	21.856	3.2	3	4	3	0.993012	1.09705	1.105	0.0796166
A0A0R0HMU8	Transmembrane protein 205 OS=Glycine soja GN=glysoja_037681 PE=4 SV=1	16.61	7.2833	6.1	1	2	1	0.931967	0.876745	0.941
A0A0R0HN38	uncharacterized protein	28.86	22.877	23.4	5	13	2	1.18139	1.00079	0.847	0.445419
A0A0R0HNA2	GATA transcription factor 11 OS=Glycine soja GN=glysoja_008307 PE=4 SV=1	25.416	6.6884	4	1	1	1	0.929952	1.06363	1.144
A0A0R0HNC1	BSD domain-containing protein 1 OS=Glycine soja GN=glysoja_028272 PE=4 SV=1	51.173	49.143	14.4	5	9	2	0.800052	1.01569	1.27
A0A0R0HPZ5	Histone H2B	15.639	62.637	49	8	44	2	1.18333	1.01902	0.861
A0A0R0HQQ2	2-Cys peroxiredoxin BAS1-like, chloroplastic OS=Glycine soja GN=glysoja_043632 PE=4 SV=1	28.302	171.2	48.4	10	64	10	1.05475	1.03496	0.981	0.967455
A0A0R0HQV8	Putative RNA polymerase II subunit B1 CTD phosphatase RPAP2 like OS=Glycine soja GN=glysoja_043789 PE=4 SV=1	63.101	10.33	2.6	2	3	2	1.51519	0.813631	0.537
A0A0R0HR30	Monodehydroascorbate reductase OS=Glycine soja GN=glysoja_007849 PE=4 SV=1	47.039	27.319	51.7	17	57	2	1.24984	0.928067	0.743	0.447425
A0A0R0HRF3	Insulin-degrading enzyme OS=Glycine soja GN=glysoja_041005 PE=3 SV=1	128.22	24.171	12.8	13	15	4	0.969722	0.998833	1.03	0.827914
A0A0R0HS87	uncharacterized protein	23.921	81.973	43.5	7	18	4	0.968163	0.932119	0.963	0.162544
A0A0R0HSC7	uncharacterized protein	133.63	30.304	3.8	4	4	1	0.896785	0.974937	1.087
A0A0R0HSJ1	NADH dehydrogenase [ubiquinone] 1 alpha subcomplex subunit 13-B OS=Glycine soja GN=glysoja_042680 PE=4 SV=1	16.226	47.02	38.5	4	12	4	1.01083	0.964407	0.954	0.598706
A0A0R0HSJ5	Peptidyl-prolyl cis-trans isomerase	21.944	6.1443	20.1	5	16	1	1.1503	1.21923	1.06
A0A0R0HSV1	40S ribosomal protein S3-3 OS=Glycine soja GN=glysoja_035389 PE=3 SV=1	26.645	239	69.9	20	60	2	0.999858	0.935563	0.936
A0A0R0HSV6	Protein translocase subunit SecA	114.5	306.27	34.1	28	38	5	0.980972	1.02033	1.04	0.91063
A0A0R0HT24	Eukaryotic translation initiation factor 4E-2 OS=Glycine soja GN=glysoja_028734 PE=3 SV=1	22.506	74.786	21.1	4	10	4	0.923665	1.05924	1.147	0.0638561
A0A0R0HTC2	uncharacterized protein	28.651	40.804	16.1	4	6	3	1.02956	0.825232	0.802	0.261231
A0A0R0HTF1	uncharacterized protein	47.459	21.434	5.7	2	2	2	1.04581	1.10499	1.057	0.138384
A0A0R0HTS2	uncharacterized protein	25.959	30.751	21.2	4	6	4	1.07109	1.06446	0.994	0.881158
A0A0R0HTX1	EDR1 OS=Glycine max PE=2 SV=1	83.26	6.0869	1.3	1	1	1	1.21505	0.989872	0.815
A0A0R0HVB7	Serine/threonine-protein phosphatase 2A regulatory subunit B'' subunit alpha OS=Glycine soja GN=glysoja_030015 PE=4 SV=1	58.685	19.991	6.2	3	4	3	1.07656	1.07953	1.003	0.981881
A0A0R0HW97	uncharacterized protein	58.633	101.39	15.4	7	10	2	1.14344	0.865586	0.757
A0A0R0HWC7	DNA topoisomerase	89.94	8.7742	1.1	1	1	1	1.02412	1.06482	1.04
A0A0R0HWI3	Sieve element occlusion by forisomes 3 OS=Glycine max GN=SEO-F3 PE=2 SV=1	76.703	53.886	12.3	9	10	8	1.06541	1.09434	1.027
A0A0R0HX26	Calcium-dependent protein kinase 1 OS=Glycine soja GN=glysoja_043195 PE=3 SV=1	65.04	62.179	15	8	15	7	0.96979	0.872769	0.9	0.0752642
A0A0R0HXF6	40S ribosomal protein S18 OS=Glycine soja GN=glysoja_011488 PE=3 SV=1	13.547	6.5483	73.7	9	43	1	0.753929	0.880903	1.168
A0A0R0HXG9	30S ribosomal protein S1 like A OS=Glycine soja GN=glysoja_011519 PE=4 SV=1	52.95	24.015	10.1	4	4	3	1.44703	0.764383	0.528
A0A0R0HXI2	Putative feruloyl esterase A (Fragment) OS=Glycine soja GN=glysoja_043866 PE=4 SV=1	74.012	6.078	1.4	1	2	1	1.28176	0.864418	0.674	0.00698213
A0A0R0HXK6	uncharacterized protein	19.651	6.26	4.4	1	1	1		0.507609
A0A0R0HYL4	Putative syntaxin-24 OS=Cajanus cajan GN=KK1_047442 PE=4 SV=1	26.25	30.258	13.2	3	6	3	0.959436	1.08127	1.127	0.829984
A0A0R0HZ75	ATP-dependent Clp protease proteolytic subunit	41.251	133.54	31.5	10	24	10	1.01246	0.996182	0.984	0.870427
A0A0R0I027	GDT1-like protein 5 OS=Glycine soja GN=glysoja_035785 PE=4 SV=1	21.828	18.083	10.7	2	2	2	1.05312	0.988866	0.939	0.639337
A0A0R0I0B6	Protein OSB2, chloroplastic OS=Glycine soja GN=glysoja_011067 PE=4 SV=1	37.996	59.268	22.1	6	8	4	1.03405	1.05249	1.018	0.462878
A0A0R0I0V8	Putative oxidoreductase GLYR1-like protein OS=Glycine soja GN=glysoja_035011 PE=4 SV=1	110.83	58.806	7.6	6	8	3	1.01509	1.08914	1.073	0.691788
A0A0R0I115	R3H domain-containing protein 2 OS=Glycine soja GN=glysoja_016954 PE=4 SV=1	41.765	17.488	5.9	2	2	2	1.05559	1.15269	1.092
A0A0R0I158	uncharacterized protein	40.462	34.325	9.4	3	4	3	1.15296	1.05635	0.916	0.520727
A0A0R0I177	Monodehydroascorbate reductase OS=Glycine soja GN=glysoja_044788 PE=4 SV=1	46.851	261.68	55.2	18	57	3	1.2919	0.850593	0.658	0.0028631
A0A0R0I1I4	Photosystem II reaction center PsbP family protein OS=Medicago truncatula GN=MTR_1g083110 PE=4 SV=1	29.92	17.97	12	3	3	3	1.35504	1.32049	0.975	0.929666
A0A0R0I1V0	Fumarylacetoacetase OS=Glycine soja GN=glysoja_015200 PE=4 SV=1	45.523	149.3	34	10	26	10	0.979957	1.02706	1.048	0.259873
A0A0R0I1Y7	Peroxidase	37.958	294.36	59.1	16	26	16	1.00743	1.0522	1.044	0.638529
A0A0R0I2D3	UPF0655 protein C17G9.12c OS=Glycine soja GN=glysoja_021003 PE=4 SV=1	52.153	36.79	11.5	6	8	6	1.05693	0.973919	0.921	0.331468
A0A0R0I2Q5	Arginine/serine-rich-splicing factor RSP40 OS=Glycine soja GN=glysoja_016038 PE=4 SV=1	42.445	102.72	21.1	8	17	8	1.32849	1.03344	0.778	0.020199
A0A0R0I336	uncharacterized protein	29.206	6.6113	5.3	1	1	1	0.951276	1.31189	1.379
A0A0R0I3G4	Ras-related protein RABC2a OS=Glycine soja GN=glysoja_017007 PE=4 SV=1	20.331	10.649	12.1	2	5	1	1.19327	1.12355	0.942	0.564859
A0A0R0I3N7	Protein pleiotropic regulatory locus 1 OS=Glycine soja GN=glysoja_019787 PE=4 SV=1	52.651	96.253	29.6	11	18	11	1.01565	1.04377	1.028	0.605353
A0A0R0I3Y5	DNA helicase	95.08	111.62	14	12	14	1		0.178174
A0A0R0I419	Putative Xaa-Pro aminopeptidase 3 OS=Glycine soja GN=glysoja_012022 PE=3 SV=1	45.616	28.642	12.4	5	6	5	1.1143	1.0229	0.918	0.26465
A0A0R0I433	uncharacterized protein	41.679	18.727	6.7	2	2	2	1.06392	0.971212	0.913
A0A0R0I4P8	Lon protease homolog, mitochondrial	105.65	73.102	9.6	9	14	9	1.05288	0.557426	0.529	0.114859
A0A0R0I4S4	uncharacterized protein	32.722	-2	2.5	1	2	1	1.61207	0.689126	0.427
A0A0R0I5E2	Macrophage erythroblast attacher OS=Glycine soja GN=glysoja_013521 PE=4 SV=1	64.622	11.903	7.2	4	4	2	1.48662	1.14404	0.77
A0A0R0I5F6	uncharacterized protein	93.899	39.615	7.5	5	6	5	1.11973	1.16579	1.041
A0A0R0I5R7	uncharacterized protein	58.839	7.5518	4.2	2	2	1	1.14251	0.951828	0.833
A0A0R0I6K1	Alpha-xylosidase OS=Glycine soja GN=glysoja_035772 PE=3 SV=1	95.291	78.778	16.8	15	31	7	1.0922	0.954859	0.874	0.323373
A0A0R0I6U8	Cysteine--tRNA ligase OS=Glycine soja GN=glysoja_035752 PE=3 SV=1	62.251	68.642	17.7	9	12	2	1.12991	1.01939	0.902
A0A0R0I6Y6	Alpha-glucosidase OS=Glycine soja GN=glysoja_036522 PE=3 SV=1	99.858	13.473	6.7	5	7	2	1.44425	0.89696	0.621
A0A0R0I7G4	COBW domain-containing protein 1 OS=Glycine soja GN=glysoja_013533 PE=4 SV=1	49.62	240.56	35.9	13	45	2	0.984886	1.00701	1.022	0.766653
A0A0R0I7Q2	Phosphoglucan, water dikinase, chloroplastic OS=Glycine soja GN=glysoja_013469 PE=4 SV=1	127.9	280.43	27	28	50	26	1.08593	1.01517	0.935	0.116792
A0A0R0I8C1	Phosphoglycolate phosphatase OS=Glycine max GN=GLYMA_09G015500 PE=3 SV=1	26.347	8.615	8.9	2	6	1	0.150051	0.245924	1.639
A0A0R0I8Z5	Chlorophyll a-b binding protein CP26, chloroplastic OS=Glycine soja GN=glysoja_033011 PE=3 SV=1	30.984	216.54	56	15	124	3	1.12611	1.08724	0.965	0.633662
A0A0R0I9A1	3-ketoacyl-CoA synthase	56.093	106.6	15.5	7	18	6	1.29311	0.873221	0.675	7.16992e-05
A0A0R0I9F0	Retinol dehydrogenase 11 OS=Glycine soja GN=glysoja_037653 PE=3 SV=1	32.12	6.4046	4.8	1	1	1	0.951758	1.00487	1.056
A0A0R0I9G1	Protein argonaute OS=Cajanus cajan GN=KK1_016195 PE=4 SV=1	116.89	287.06	21.9	25	43	3	0.863843	0.491568	0.569
A0A0R0I9M4	Annexin	35.506	187.5	37.5	12	33	3	0.995507	1.10434	1.109	0.993768
A0A0R0IA82	uncharacterized protein	52.787	188.74	20.9	11	19	11	1.1518	0.926862	0.805	0.000528804
A0A0R0IAW5	Putative polygalacturonase OS=Glycine soja GN=glysoja_019756 PE=3 SV=1	41.072	6.2083	5.3	2	2	1	1.06554	1.2519	1.175
A0A0R0IAY9	ABC transporter B family member 20 OS=Glycine soja GN=glysoja_023840 PE=4 SV=1	136.24	15.582	5	5	6	2	1.021	1.03293	1.012	0.962818
A0A0R0IB08	uncharacterized protein	81.551	56.535	14.2	7	9	6	0.914033	0.888029	0.972	0.364215
A0A0R0IBF4	uncharacterized protein	22.898	22.78	12.1	2	2	2	1.01982	0.928724	0.911
A0A0R0ICD7	Eukaryotic translation initiation factor 3 subunit I	32.414	63.442	45.3	12	24	2	1.17723	0.955355	0.812
A0A0R0ICF9	Pectinesterase	35.466	10.693	4.7	2	2	2	1.04453	1.12569	1.078
A0A0R0ICH7	uncharacterized protein	54.794	161.76	29.6	13	21	2	1.08834	1.02306	0.94
A0A0R0ICL5	rRNA biogenesis protein rrp5 OS=Glycine soja GN=glysoja_042942 PE=4 SV=1	209.08	59.25	5.3	8	9	8	0.896468	1.00933	1.126	0.204003
A0A0R0ICZ6	uncharacterized protein	23.784	21.881	10.5	2	5	2	0.949611	1.11882	1.178	0.163485
A0A0R0ID39	Thioredoxin F-type, chloroplastic OS=Glycine soja GN=glysoja_004985 PE=4 SV=1	19.653	7.8782	27.6	5	16	1	0.98684	1.30022	1.318	0.104469
A0A0R0ID89	Protein TRIGALACTOSYLDIACYLGLYCEROL 3, chloroplastic OS=Glycine soja GN=glysoja_000958 PE=4 SV=1	26.208	14.32	11.5	2	3	2	1.15553	1.22493	1.06
A0A0R0IDK2	uncharacterized protein	42.425	37.394	14.7	4	4	4	1.16823	0.990091	0.848	0.2355
A0A0R0IE75	uncharacterized protein	66.511	21.9	17	7	9	2	0.992507	1.0555	1.063
A0A0R0IEH4	Mitochondrial substrate carrier family protein Q OS=Glycine soja GN=glysoja_024347 PE=3 SV=1	23.356	6.7239	4.2	1	2	1	1.05442	0.63479	0.602
A0A0R0IEV6	Putative DNA-binding protein ESCAROLA OS=Glycine soja GN=glysoja_032999 PE=4 SV=1	19.669	30.907	25.7	3	4	3	0.943712	0.869308	0.921	0.670939
A0A0R0IF33	Calnexin like OS=Glycine soja GN=glysoja_002995 PE=3 SV=1	61.611	13.674	29.7	15	37	2	1.38582	0.98107	0.708
A0A0R0IFL2	Dual specificity protein kinase pom1 OS=Glycine soja GN=glysoja_027739 PE=4 SV=1	128.56	18.485	3.2	3	3	3	1.03371	1.01778	0.985	0.501413
A0A0R0IG71	V-type proton ATPase subunit d2 OS=Glycine soja GN=glysoja_006042 PE=4 SV=1	34.363	160.06	29.2	8	14	8	1.28197	0.950551	0.741	0.0169278
A0A0R0IG84	uncharacterized protein	22.267	6.5034	5.1	1	1	1	1.06319	1.05585	0.993
A0A0R0IH39	THO complex subunit 2 OS=Glycine soja GN=glysoja_002609 PE=4 SV=1	212.23	62.995	4.4	8	9	8	1.19427	1.09148	0.914	0.745344
A0A0R0IHC2	uncharacterized protein	35.205	23.985	11.8	3	6	3	1.12182	0.95212	0.849	0.0130581
A0A0R0IHT4	Serine/threonine-protein kinase OS=Glycine max GN=GLYMA_08G061000 PE=3 SV=2	78.442	30.968	6.8	4	4	3	0.70398	0.826584	1.174	0.663669
A0A0R0II00	Peptidyl-prolyl cis-trans isomerase FKBP42 OS=Glycine soja GN=glysoja_006148 PE=4 SV=1	42.236	7.1067	2.7	1	1	1	0.92761	0.987417	1.064
A0A0R0IIS7	Succinate-semialdehyde dehydrogenase (Acetylating) OS=Glycine soja GN=glysoja_003011 PE=4 SV=1	45.433	33.211	11.5	5	6	5	1.09583	1.09932	1.003	0.965938
A0A0R0IKB3	uncharacterized protein	45.899	14.078	6.2	2	2	2	1.33567	1.07913	0.808
A0A0R0IKR4	uncharacterized protein	66.295	6.1441	17	9	12	1	0.837987	1.11149	1.326
A0A0R0IKU5	Protein VAC14 like OS=Glycine soja GN=glysoja_002631 PE=4 SV=1	78.586	30.612	6.8	4	5	4	1.04403	1.02465	0.981
A0A0R0ILU1	Pentatricopeptide repeat-containing protein, chloroplastic OS=Glycine soja GN=glysoja_008436 PE=4 SV=1	46.739	7.2408	2.9	1	1	1	0.879364	1.14681	1.304
A0A0R0ILW8	Alanine--glyoxylate aminotransferase 2 like 1, mitochondrial OS=Glycine soja GN=glysoja_003877 PE=3 SV=1	36.009	20.353	7.8	3	5	3	1.23593	1.27973	1.035	0.640005
A0A0R0ILX5	uncharacterized protein	36.21	92.684	25	7	14	7	1.13245	1.10572	0.976	0.68694
A0A0R0IM79	CAAX prenyl protease 1 like OS=Glycine soja GN=glysoja_028791 PE=3 SV=1	48.486	38.77	11.3	5	10	5	1.04574	1.17875	1.127	0.139208
A0A0R0IM94	uncharacterized protein	27.313	6.441	3.2	1	1	1	0.501676	1.05317	2.099
A0A0R0IMG0	Embryonic polyadenylate-binding protein 2 OS=Glycine soja GN=glysoja_008548 PE=4 SV=1	74.983	71.626	10.8	5	6	2	0.966688	1.07781	1.115	0.714392
A0A0R0IMS0	Putative spermidine synthase OS=Glycine soja GN=glysoja_026555 PE=4 SV=1	33.009	21.069	9	2	3	2	1.03554	1.169	1.129	0.581738
A0A0R0IMS4	Hexosyltransferase	62.02	33.317	7.4	3	4	3	1.23658	1.0457	0.846
A0A0R0IMT3	Isocitrate dehydrogenase [NADP] OS=Glycine max PE=3 SV=1	43.663	27.443	24.4	10	29	4	1.05157	1.06464	1.012
A0A0R0INP3	Phosphatidylserine decarboxylase proenzyme 2	59.429	35.926	10.3	5	6	5	1.02138	1.13823	1.114
A0A0R0IP02	Putative spermine/spermidine synthase OS=Glycine max PE=4 SV=1	81.927	56.152	9.5	5	5	5	0.989414	1.05556	1.067	0.231384
A0A0R0IP04	uncharacterized protein	26.977	21.364	16.7	3	3	3	1.12599	1.09001	0.968	0.808205
A0A0R0IP85	Lipoxygenase	98.684	52.145	13.5	10	20	7	1.32814	0.882223	0.664	0.0747165
A0A0R0IP95	Ferredoxin-1, chloroplastic OS=Glycine soja GN=glysoja_023309 PE=4 SV=1	11.247	7.9106	9.9	1	4	1	1.24148	0.879996	0.709	0.0202668
A0A0R0IPI1	Ubiquitin carboxyl-terminal hydrolase 6 OS=Glycine soja GN=glysoja_023372 PE=3 SV=1	60.554	122.11	18.7	9	18	2	0.618601	0.879136	1.421	0.481483
A0A0R0IPI9	ABC transporter C family member 8 OS=Glycine soja GN=glysoja_023362 PE=4 SV=1	135.48	6.693	0.7	1	1	1	1.11565	0.942243	0.845
A0A0R0IR25	Serrate RNA effector molecule OS=Glycine soja GN=glysoja_007164 PE=3 SV=1	80.618	34.617	8.5	6	8	5	1.00502	1.04717	1.042	0.489243
A0A0R0IRC1	Chalcone synthase CHS4 OS=Glycine max GN=GLYMA_08G110500 PE=3 SV=1	27.362	6.2312	16.1	4	8	1	2.18132	0.328678	0.151
A0A0R0IRH4	Phosphoglycerate kinase	42.391	323.31	78.6	27	151	4	1.01426	1.03773	1.023	0.808531
A0A0R0IRJ4	Obg-like ATPase 1	43.421	172.55	29.9	9	21	9	0.968446	1.04114	1.075	0.290709
A0A0R0ISH4	Protein YIF1B OS=Glycine soja GN=glysoja_029732 PE=4 SV=1	21.295	7.2643	16.5	3	4	1	1.57334	0.594609	0.378
A0A0R0IT41	U2 snRNP-associated SURP motif-containing protein OS=Glycine soja GN=glysoja_044677 PE=4 SV=1	95.831	55.152	6.2	5	8	5	1.1101	1.00602	0.906	0.291509
A0A0R0IUK7	Serine/threonine-protein kinase CTR1 OS=Glycine soja GN=glysoja_026592 PE=4 SV=1	134.92	6.2093	1.4	2	2	1	0.991444	1.02182	1.031
A0A0R0IUQ7	Alpha-amylase OS=Glycine soja GN=glysoja_029590 PE=4 SV=1	92.543	63.404	10.6	9	11	9	1.39011	0.653181	0.47	0.00238323
A0A0R0IV39	Calmodulin-binding transcription activator 2 OS=Glycine soja GN=glysoja_011339 PE=4 SV=1	117.1	33.665	5	5	5	2	1.02122	0.96259	0.943	0.337691
A0A0R0IV94	Glucose-6-phosphate 1-dehydrogenase	61.823	6.6902	30.2	16	29	1	0.910162	1.06286	1.168
A0A0R0IVL3	uncharacterized protein	23.41	17.073	12.8	3	7	3	1.07643	1.33089	1.236
A0A0R0IVL6	GATA transcription factor 28 OS=Glycine soja GN=glysoja_007116 PE=4 SV=1	32.997	34.155	12.7	4	6	4	0.940645	0.716513	0.762	0.472123
A0A0R0IW65	THO complex subunit 3 OS=Glycine soja GN=glysoja_028478 PE=4 SV=1	32.739	12.898	6.8	2	2	2		0.893372
A0A0R0IW87	uncharacterized protein	17.059	9.1493	6.8	1	1	1	0.970035	1.06728	1.1
A0A0R0IYE6	Lipoxygenase	96.334	323.31	51	40	156	23	0.882295	1.19027	1.349	3.86562e-06
A0A0R0IYJ9	uncharacterized protein	188.65	148.23	12.7	22	33	6	1.07091	1.11103	1.037	0.786862
A0A0R0IYU2	uncharacterized protein	62.52	7.3839	2.1	1	1	1	0.875538	1.01582	1.16
A0A0R0IZ10	uncharacterized protein	89.242	10.505	1.6	1	1	1	1.36167	1.03452	0.76
A0A0R0IZB5	Protein gar2 OS=Glycine soja GN=glysoja_022530 PE=4 SV=1	52.683	17.665	2.7	1	4	1	0.933973	0.983304	1.053	0.780179
A0A0R0IZE9	uncharacterized protein	36.581	37.831	16.7	3	4	3	1.21011	0.608713	0.503	0.189071
A0A0R0IZU0	DNA damage-inducible protein 1 OS=Glycine soja GN=glysoja_028490 PE=4 SV=1	37.125	128.02	26.5	8	13	8	1.04688	1.07401	1.026	0.308804
A0A0R0J0I8	K(+) efflux antiporter 2, chloroplastic OS=Glycine soja GN=glysoja_034661 PE=4 SV=1	126.85	112.36	9.3	10	14	3	1.18398	1.03907	0.878	0.213614
A0A0R0J1V2	uncharacterized protein	37.197	19.664	7.5	2	3	2	0.930664	1.00308	1.078
A0A0R0J2I4	uncharacterized protein	43.291	84.614	18.5	7	13	1	0.871467	1.23732	1.42	0.0385241
A0A0R0J2M7	UPF0664 stress-induced protein C29B12.11c OS=Glycine soja GN=glysoja_043753 PE=4 SV=1	20.728	24.623	12.2	2	2	1	0.981277	0.945896	0.964
A0A0R0J2U1	Inositol oxygenase 2 OS=Glycine soja GN=glysoja_000855 PE=4 SV=1	34.527	59.909	13.2	3	3	3	1.57225	0.764507	0.486
A0A0R0J3D8	40S ribosomal protein SA	30.886	300.34	52.9	14	67	10	1.02962	1.05715	1.027	0.282253
A0A0R0J3H9	DnaJ like subfamily B member 13 OS=Glycine soja GN=glysoja_049305 PE=4 SV=1	28.523	16.034	10.1	2	3	2	0.963942	1.10631	1.148	0.468507
A0A0R0J415	uncharacterized protein	53.092	171.38	41.9	18	26	2	1.09292	1.03655	0.948	0.815192
A0A0R0J464	Malonate--CoA ligase OS=Glycine soja GN=glysoja_032714 PE=4 SV=1	59.411	104.68	20.1	8	10	4	1.02134	0.913526	0.894
A0A0R0J486	uncharacterized protein	99.914	11.712	2.5	2	2	2	1.05771	1.12965	1.068
A0A0R0J4A8	Putative membrane protein OS=Glycine soja GN=glysoja_018142 PE=4 SV=1	46.638	19.591	3.5	1	1	1	1.0179	1.02881	1.011
A0A0R0J4T8	Fructose-1,6-bisphosphatase, chloroplastic OS=Glycine soja GN=glysoja_034582 PE=3 SV=1	43.812	83.15	20	7	13	7	1.03285	1.12218	1.086	0.575745
A0A0R0J537	uncharacterized protein	32.284	176.2	45.5	11	31	5	1.11033	1.09828	0.989	0.678151
A0A0R0J5G7	Protein mrp like OS=Glycine soja GN=glysoja_019024 PE=3 SV=1	50.179	139.92	34.4	13	27	13	1.0848	1.11777	1.03	0.642961
A0A0R0J5L8	uncharacterized protein	26.865	6.0887	3.4	1	1	1	0.172566	0.330086	1.913
A0A0R0J5U1	uncharacterized protein	99.965	10.465	1.7	2	2	2	0.889584	1.05115	1.182
A0A0R0J5W4	Cysteine synthase	41.326	39.747	44.2	14	60	2	0.84378	0.834539	0.989	0.486488
A0A0R0J5X6	General transcription factor IIH subunit 4 OS=Glycine soja GN=glysoja_027358 PE=4 SV=1	49.503	11.09	5.6	2	2	2	1.1258	1.14275	1.015
A0A0R0J6J3	Post-GPI attachment to proteins factor 3 OS=Glycine soja GN=glysoja_031041 PE=4 SV=1	21.971	51.829	25.8	3	5	1	1.04494	1.03141	0.987	0.952663
A0A0R0J6R0	uncharacterized protein	2.4037	8.3845	50	1	2	1	0.871835	1.09508	1.256
A0A0R0J7H3	Methionine adenosyltransferase 2 subunit beta OS=Glycine soja GN=glysoja_021937 PE=4 SV=1	38.926	14.391	6.3	2	2	2	1.2255	1.15022	0.939	0.81369
A0A0R0J7Q6	Acylpyruvase FAHD1, mitochondrial OS=Glycine soja GN=glysoja_009816 PE=4 SV=1	23.967	49.957	37.1	7	11	7	1.04206	1.08635	1.043	0.253713
A0A0R0J9B8	uncharacterized protein	124.21	176.98	20.6	22	43	2	1.14699	1.03161	0.899
A0A0R0J9H4	UTP--glucose-1-phosphate uridylyltransferase OS=Cajanus cajan GN=KK1_024467 PE=4 SV=1	68.506	44.479	11	5	7	5	1.0292	1.01332	0.985	0.940649
A0A0R0J9W7	DEAD-box ATP-dependent RNA helicase 50 OS=Glycine soja GN=glysoja_014563 PE=4 SV=1	59.142	28.297	8.3	4	5	2	1.05047	1.17337	1.117
A0A0R0J9Y0	Vesicle-fusing ATPase OS=Glycine soja GN=glysoja_027355 PE=4 SV=1	77.957	243.77	32.3	18	33	3	2.16367	0.565557	0.261
A0A0R0JA47	uncharacterized protein	24.256	34.347	15.1	3	8	3	1.01262	1.06036	1.047	0.524807
A0A0R0JA61	Monosaccharide-sensing protein 2 OS=Glycine soja GN=glysoja_013781 PE=3 SV=1	55.716	17.079	4.6	2	4	1	1.1807	0.826131	0.7
A0A0R0JA66	uncharacterized protein	11.124	7.2492	14.1	2	3	1	1.18578	0.709676	0.598
A0A0R0JBP2	Ras-related protein RABA1f OS=Glycine soja GN=glysoja_020283 PE=4 SV=1	24.13	21.656	36.4	8	21	1	1.43515	0.740735	0.516
A0A0R0JBY6	uncharacterized protein	78.948	158.02	22.8	14	27	3	1.01591	0.937041	0.922	0.304383
A0A0R0JC57	uncharacterized protein	43.663	33.132	11.9	4	5	4	0.771968	0.981501	1.271
A0A0R0JC83	Far upstream element-binding protein 1 OS=Glycine soja GN=glysoja_035310 PE=4 SV=1	58.284	27.697	8.3	4	8	2	1.15589	1.1003	0.952	0.529702
A0A0R0JCW2	Polyphenol oxidase A1, chloroplastic OS=Glycine soja GN=glysoja_041155 PE=4 SV=1	66.247	34.003	14.4	7	15	3	0.784867	1.20159	1.531	0.0417362
A0A0R0JDA7	Transcriptional corepressor LEUNIG OS=Glycine soja GN=glysoja_036600 PE=4 SV=1	97.468	24.48	6.3	5	5	2	1.0599	1.16156	1.096
A0A0R0JEC7	Glucan endo-1,3-beta-glucosidase 1 OS=Glycine soja GN=glysoja_039518 PE=3 SV=1	57.078	71.516	3.8	2	3	2	1.07887	0.951994	0.882	0.445077
A0A0R0JEI9	14-3-3-like protein B OS=Glycine soja GN=glysoja_017725 PE=3 SV=1	28.365	49.008	54.4	14	36	4	0.98801	0.98341	0.995	0.678371
A0A0R0JEQ6	uncharacterized protein	49.009	13.566	3.7	2	2	2	1.18708	1.01246	0.853	0.0973523
A0A0R0JEV3	Acetate/butyrate--CoA ligase AAE7, peroxisomal OS=Glycine soja GN=glysoja_009780 PE=4 SV=1	62.181	55.37	9.5	5	6	5	1.10598	0.957199	0.865	0.121353
A0A0R0JF10	uncharacterized protein	85.732	25.631	5.2	3	3	3	1.29161	0.883501	0.684	0.129455
A0A0R0JF93	Actin-depolymerizing factor 6 (Fragment) OS=Glycine soja GN=glysoja_022022 PE=3 SV=1	13.801	7.4152	10.3	1	1	1	1.07391	0.98684	0.919
A0A0R0JFB9	uncharacterized protein	24.088	6.3025	6.2	1	1	1	1.0161	1.07851	1.061
A0A0R0JFK5	Glucose-1-phosphate adenylyltransferase	49.293	323.31	58.6	26	73	3	0.95897	1.05699	1.102	0.527245
A0A0R0JFP2	Calcium-dependent protein kinase 21 OS=Glycine soja GN=glysoja_004498 PE=3 SV=1	58.721	12.753	14.4	7	8	2	0.976797	1.33064	1.362
A0A0R0JFQ3	Transcription elongation factor SPT5 OS=Glycine max GN=GLYMA_06G122500 PE=3 SV=1	100.24	98.007	15	15	18	15	0.988526	1.04208	1.054	0.911091
A0A0R0JFW9	Pathogen-related protein OS=Glycine soja GN=glysoja_015719 PE=4 SV=1	22.701	33.435	22.8	4	5	4	0.895895	1.17823	1.315	0.0889798
A0A0R0JGL3	uncharacterized protein	12.512	6.8968	8.6	1	1	1	0.765476	0.386948	0.506
A0A0R0JHS3	uncharacterized protein	106.77	13.941	10.6	10	13	1	1.21381	1.18242	0.974	0.900767
A0A0R0JHW4	uncharacterized protein	33.766	6.2743	3	1	1	1	0.749534	1.03199	1.377
A0A0R0JI09	uncharacterized protein	154.52	73.456	6.9	10	14	10	1.1679	1.13739	0.974	0.186758
A0A0R0JIB5	Ribonuclease J OS=Glycine soja GN=glysoja_040245 PE=4 SV=1	93.934	156.14	21.1	17	23	11	0.959522	1.11292	1.16	0.0187913
A0A0R0JIK5	Cytosine-specific methyltransferase OS=Glycine soja GN=glysoja_012181 PE=3 SV=1	162.18	22.023	0.9	1	2	1	0.8557	1.23452	1.443
A0A0R0JJ40	uncharacterized protein	20.36	42.561	16.5	3	8	1	0.845044	0.965528	1.143	0.567265
A0A0R0JJ68	uncharacterized protein	34.887	44.968	21.5	6	8	6	1.00164	1.10465	1.103	0.776294
A0A0R0JJ72	Sister chromatid cohesion protein PDS5 like B OS=Glycine soja GN=glysoja_042013 PE=4 SV=1	182.31	6.8243	4.9	8	13	1	1.55438	0.676935	0.436
A0A0R0JJE6	UPF0420 protein C16orf58 like OS=Glycine soja GN=glysoja_038398 PE=4 SV=1	51.497	9.4025	2.3	1	1	1	1.04775	1.14328	1.091
A0A0R0JJH4	uncharacterized protein	64.251	6.2363	2	1	1	1	1.42362	0.904282	0.635
A0A0R0JJR3	E3 ubiquitin-protein ligase UPL1 OS=Glycine soja GN=glysoja_021796 PE=4 SV=1	399.7	86.926	6.9	21	25	6	0.921208	1.12176	1.218	0.259
A0A0R0JK36	uncharacterized protein	19.283	42.22	39.7	5	5	5	0.941858	1.11902	1.188	0.0108907
A0A0R0JKK2	Protein KIAA0664-like protein OS=Glycine soja GN=glysoja_043893 PE=4 SV=1	182.72	323.31	21.2	31	57	9	0.94176	0.972764	1.033	0.368657
A0A0R0JKN5	60S ribosomal protein L10 OS=Glycine soja GN=glysoja_038286 PE=4 SV=1	25.065	6.7628	51.1	14	55	1	1.00072	1.16968	1.169
A0A0R0JKV5	Peroxidase OS=Glycine max GN=GLYMA_06G068200 PE=3 SV=1	33.998	18.222	7.6	2	2	2	1.01029	0.898478	0.889
A0A0R0JLY7	Putative phosphomevalonate kinase OS=Glycine soja GN=glysoja_015681 PE=3 SV=1	53.803	45.599	9.3	4	5	4	0.918872	1.03145	1.123	0.0876615
A0A0R0JMI0	uncharacterized protein	239.59	151.4	8.9	18	24	7	0.828469	1.34352	1.622	0.000162329
A0A0R0JMS4	Transcription initiation factor TFIID subunit 5 OS=Glycine soja GN=glysoja_023208 PE=4 SV=1	54.682	13.252	3.8	2	2	2	1.26383	1.08211	0.856
A0A0R0JN26	uncharacterized protein	118.26	23.62	2.3	3	3	3	0.943751	0.965233	1.023
A0A0R0JN92	uncharacterized protein	39.366	6.2055	3.8	1	1	1	1.20547	1.32982	1.103
A0A0R0JND1	Signal peptidase I	11.716	20.978	11.2	1	2	1	1.18073	1.25679	1.064	0.723477
A0A0R0JNL5	uncharacterized protein	65.291	124.4	19.7	10	15	5	1.06436	1.02649	0.964	0.200696
A0A0R0JNS0	Zinc finger CCCH domain-containing protein 38 OS=Glycine soja GN=glysoja_011872 PE=4 SV=1	77.455	6.0551	1.1	1	1	1	1.08072	1.00212	0.927
A0A0R0JP46	Translation factor GUF1 homolog, mitochondrial	75.798	115.93	22.4	14	21	3	0.983264	1.01243	1.03	0.614236
A0A0R0JPC5	Methionyl-tRNA formyltransferase OS=Glycine soja GN=glysoja_022197 PE=3 SV=1	30.03	65.326	20.1	5	8	5	1.09442	1.04394	0.954	0.642771
A0A0R0JPJ7	ATP synthase subunit gamma	30.752	153.06	51.8	11	18	3	1.00135	0.855237	0.854	0.116668
A0A0R0JQ57	uncharacterized protein	65.893	54.353	15	7	10	7	1.12549	1.04882	0.932	0.291774
A0A0R0JQ91	Chlorophyll a-b binding protein P4, chloroplastic OS=Glycine soja GN=glysoja_032824 PE=3 SV=1	27.956	172.26	43.7	7	57	4	0.980887	1.14477	1.167	0.0137632
A0A0R0JQL6	Putative ethanolamine kinase A OS=Glycine soja GN=glysoja_043073 PE=4 SV=1	41.931	16.536	6.3	2	2	2	0.934371	1.03319	1.106
A0A0R0JQU1	31 kDa ribonucleoprotein, chloroplastic OS=Glycine soja GN=glysoja_016699 PE=4 SV=1	32.913	136.55	38.1	12	84	9	1.02037	1.09762	1.076	0.954272
A0A0R0JQZ9	uncharacterized protein	44.508	7.4254	37.4	15	29	1	1.06387	1.13037	1.063	0.74837
A0A0R0JR59	Copper chaperone for superoxide dismutase OS=Glycine soja GN=glysoja_030920 PE=4 SV=1	31.549	87.853	28	7	10	7	0.72095	1.07274	1.488	0.0902275
A0A0R0JRB0	L-lactate dehydrogenase	37.801	7.1386	24.9	8	17	1	1.03645	1.17163	1.13
A0A0R0JRF7	Activating signal cointegrator 1 complex subunit 3 OS=Glycine soja GN=glysoja_029123 PE=4 SV=1	227.67	18.601	1.8	4	5	3	1.06548	1.06972	1.004	0.984714
A0A0R0JRN7	Thylakoid lumenal 16.5 kDa protein, chloroplastic OS=Glycine soja GN=glysoja_047977 PE=4 SV=1	24.743	53.474	44.1	8	21	3	1.03819	0.921367	0.887	0.880248
A0A0R0JRZ1	uncharacterized protein	71.495	39.393	9.4	6	6	6	1.4863	0.938143	0.631	0.00461284
A0A0R0JS71	26S proteasome non-ATPase regulatory subunit 5 OS=Glycine soja GN=glysoja_041096 PE=4 SV=1	43.281	54.188	21.3	7	9	7	1.07648	0.961988	0.894	0.646064
A0A0R0JSF7	uncharacterized protein	40.621	18.934	5.4	2	2	2	0.893673	0.956845	1.071
A0A0R0JSK3	Replication factor C subunit 3 OS=Glycine soja GN=glysoja_046865 PE=4 SV=1	38.051	8.9496	10.3	3	5	1	0.96585	0.64209	0.665
A0A0R0JT11	Bystin OS=Glycine soja GN=glysoja_045113 PE=4 SV=1	37.812	20.624	9.5	3	3	3	0.849587	0.323972	0.381
A0A0R0JT50	uncharacterized protein	29.896	14.111	7	2	2	2	0.937208	1.05503	1.126	0.195795
A0A0R0JT69	uncharacterized protein	42.8	15.271	5.5	2	2	2	0.902298	0.973867	1.079
A0A0R0JTB2	uncharacterized protein	197.53	75.516	5.1	8	9	8	1.01606	1.27517	1.255	0.219102
A0A0R0JTD4	uncharacterized protein	45.562	36.277	18.9	6	8	4	1.05751	1.21098	1.145	0.383851
A0A0R0JTQ9	uncharacterized protein	17.107	34.485	25	3	7	1	1.03146	1.28358	1.244
A0A0R0JTV5	Elongation factor 1-alpha	49.263	19.891	49.4	21	136	1	0.930213	1.0107	1.087	0.083483
A0A0R0JUF9	Glycosylphosphatidylinositol anchor attachment 1 protein OS=Glycine soja GN=glysoja_022173 PE=4 SV=1	74.662	13.644	2.4	2	2	2	1.05192	1.11661	1.062
A0A0R0JUI2	uncharacterized protein	41.398	43.712	15	6	6	4	0.828685	0.940139	1.134	0.985599
A0A0R0JUR8	Epoxide hydrolase 2 OS=Glycine soja GN=glysoja_017177 PE=4 SV=1	35.406	115.89	44.8	11	25	6	1.10208	1.10998	1.007	0.759202
A0A0R0JV79	Cullin-4 OS=Glycine soja GN=glysoja_030080 PE=3 SV=1	76.302	40.759	8.5	6	6	3	1.03747	1.26458	1.219
A0A0R0JVI8	uncharacterized protein	31.895	7.7555	3.9	1	2	1	0.952243	1.07467	1.129	0.0374878
A0A0R0JVM8	Putative glucan 1,3-beta-glucosidase A OS=Glycine soja GN=glysoja_033280 PE=4 SV=1	107.58	60.689	11.7	6	9	6	1.31107	0.903839	0.689	0.0199987
A0A0R0JVZ4	DEAD-box ATP-dependent RNA helicase 37 OS=Glycine soja GN=glysoja_015433 PE=4 SV=1	66.268	278.36	36.6	20	49	4	0.826351	1.01194	1.225	0.0960713
A0A0R0JWC4	Splicing factor U2af large subunit A OS=Glycine soja GN=glysoja_033239 PE=4 SV=1	42.737	156.84	40.5	9	20	1	1.1917	0.974297	0.818	0.355171
A0A0R0JWZ2	DEAD-box ATP-dependent RNA helicase 30 OS=Cajanus cajan GN=KK1_009441 PE=4 SV=1	65.649	112.84	26.4	14	26	2	1.05067	1.07734	1.025
A0A0R0JX57	uncharacterized protein	60.893	15.285	4.2	2	2	2	0.932529	0.981949	1.053
A0A0R0JXP1	uncharacterized protein	31.451	6.8334	2.8	1	1	1	1.23989	0.979137	0.79
A0A0R0JY08	Histone deacetylase 14 OS=Glycine soja GN=glysoja_030540 PE=4 SV=1	45.3	65.209	14.4	3	3	3	1.23516	1.03238	0.836
A0A0R0JYF7	Cyclin-dependent kinase E-1 OS=Glycine soja GN=glysoja_003030 PE=3 SV=1	16.763	9.8686	7.8	1	1	1	1.58114	0.898446	0.568
A0A0R0JYG9	Rubredoxin 1 OS=Cajanus cajan GN=KK1_029292 PE=4 SV=1	17.324	6.4872	23.4	4	8	1	1.4174	0.933709	0.659	0.311678
A0A0R0JYI2	Transaldolase OS=Cajanus cajan GN=KK1_029293 PE=4 SV=1	42.521	113.6	15.7	5	11	4	0.836603	1.05154	1.257	0.257585
A0A0R0JYP0	Putative serine/threonine-protein kinase At1g54610 family OS=Cajanus cajan GN=KK1_033324 PE=4 SV=1	46.84	12.648	5	2	2	2	1.53158	0.729011	0.476
A0A0R0JYP4	uncharacterized protein	58.917	14.408	6.3	3	4	1	1.00319	1.13468	1.131
A0A0R0JYS9	Peroxidase	35.497	89.78	20	5	11	1	0.866138	0.920242	1.062
A0A0R0JYU2	Ras-related protein RABH1b OS=Glycine soja GN=glysoja_012971 PE=4 SV=1	22.943	98.041	48.1	9	18	2	1.22172	1.11492	0.913	0.764355
A0A0R0JZ81	uncharacterized protein	79.053	9.3558	5.7	4	4	1	1.03041	1.02061	0.99
A0A0R0JZP8	Proteasomal ubiquitin receptor ADRM1 OS=Glycine soja GN=glysoja_017560 PE=4 SV=1	35.284	52.943	23.3	4	5	4	1.17325	1.00777	0.859	0.478892
A0A0R0K067	NADPH:adrenodoxin oxidoreductase, mitochondrial	50.268	13.346	4.6	2	2	2	1.45823	0.427367	0.293
A0A0R0K0B7	Putative cadmium/zinc-transporting ATPase HMA1, chloroplastic OS=Glycine soja GN=glysoja_040451 PE=3 SV=1	90.096	50.09	7.1	5	7	5	1.3891	0.806287	0.58	0.0298322
A0A0R0K0R3	Putative small nuclear ribonucleoprotein Sm D2 OS=Cajanus cajan GN=KK1_004496 PE=4 SV=1	9.5703	60.789	45.1	4	14	4	0.933839	1.05965	1.135	0.518666
A0A0R0K0X0	uncharacterized protein	411.3	13.302	6	20	26	2	1.39456	0.952344	0.683
A0A0R0K195	Protoporphyrinogen oxidase OS=Cajanus cajan GN=KK1_023546 PE=4 SV=1	51.683	112.74	22.3	9	11	9	0.951488	1.13683	1.195	0.978617
A0A0R0K1F4	Histone chaperone ASF1B OS=Glycine soja GN=glysoja_013666 PE=4 SV=1	19.079	6.2993	4.8	1	2	1	1.04714	1.01062	0.965
A0A0R0K2I8	uncharacterized protein	44.476	6.0772	5.4	2	2	1	0.912788	1.02598	1.124
A0A0R0K2M8	Potassium transporter	71.657	7.9961	2	1	1	1	1.16899	1.10261	0.943
A0A0R0K2N8	Early endosome antigen 1 OS=Glycine soja GN=glysoja_023159 PE=4 SV=1	57.612	45.511	12	6	9	6	1.08177	1.09698	1.014	0.528424
A0A0R0K3E6	uncharacterized protein	31.29	7.3831	3.3	1	2	1	1.2457	1.23013	0.988
A0A0R0K3K3	Polyadenylate-binding protein	67.766	21.316	10.3	5	11	2	0.892072	1.14655	1.285	0.000983151
A0A0R0K3V5	Activating signal cointegrator 1 complex subunit 2 OS=Glycine soja GN=glysoja_019532 PE=4 SV=1	62.799	11.86	2.7	1	1	1	0.986483	1.01638	1.03
A0A0R0K490	Glutamine-dependent NAD(+) synthetase OS=Glycine soja GN=glysoja_017570 PE=4 SV=1	66.661	11.363	2.7	2	2	2	1.0223	1.05337	1.03	0.688002
A0A0R0K4E6	uncharacterized protein	20.759	27.639	11.6	2	2	2	1.08355	1.04726	0.967
A0A0R0K4M7	uncharacterized protein	77.559	13.924	3.3	2	2	2	1.11892	1.01672	0.909	0.32621
A0A0R0K4Q9	uncharacterized protein	138.95	11.554	1.6	2	4	2	1.0916	0.0171592	0.016
A0A0R0K5E1	uncharacterized protein	41.527	79.427	23.8	7	10	7	1.00705	1.00817	1.001	0.49848
A0A0R0K5Q3	Putative 1-aminocyclopropane-1-carboxylate deaminase OS=Glycine soja GN=glysoja_040672 PE=4 SV=1	34.146	102.56	28.9	6	9	6	0.993216	1.02151	1.028	0.934406
A0A0R0K5U3	Putative plastid-lipid-associated protein 7, chloroplastic OS=Glycine soja GN=glysoja_030500 PE=4 SV=1	26.884	12.898	9.4	2	2	2	0.988784	1.06014	1.072
A0A0R0K666	uncharacterized protein	46.984	273.12	40.2	11	35	3	1.16658	0.959526	0.823	0.154615
A0A0R0K692	Glucose-1-phosphate adenylyltransferase	53.608	45.434	18.1	7	7	7	1.02214	0.666777	0.652	0.489438
A0A0R0K6A7	14-3-3-like protein B OS=Glycine soja GN=glysoja_017725 PE=3 SV=1	28.209	116.78	54.4	14	37	4	1.06184	0.989001	0.931	0.399693
A0A0R0K6C1	Calnexin like OS=Glycine soja GN=glysoja_026990 PE=3 SV=1	61.66	87.656	29.8	16	39	2	0.68011	1.00241	1.474	0.368403
A0A0R0K6H9	Aldehyde dehydrogenase family 2 member C4 OS=Glycine soja GN=glysoja_002695 PE=3 SV=1	54.522	9.1291	10.6	5	8	1	1.13349	0.848826	0.749
A0A0R0K6S7	Acetyl-CoA carboxylase 1 OS=Glycine soja GN=glysoja_045841 PE=4 SV=1	252.37	323.31	45.1	82	183	21	1.13797	0.974754	0.857	7.79124e-05
A0A0R0K6U7	uncharacterized protein	34.839	21.365	6.5	1	1	1	1.2229	1.11159	0.909
A0A0R0K729	uncharacterized protein	22.278	9.1887	4.7	1	1	1	1.10248	0.947687	0.86
A0A0R0K7P8	Alpha-glucosidase 2 OS=Glycine soja GN=glysoja_040363 PE=3 SV=1	110.45	41.94	6.6	6	8	4	0.909233	1.08339	1.192	0.733469
A0A0R0K7S9	MFP1 attachment factor 1 OS=Cajanus cajan GN=KK1_009678 PE=4 SV=1	16.478	47.579	26.7	3	4	2	0.768482	0.814314	1.06
A0A0R0K817	Bifunctional purine biosynthesis protein PurH OS=Glycine soja GN=glysoja_034419 PE=3 SV=1	51.577	19.807	28	11	26	3	1.07319	1.0786	1.005	0.840985
A0A0R0K943	LON peptidase N-terminal domain and RING finger protein 1 OS=Glycine soja GN=glysoja_041632 PE=4 SV=1	53.839	67.709	5.1	2	3	2	1.19847	0.889573	0.742	0.166584
A0A0R0K976	Mannan endo-1,4-beta-mannosidase 7 OS=Glycine soja GN=glysoja_023090 PE=3 SV=1	45.506	37.49	10.4	3	3	3	1.22381	0.866026	0.708	0.126021
A0A0R0K9A4	Microtubule-associated protein RP/EB family member 1 OS=Glycine soja GN=glysoja_032746 PE=4 SV=1	26.225	16.123	10.8	2	2	2	1.08887	1.06122	0.975
A0A0R0K9H0	Zinc finger CCCH domain-containing protein 44 OS=Glycine soja GN=glysoja_013722 PE=4 SV=1	153.75	7.74	4.2	6	7	1	1.08873	0.955418	0.878
A0A0R0K9R9	Nephrocystin-3 OS=Glycine soja GN=glysoja_017446 PE=4 SV=1	79.219	16.316	2.9	2	2	2	1.04894	0.995083	0.949	0.694714
A0A0R0KA38	Tetratricopeptide repeat protein 7B OS=Glycine soja GN=glysoja_019526 PE=4 SV=1	69.165	6.3823	1.1	1	2	1	0.605825	0.476153	0.786
A0A0R0KA84	Glyceraldehyde-3-phosphate dehydrogenase	36.841	323.31	68.6	23	167	3	0.95773	1.14378	1.194	0.364815
A0A0R0KAL0	Calnexin like OS=Glycine soja GN=glysoja_012889 PE=3 SV=1	61.857	186.79	28	16	43	6	1.04745	1.1781	1.125	0.389402
A0A0R0KAL5	uncharacterized protein	79.341	10.573	8.2	5	5	1	0.951792	0.942001	0.99
A0A0R0KAT4	Beta-galactosidase	93.95	68.15	10.3	7	7	6	1.05387	1.08133	1.026	0.506144
A0A0R0KB83	uncharacterized protein	43.789	277.21	37.6	14	31	14	1.0713	1.04722	0.978	0.342502
A0A0R0KB98	Protein arginine N-methyltransferase	65.435	6.3992	4.6	1	1	1	0.949621	1.2143	1.279
A0A0R0KC14	uncharacterized protein	25.834	13.486	6.5	2	2	2	0.912839	0.8183	0.896	0.796043
A0A0R0KC23	Xylem cysteine proteinase 2 OS=Glycine soja GN=glysoja_013779 PE=3 SV=1	39.22	48.273	18.1	6	7	2	1.40328	1.20412	0.858
A0A0R0KC48	uncharacterized protein	52.145	37.934	6.3	3	4	3	1.11458	0.951033	0.853	0.0928736
A0A0R0KCK8	E3 ubiquitin-protein ligase UPL1-like protein OS=Glycine soja GN=glysoja_017767 PE=4 SV=1	401.23	29.784	5.4	17	21	2	1.27585	1.02783	0.806	0.27647
A0A0R0KCQ0	Cellulose synthase-like protein G2 (Fragment) OS=Glycine soja GN=glysoja_018444 PE=4 SV=1	79.608	15.919	12.3	7	13	1	1.43132	0.683016	0.477
A0A0R0KD34	uncharacterized protein	143.97	7.6825	0.8	1	1	1	1.16901	1.06632	0.912
A0A0R0KDR8	Protein-ribulosamine 3-kinase, chloroplastic OS=Glycine soja GN=glysoja_034630 PE=4 SV=1	32.833	7.7674	3.7	1	2	1	1.05219	1.08597	1.032
A0A0R0KDU0	uncharacterized protein	29.588	22.7	20.4	5	9	1	1.11514	1.06207	0.952
A0A0R0KDY5	WPP domain-interacting protein 1 OS=Glycine soja GN=glysoja_041514 PE=4 SV=1	60.091	19.61	5.5	3	4	3	1.04372	0.875723	0.839	0.277214
A0A0R0KE61	uncharacterized protein	90.427	6.3597	1.7	1	1	1	1.1195	1.08651	0.971
A0A0R0KEE8	NB-LRR type disease resistance protein Rps1-k-2 OS=Glycine max GN=Rps1-k-2 PE=3 SV=1	138.14	16.75	3.1	2	2	2	1.88812	0.845489	0.448
A0A0R0KEL3	Arginase OS=Glycine soja GN=glysoja_030982 PE=4 SV=1	37.282	133.35	33.1	12	52	11	1.10393	0.923271	0.836	0.000615243
A0A0R0KEU6	uncharacterized protein	191.04	8.2243	0.7	1	1	1	1.1871	0.994004	0.837
A0A0R0KF34	uncharacterized protein	62.205	51.971	14.6	6	7	3	0.992928	0.992195	0.999	0.987395
A0A0R0KF88	uncharacterized protein	19.141	8.4944	7.9	1	2	1	0.995477	1.10722	1.112	0.632119
A0A0R0KFL3	Ribulose bisphosphate carboxylase/oxygenase activase 1, chloroplastic OS=Glycine soja GN=glysoja_047208 PE=4 SV=1	48.301	-2	32.5	12	71	1	1.13962	1.25065	1.097
A0A0R0KGG4	Peptidyl-prolyl cis-trans isomerase FKBP62 OS=Glycine soja GN=glysoja_048562 PE=4 SV=1	64.709	84.598	21	10	22	3	0.819972	1.30967	1.597	0.0881438
A0A0R0KGM3	uncharacterized protein	10.146	36.552	51.7	5	10	2	0.91036	1.03703	1.139	0.532282
A0A0R0KGN4	Retinoblastoma-related protein 1 OS=Glycine soja GN=glysoja_038706 PE=4 SV=1	76.54	17.779	3.5	3	3	3	1.25909	0.873762	0.694	0.188648
A0A0R0KGZ7	Pectinesterase	63.576	70.522	11.7	8	12	4	1.10818	1.17783	1.063	0.977709
A0A0R0KHF0	Blue copper protein OS=Glycine soja GN=glysoja_034726 PE=4 SV=1	19.17	30.241	18.7	4	11	4	0.834304	1.32411	1.587	0.0823944
A0A0R0KHH6	Ras-related protein RABD2a OS=Glycine soja GN=glysoja_034728 PE=4 SV=1	22.552	92.985	55.2	9	16	5	0.992697	0.966817	0.974	0.970058
A0A0R0KHI1	uncharacterized protein	63.009	17.198	4.4	3	3	3	1.26839	1.0534	0.831	0.574818
A0A0R0KHU2	uncharacterized protein	32.088	77.986	4.1	1	3	1	1.19527	0.797942	0.668	0.043867
A0A0R0KHV8	CCR4-NOT transcription complex subunit 1 OS=Glycine soja GN=glysoja_038184 PE=4 SV=1	270.55	12.704	13.6	27	37	1	0.853865	0.976849	1.144
A0A0R0KIG7	UDP-sulfoquinovose synthase, chloroplastic OS=Glycine soja GN=glysoja_025881 PE=4 SV=1	53.17	269.61	32.7	12	25	1	1.38056	1.07541	0.779
A0A0R0KIH4	uncharacterized protein	70.553	40.511	10.1	6	6	6	0.955857	1.25862	1.317	0.244624
A0A0R0KIR5	Ferredoxin-dependent glutamate synthase 1, chloroplastic OS=Glycine soja GN=glysoja_025860 PE=4 SV=1	166.64	323.31	59.3	70	216	14	1.137	1.04191	0.916	0.00272142
A0A0R0KJC9	CBS domain-containing protein CBSCBSPB5 OS=Glycine soja GN=glysoja_033964 PE=4 SV=1	47.315	65.97	15.6	5	6	4	1.05015	1.14722	1.092
A0A0R0KJF0	Methylenetetrahydrofolate reductase	64.385	323.31	53.4	26	71	6	1.07539	1.08987	1.013	0.398558
A0A0R0KKJ8	uncharacterized protein	20.385	10.166	16.5	3	7	1	0.988729	1.0712	1.083
A0A0R0KKK6	NADH-cytochrome b5 reductase	30.853	74.604	38.5	8	22	8	1.00705	1.01562	1.009	0.293787
A0A0R0KKL6	Putative methyltransferase PMT8 OS=Glycine soja GN=glysoja_019182 PE=4 SV=1	69.313	126.19	21.9	12	25	4	1.38654	0.811007	0.585	0.242668
A0A0R0KKR3	Aldo-keto reductase family 4 member C9 OS=Glycine soja GN=glysoja_039081 PE=4 SV=1	35.178	85.499	41.9	16	28	7	0.846236	0.824849	0.975	0.0582128
A0A0R0KKU3	Heat shock cognate 70 kDa protein OS=Glycine soja GN=glysoja_016518 PE=3 SV=1	71.474	323.31	57.3	34	180	3	0.941291	0.854671	0.908	0.0739912
A0A0R0KL80	1,4-alpha-glucan-branching enzyme 2-2, chloroplastic/amyloplastic OS=Glycine soja GN=glysoja_021493 PE=4 SV=1	88.222	283.82	36.9	26	48	5	1.05763	1.10007	1.04	0.71482
A0A0R0KLI2	uncharacterized protein	177.85	6.4018	0.6	1	1	1	0.764678	1.39593	1.826
A0A0R0KM01	FACT complex subunit SSRP1 OS=Glycine soja GN=glysoja_031121 PE=4 SV=1	68.009	110.24	16.3	10	15	4	0.760329	1.08089	1.422
A0A0R0KMK0	Pre-mRNA-splicing factor SF2 (Fragment) OS=Glycine soja GN=glysoja_039699 PE=4 SV=1	32.749	19.837	34.4	7	12	1	1.10144	1.12066	1.017
A0A0R0KMU0	30S ribosomal protein S31, chloroplastic OS=Glycine soja GN=glysoja_041986 PE=4 SV=1	12.884	14.713	18.2	2	3	2	1.20897	0.621534	0.514
A0A0R0KNW9	GDP-mannose 3',5'-epimerase OS=Glycine max GN=GME1 PE=2 SV=1	42.536	194.2	62	22	105	1	0.753568	1.1018	1.462	0.281589
A0A0R0KP00	uncharacterized protein	59.366	33.25	10.5	5	7	5	1.01562	1.01135	0.996	0.390864
A0A0R0KP15	uncharacterized protein	36.572	7.6124	6	1	1	1	1.01805	1.14468	1.124
A0A0R0KPC8	Putative ribose-5-phosphate isomerase OS=Phaseolus vulgaris PE=2 SV=1	29.782	122.02	42	7	31	2	1.0938	1.06922	0.978	0.402092
A0A0R0KPH2	Putative DNA-binding protein ESCAROLA OS=Glycine soja GN=glysoja_028957 PE=4 SV=1	36.271	29.812	23	6	9	3	0.921343	1.09495	1.188	0.194313
A0A0R0KPJ4	Protein PIR OS=Glycine soja GN=glysoja_028967 PE=4 SV=1	137.08	58.736	7	7	8	4	0.983049	0.965319	0.982	0.924746
A0A0R0KPW1	Rab-GDP dissociation inhibitor OS=Zostera marina GN=ZOSMA_34G01120 PE=4 SV=1	64.904	6.4117	7.2	4	15	1	1.0031	1.34965	1.345
A0A0R0KQ21	DNA helicase INO80 OS=Glycine soja GN=glysoja_012638 PE=4 SV=1	164.63	24.714	1.9	3	4	3	1.27697	0.775357	0.607	0.257723
A0A0R0KQE9	Taxadien-5-alpha-ol O-acetyltransferase OS=Cajanus cajan GN=KK1_032023 PE=4 SV=1	50.727	81.981	20.5	8	12	8	1.3363	0.787312	0.589	0.00159145
A0A0R0KQM5	Activator of 90 kDa heat shock protein ATPase like 1 OS=Glycine soja GN=glysoja_012742 PE=4 SV=1	37.881	98.352	19.7	7	15	2	1.06809	1.08656	1.017	0.669618
A0A0R0KR74	uncharacterized protein	46.381	14.939	6.5	2	3	2		0.501815
A0A0R0KRE6	Putative FAD synthase OS=Glycine soja GN=glysoja_016628 PE=4 SV=1	51.727	26.59	7.3	3	3	3	0.970606	0.97193	1.001	0.996362
A0A0R0KRZ3	uncharacterized protein	51.821	109.92	19.8	9	17	4	1.04053	0.948121	0.911	0.684857
A0A0R0KSG7	Ribosomal protein L19	24.76	95.804	37.7	8	28	2	0.838668	1.27815	1.524	0.000444284
A0A0R0KSQ2	uncharacterized protein	30.619	-2	15.7	3	9	1	1.12077	0.99163	0.885
A0A0R0KSU2	Tuftelin-interacting protein 11 OS=Glycine soja GN=glysoja_000353 PE=3 SV=1	79.915	17.771	3.2	2	2	2	1.0129	1.04759	1.034	0.652482
A0A0R0KSW6	Putative hydrolase yugF OS=Glycine soja GN=glysoja_033663 PE=4 SV=1	30.242	8.1006	5.3	1	1	1	1.07407	0.926443	0.863
A0A0R0KTA0	uncharacterized protein	49.211	29.853	9.7	5	7	5	0.96859	0.977697	1.009	0.931463
A0A0R0KTD6	Peptidyl-prolyl cis-trans isomerase	23.18	37.493	24.9	5	7	4	1.09773	1.14192	1.04	0.385721
A0A0R0KU90	uncharacterized protein	23.494	18.671	11.6	2	3	2	1.14975	0.973204	0.846	0.17694
A0A0R0KUQ0	Eukaryotic translation initiation factor 3 subunit H	37.373	103.34	30.4	8	19	8	0.994795	1.12354	1.129	0.0969933
A0A0R0KV09	Thioredoxin M3, chloroplastic OS=Glycine soja GN=glysoja_033576 PE=4 SV=1	14.232	16.351	16.8	2	4	2	1.01583	0.916143	0.902	0.161817
A0A0R0KV40	Lipoxygenase	93.138	-2	4.2	4	8	1	0.387889	1.0334	2.664
A0A0R0KW19	uncharacterized protein	33.079	66.133	20.4	4	4	4	1.10035	0.922668	0.839
A0A0R0KW93	uncharacterized protein	65.058	28.327	6.8	3	3	3	0.949665	1.06794	1.125	0.121596
A0A0R0KWB3	60S ribosomal protein L7a OS=Glycine soja GN=glysoja_022894 PE=4 SV=1	29.578	24.51	42.3	15	40	3	0.486775	0.208645	0.429	0.906583
A0A0R0KX47	Lysosomal Pro-X carboxypeptidase OS=Glycine soja GN=glysoja_039493 PE=4 SV=1	43.665	14.974	6.9	2	3	2	0.85849	0.936046	1.09
A0A0R0KXN3	Zinc finger CCCH domain-containing protein 44 OS=Glycine soja GN=glysoja_044298 PE=4 SV=1	23.751	12.657	20.7	5	6	1	1.07376	0.976465	0.909
A0A0R0KY07	Matrix metalloproteinase OS=Glycine max GN=Slti114 PE=2 SV=1	44.412	25.825	9	4	6	3	0.872602	0.869898	0.997	0.658637
A0A0R0KY40	Tetratricopeptide repeat protein 38 OS=Glycine soja GN=glysoja_025440 PE=4 SV=1	43.021	12.713	6	2	2	1	1.08115	1.19041	1.101
A0A0R0KYQ6	uncharacterized protein	92.684	6.0304	0.9	1	3	1	0.846646	1.16004	1.37
A0A0R0KZ46	uncharacterized protein	84.016	65.644	10.8	8	13	8	1.21315	0.961781	0.793	0.00441861
A0A0R0KZC9	UPF0378 protein KIAA0100-like protein OS=Glycine soja GN=glysoja_019476 PE=4 SV=1	265.59	-2	0.3	1	1	1	0.186383	0.329817	1.77
A0A0R0KZM6	BEL1-like homeodomain protein 2 OS=Glycine soja GN=glysoja_000239 PE=4 SV=1	73.781	39.316	5.2	3	4	3	1.35896	0.799457	0.588	0.0419449
A0A0R0KZN7	U1 small nuclear ribonucleoprotein A OS=Glycine soja GN=glysoja_028970 PE=4 SV=1	20.361	57.944	25.1	4	7	4	0.867524	0.921331	1.062	0.887259
A0A0R0L0T5	L-type lectin-domain receptor kinase OS=Medicago truncatula GN=MTR_5g077100 PE=3 SV=1	69.179	6.2624	1.7	1	1	1	1.08486	1.06841	0.985
A0A0R0L0Y2	uncharacterized protein	138.41	38.014	9.4	10	11	2	1.07567	0.996912	0.927	0.678548
A0A0R0L197	Glucan endo-1,3-beta-glucosidase 2 OS=Glycine soja GN=glysoja_013409 PE=3 SV=1	44.946	8.1361	3.4	1	1	1	1.20067	1.23615	1.03
A0A0R0L1G2	Putative aquaporin PIP-type 7a OS=Glycine soja GN=glysoja_037517 PE=3 SV=1	27.551	32.455	9.2	2	11	1	0.825293	1.10433	1.338	0.478365
A0A0R0L1Z4	1-aminocyclopropane-1-carboxylate oxidase OS=Glycine soja GN=glysoja_004160 PE=3 SV=1	36.059	192.15	47.9	15	34	3	1.37991	1.01946	0.739	0.0740688
A0A0R0L273	Ras-related protein RABE1c OS=Glycine soja GN=glysoja_025497 PE=4 SV=1	23.874	12.887	56.9	11	28	1	1.16281	1.13457	0.976	0.800878
A0A0R0L2F3	uncharacterized protein	131.03	29.181	30.3	31	56	3	0.955287	1.01353	1.061	0.214473
A0A0R0L378	Copper chaperone homolog CCH OS=Glycine max PE=2 SV=1	13.426	77.078	41.4	5	15	3	1.24862	1.09003	0.873	0.202672
A0A0R0L3E1	Glycerol-3-phosphate dehydrogenase OS=Glycine max GN=GLYMA_02G165500 PE=3 SV=1	59.096	39.436	12.3	6	7	6	1.10893	0.986687	0.89	0.146879
A0A0R0L3X2	ABC transporter C family member 3 OS=Glycine soja GN=glysoja_028152 PE=4 SV=1	143.8	67.442	8.7	9	12	8	1.10309	0.904342	0.82	0.0512869
A0A0R0L4C1	uncharacterized protein	28.353	88.744	63.7	15	74	6	0.95792	1.07375	1.121	0.535735
A0A0R0L4P4	DNA-directed RNA polymerases I, II, and III subunit RPABC3 OS=Glycine soja GN=glysoja_034230 PE=4 SV=1	14.625	9.1155	8.9	1	1	1	2.05112	1.4559	0.71
A0A0R0L553	Shikimate kinase OS=Glycine soja GN=glysoja_024214 PE=4 SV=1	40.475	124.62	26.8	8	11	8	0.978793	1.15023	1.175	0.142501
A0A0R0L5B0	Pyruvate kinase OS=Glycine soja GN=glysoja_039658 PE=3 SV=1	15.298	64.894	70.7	6	16	4	1.05747	1.11707	1.056	0.577927
A0A0R0L5D6	Prolycopene isomerase, chloroplastic OS=Glycine soja GN=glysoja_044365 PE=4 SV=1	64.81	70.135	17.5	9	10	9	0.979497	1.12134	1.145	0.838286
A0A0R0L704	Something about silencing protein 10 OS=Glycine soja GN=glysoja_032547 PE=4 SV=1	65.291	21.61	5	2	2	2	1.13577	1.46718	1.292
A0A0R0L845	uncharacterized protein	82.144	11.09	1.6	1	1	1	0.852048	1.02421	1.202
A0A0R0L848	uncharacterized protein	17.003	-2	4.8	1	1	1	0.960972	0.576757	0.6
A0A0R0L8R4	uncharacterized protein	8.8533	6.8188	10.1	1	2	1	0.939509	1.14717	1.221	0.242714
A0A0R0L9H9	uncharacterized protein	27.538	11.146	27.3	4	4	1	0.945804	0.984214	1.041
A0A0R0L9T7	Fructokinase-2 OS=Cajanus cajan GN=KK1_024057 PE=4 SV=1	52.217	105.85	18.5	7	10	7	1.06202	1.02279	0.963	0.594913
A0A0R0L9V4	Putative WD repeat-containing protein OS=Glycine soja GN=glysoja_037098 PE=4 SV=1	101.76	18.933	3.3	3	3	3	1.10314	1.00616	0.912	0.677691
A0A0R0LA06	Alcohol dehydrogenase-like 7 OS=Glycine soja GN=glysoja_038253 PE=3 SV=1	41.279	159.36	42.1	12	25	12	1.07928	1.04505	0.968	0.686949
A0A0R0LAF9	Proteasome subunit alpha type	27.311	39.378	66.8	11	22	3	0.99144	1.06119	1.07	0.276732
A0A0R0LBM8	uncharacterized protein	34.577	6.0359	12.7	4	7	1	0.907744	1.1549	1.272
A0A0R0LBW1	Alcohol dehydrogenase-like 7 OS=Glycine soja GN=glysoja_038253 PE=3 SV=1	29.139	7.1202	3.7	1	1	1	0.933486	1.20999	1.296
A0A0R0LCB4	uncharacterized protein	54.196	33.049	11.1	5	7	5	1.07244	0.943269	0.88	0.567519
A0A0R0LDP5	Protein GDAP2 like OS=Glycine soja GN=glysoja_049155 PE=4 SV=1	54.2	13.011	3.5	2	3	2	0.986867	0.948717	0.961	0.60912
A0A0R0LE69	uncharacterized protein	24.734	-2	3.3	1	1	1	1.04146	1.14259	1.097
A0A0R0LEY8	SEC23-interacting protein OS=Glycine soja GN=glysoja_008022 PE=4 SV=1	29.217	5.9631	2.6	1	1	1	1.07849	1.29006	1.196
A0A0R0LF72	Methionine aminopeptidase 1B, chloroplastic OS=Glycine soja GN=glysoja_034141 PE=4 SV=1	21.32	12.514	15	3	8	2	1.06135	1.25902	1.186	0.246817
A0A0R0LFR1	UDP-3-O-acylglucosamine N-acyltransferase OS=Glycine soja GN=glysoja_033189 PE=4 SV=1	22.697	-2	5.1	1	1	1	1.15419	0.936544	0.811
A0A0R0LJG5	uncharacterized protein	123.39	323.31	41	32	54	13	0.917506	1.00386	1.094	0.206858
A0A0R0LLT0	uncharacterized protein	34.581	10.242	3.8	1	1	1	1.02811	1.43311	1.394
A0A0R0LM01	Methionine aminopeptidase 1	39.339	63.539	17.1	5	7	5	1.0323	1.13175	1.096	0.284684
A0A0R0LMM2	uncharacterized protein	162.29	6.5948	0.7	1	4	1	0.965834	0.990599	1.026	0.986564
A0A0R4J2J8	Putative methyltransferase PMT20 OS=Glycine soja GN=glysoja_006290 PE=4 SV=1	68.298	184.06	26.1	14	25	6	1.15079	0.877348	0.762	0.0356354
A0A0R4J2K9	Pectinesterase	40.322	119.01	27	10	14	4	0.991605	0.832341	0.839	0.178283
A0A0R4J2L6	Presequence protease 2, chloroplastic/mitochondrial OS=Glycine soja GN=glysoja_033150 PE=3 SV=1	121.36	323.31	50.1	49	129	49	0.996645	1.04936	1.053	0.535611
A0A0R4J2N2	Fumarate hydratase 1, mitochondrial OS=Glycine soja GN=glysoja_024573 PE=3 SV=1	53.289	109.39	31.3	12	22	4	1.09722	0.87099	0.794	0.200451
A0A0R4J2P9	Cysteine synthase	41.647	240.86	50	15	61	3	1.09092	1.05176	0.964	0.948007
A0A0R4J2Q7	uncharacterized protein	25.064	172.35	50.9	15	59	1	1.0465	1.05919	1.012	0.947239
A0A0R4J2U8	uncharacterized protein	78.905	133.94	29.1	18	56	12	0.982633	1.02367	1.042	0.943392
A0A0R4J2Y8	Nitrogen regulatory protein P-II like OS=Glycine soja GN=glysoja_028550 PE=3 SV=1	21.499	31.484	18.9	4	10	3	1.03165	0.894438	0.867	0.439147
A0A0R4J301	Endoglucanase	57.705	43.033	9.3	6	8	6	1.19855	0.965834	0.806	0.0702519
A0A0R4J302	26S protease regulatory subunit 4 isogeny OS=Cajanus cajan GN=KK1_010008 PE=4 SV=1	49.577	317.22	55.2	24	56	2	0.388331
A0A0R4J305	26S protease regulatory subunit S10B like B OS=Glycine soja GN=glysoja_023100 PE=3 SV=1	44.579	249.11	60.3	18	53	2	0.959036	1.02826	1.072	0.883636
A0A0R4J318	Peptidyl-prolyl cis-trans isomerase	18.884	7.3258	18.9	4	6	1	1.16599	1.13278	0.972
A0A0R4J321	Proteasome subunit beta type	25.128	16.692	38.2	10	20	2	1.00075	1.09226	1.091	0.504438
A0A0R4J326	Bifunctional phosphatase IMPL2, chloroplastic OS=Glycine soja GN=glysoja_013733 PE=4 SV=1	32.637	59.348	27.5	6	7	6	0.928805	0.968068	1.042	0.405452
A0A0R4J332	Adenine phosphoribosyltransferase 1, chloroplastic OS=Glycine soja GN=glysoja_019533 PE=3 SV=1	20.015	126.09	50	8	10	5	0.87006	1.07829	1.239	0.0112537
A0A0R4J338	NADPH--cytochrome P450 reductase	76.556	34.619	19.1	12	18	2	1.01731	1.04064	1.023	0.836119
A0A0R4J339	Subtilisin-like protease OS=Glycine soja GN=glysoja_019537 PE=4 SV=1	82.385	55.214	9.6	6	8	5	0.997343	1.16659	1.17	0.0563921
A0A0R4J346	uncharacterized protein	33.54	17.333	14.4	4	6	1	0.840775	1.19743	1.424
A0A0R4J354	THO complex subunit 1 OS=Cajanus cajan GN=KK1_036645 PE=4 SV=1	68.936	89.004	14.9	7	10	7	1.027	1.05681	1.029	0.70616
A0A0R4J375	Ubiquitin-conjugating enzyme E2 27 OS=Glycine soja GN=glysoja_012926 PE=3 SV=1	21.12	56.409	24	4	8	2	0.954743	1.03446	1.083	0.962921
A0A0R4J384	Elongation factor 1-alpha	49.356	282.44	50.1	22	142	6	1.07766	0.937234	0.87	0.149557
A0A0R4J387	Chalcone-flavonone isomerase family protein	23.562	96.334	38.3	6	11	4	1.01842	0.958292	0.941	0.183952
A0A0R4J3B7	uncharacterized protein	39.745	110.24	29.2	7	10	7	0.879754	1.06628	1.212	0.0183979
A0A0R4J3C9	Serine hydroxymethyltransferase	51.718	52.423	40.3	18	74	3	0.893117	1.1058	1.238	0.256883
A0A0R4J3G4	Eukaryotic initiation factor 4A-11 OS=Glycine soja GN=glysoja_035291 PE=3 SV=1	46.664	6.3426	48.9	21	85	1	0.910967	1.17295	1.288	0.09539
A0A0R4J3K7	Dihydroflavonol-4-reductase OS=Glycine soja GN=glysoja_009496 PE=4 SV=1	35.791	120.13	14.3	4	7	4	0.90426	1.15921	1.282	0.223798
A0A0R4J3L3	Protochlorophyllide reductase, chloroplastic OS=Glycine soja GN=glysoja_037287 PE=4 SV=1	42.988	219.7	61.9	20	86	8	0.637058	1.36469	2.142	0.000255949
A0A0R4J3L4	CHP-rich zinc finger protein OS=Phaseolus vulgaris GN=PHAVU_011G149900g PE=2 SV=1	27.465	63.661	40.4	8	18	3	1.22871	0.734201	0.598	0.163801
A0A0R4J3L5	Proteasome subunit alpha type	27.384	123.76	56.5	13	47	2	0.861106	0.683552	0.794	0.702158
A0A0R4J3M6	uncharacterized protein	39.383	19.516	8.3	3	4	3	1.01222	1.26108	1.246	0.0727787
A0A0R4J3N9	Polyadenylate-binding protein RBP45 OS=Glycine soja GN=glysoja_039536 PE=4 SV=1	43.906	150.11	27	8	18	2	1.00846	1.17628	1.166	0.436418
A0A0R4J3P3	Beta-glucosidase 46 OS=Glycine soja GN=glysoja_009931 PE=3 SV=1	63.507	68.259	10.3	4	6	4	1.07531	1.02922	0.957	0.480106
A0A0R4J3P8	Proliferation-associated protein 2G4 OS=Glycine soja GN=glysoja_041082 PE=4 SV=1	43.35	145.11	43.9	15	36	7	1.03777	1.02177	0.985	0.840745
A0A0R4J3Q2	uncharacterized protein	19.704	27.433	15	2	3	2	1.30211	0.986225	0.757	0.334696
A0A0R4J3R4	DNA-directed RNA polymerase II subunit RPB3-A OS=Glycine soja GN=glysoja_007521 PE=4 SV=1	35.615	54.04	10.7	4	5	4	1.0029	1.12175	1.119
A0A0R4J3S5	DEAD-box ATP-dependent RNA helicase 37 OS=Glycine soja GN=glysoja_015433 PE=4 SV=1	66.718	8.565	28.1	17	46	1	0.854953	0.831008	0.972	0.415388
A0A0R4J3S9	uncharacterized protein	74.095	100.27	17.7	11	20	1	1.03864	1.0239	0.986	0.95252
A0A0R4J3V9	Flavoprotein wrbA OS=Glycine soja GN=glysoja_043680 PE=3 SV=1	21.761	12.83	45.4	7	23	1	1.43244	0.71694	0.501	0.259702
A0A0R4J3X6	Ribosomal protein L37	10.737	7.0578	32.6	4	7	1	0.825303	0.925875	1.122
A0A0R4J3X7	Putative inositol transporter 1 OS=Glycine soja GN=glysoja_027082 PE=3 SV=1	53.988	37.084	9.8	3	3	3	1.04435	1.06977	1.024	0.800839
A0A0R4J3Y9	Serine hydroxymethyltransferase	57.355	61.086	46.9	21	110	3	1.07155	1.06139	0.991	0.636134
A0A0R4J400	1-aminocyclopropane-1-carboxylate oxidase like 1 OS=Glycine soja GN=glysoja_026736 PE=3 SV=1	41.642	8.4008	3.2	1	1	1	0.982601	1.01769	1.036
A0A0R4J443	Beta-amylase	62.982	43.163	7.4	3	3	3	1.00036	1.15681	1.156
A0A0R4J460	BAG family molecular chaperone regulator 7 OS=Glycine soja GN=glysoja_006117 PE=4 SV=1	46.352	115.92	23.9	12	19	2	1.00767	1.18029	1.171	0.136891
A0A0R4J461	Protoporphyrinogen oxidase, chloroplastic OS=Glycine soja GN=glysoja_040890 PE=4 SV=1	58.769	323.31	47.1	18	47	18	0.943244	1.0567	1.12	0.309403
A0A0R4J485	Ribonucleoprotein, chloroplastic OS=Glycine soja GN=glysoja_007916 PE=4 SV=1	29.404	93.729	25.5	5	19	2	1.04216	1.00241	0.962	0.707417
A0A0R4J4B4	Ferredoxin--NADP reductase	40.544	241.49	52.2	17	87	8	0.994665	1.05186	1.058	0.326789
A0A0R4J4C8	ATP synthase subunit beta	59.835	323.31	65.7	26	151	3	1.04031	1.00381	0.965	0.719046
A0A0R4J4D2	Putative cinnamyl alcohol dehydrogenase OS=Glycine soja GN=glysoja_021311 PE=3 SV=1	39.147	127.93	41.3	11	20	2	0.930039	1.02642	1.104
A0A0R4J4D6	Heat shock cognate 70 kDa protein OS=Glycine soja GN=glysoja_008878 PE=3 SV=1	71.081	238.65	48.5	29	152	3	0.915144	1.07045	1.17	0.00675695
A0A0R4J4F2	Ras-related protein RHN1 OS=Glycine soja GN=glysoja_032179 PE=4 SV=1	21.897	93.234	41.5	6	13	5	1.01574	1.0899	1.073	0.309928
A0A0R4J4G7	Xanthoxin dehydrogenase OS=Glycine soja GN=glysoja_034001 PE=4 SV=1	29.392	122.08	31.4	7	13	7	0.912668	1.08166	1.185	0.349272
A0A0R4J4H8	Beta-glucosidase	56.459	27.48	10.4	5	10	3	1.00014	1.11648	1.116	0.594975
A0A0R4J4J6	Serine hydroxymethyltransferase	62.349	30.39	11	6	8	5	1.25254	1.00416	0.802	0.0251199
A0A0R4J4J7	Estradiol 17-beta-dehydrogenase 12 OS=Glycine soja GN=glysoja_014432 PE=3 SV=1	35.733	31.875	36.2	13	33	4	1.08249	1.02494	0.947	0.26566
A0A0R4J4M0	Early nodulin-like protein 1 OS=Glycine soja GN=glysoja_007696 PE=4 SV=1	25.718	19.075	11.5	2	2	2	1.0101	1.12652	1.115
A0A0R4J4M5	Monoglyceride lipase-like protein OS=Medicago truncatula GN=MTR_4g127220 PE=4 SV=1	36.714	13.353	5.5	2	3	2	1.25994	0.75776	0.601	0.285125
A0A0R4J4N3	Chlorophyllide a oxygenase, chloroplastic OS=Glycine soja GN=glysoja_021725 PE=4 SV=1	60.443	75.423	16.5	7	8	6	0.977748	0.600954	0.615	0.61695
A0A0R4J4Q1	NADPH--cytochrome P450 reductase	78.36	59.731	18	9	11	3	1.36303	0.794164	0.583
A0A0R4J4R5	Tropinone reductase like OS=Glycine soja GN=glysoja_010147 PE=4 SV=1	28.431	128.08	37.8	8	12	7	1.07106	1.09878	1.026	0.733941
A0A0R4J4S6	Protochlorophyllide reductase, chloroplastic OS=Glycine soja GN=glysoja_007774 PE=4 SV=1	43.245	323.31	63.4	22	94	13	0.804284	1.13336	1.409	0.0156605
A0A0R4J4T4	uncharacterized protein	44.372	35.284	25.2	10	18	4	1.05662	0.939208	0.889	0.32717
A0A0R4J4U0	Carotenoid 9,10(9',10')-cleavage dioxygenase 1 OS=Glycine soja GN=glysoja_007328 PE=4 SV=1	60.938	151.12	32.6	16	27	2	1.10084	0.881461	0.801	0.236423
A0A0R4J4Z1	Putative polygalacturonase OS=Glycine soja GN=glysoja_032430 PE=3 SV=1	54.962	43.615	10.8	5	7	5	1.06239	0.970061	0.913	0.341949
A0A0R4J4Z2	Eukaryotic initiation factor 4A-15 OS=Glycine soja GN=glysoja_040135 PE=3 SV=1	46.77	20.425	50.6	24	93	2	0.968496	0.925186	0.955	0.633036
A0A0R4J4Z9	GDSL esterase/lipase OS=Glycine soja GN=glysoja_032082 PE=4 SV=1	39.696	44.253	14.5	4	9	2	1.19385	0.847758	0.71	0.0215431
A0A0R4J537	Thioredoxin H-type 5 OS=Cajanus cajan GN=KK1_033714 PE=4 SV=1	33.171	93.108	31.2	9	33	9	1.07041	0.993556	0.928	0.523273
A0A0R4J571	SNF1-related protein kinase regulatory subunit beta-1 OS=Cajanus cajan GN=KK1_005822 PE=4 SV=1	31.07	19.311	9.9	2	4	2	0.90261	0.956701	1.06	0.700997
A0A0R4J573	GDSL esterase/lipase OS=Glycine soja GN=glysoja_032776 PE=4 SV=1	39.935	289.43	40.9	10	22	10	1.13463	0.802165	0.707	0.00654913
A0A0R4J583	Ent-kaurenoic acid oxidase 2 OS=Glycine soja GN=glysoja_012325 PE=3 SV=1	57.309	10.062	2.6	1	1	1	1.19455	0.85713	0.718
A0A0R4J598	Cysteine proteinase inhibitor	12.415	16.398	10.7	1	2	1	1.02928	0.781708	0.759	0.0465905
A0A0R4J5B5	3-isopropylmalate dehydrogenase	44.229	8.0449	27.4	10	29	1	1.053	1.00086	0.95
A0A0R4J5B7	40S ribosomal protein SA	34.099	91.635	42.8	10	37	6	1.06532	1.03458	0.971	0.883021
A0A0R4J5C5	Short-chain type dehydrogenase/reductase OS=Cajanus cajan GN=KK1_018363 PE=4 SV=1	27.595	42.841	17	5	7	5	1.32044	0.963566	0.73	0.0386135
A0A0R4J5F8	Xyloglucan endotransglucosylase/hydrolase	34.44	37.843	42.6	13	30	2	1.12098	0.72511	0.647	0.354591
A0A0R4J5G4	Isoflavone 2'-hydroxylase OS=Glycine soja GN=glysoja_026832 PE=3 SV=1	57.361	28.14	7.6	4	5	4	1.32892	1.05349	0.793
A0A0R4J5G6	Endo-1,3(4)-beta-D-glucanase OS=Glycine soja GN=glysoja_004460 PE=4 SV=1	25.58	75.025	43.5	8	14	4	0.972584	0.907744	0.933	0.993195
A0A0R4J5H0	30S ribosomal protein 2, chloroplastic OS=Glycine soja GN=glysoja_031243 PE=4 SV=1	26.842	52.914	20.7	7	25	7	0.842094	0.900822	1.07	0.910503
A0A0R4J5I3	Chlorophyll a-b binding protein 21, chloroplastic OS=Glycine soja GN=glysoja_030126 PE=3 SV=1	28.025	9.6769	67.8	10	114	1	0.496906	1.89564	3.815
A0A0R4J5J8	Fructose-1,6-bisphosphatase, cytosolic OS=Glycine soja GN=glysoja_030104 PE=3 SV=1	37.288	146.63	47.4	13	25	6	1.0343	1.11654	1.08	0.0853265
A0A0R4J5K2	Ferredoxin--NADP reductase	40.57	5.9311	40.9	15	89	1	1.29089	1.03933	0.805
A0A0R4J5L8	GDSL esterase/lipase OS=Glycine soja GN=glysoja_006863 PE=4 SV=1	27.952	57.353	8.9	2	3	2	1.22111	1.16285	0.952	0.314627
A0A0R4J5N3	Eukaryotic initiation factor 4A-15 OS=Glycine soja GN=glysoja_005880 PE=3 SV=1	46.786	315.82	50.6	24	89	3	0.961816	1.04366	1.085	0.558984
A0A0R4J5N5	Putative 26S proteasome non-ATPase regulatory subunit 6 OS=Glycine soja GN=glysoja_033306 PE=4 SV=1	44.577	108.85	33.4	11	25	11	1.09089	1.0145	0.93	0.683216
A0A0R4J5Q8	uncharacterized protein	79.964	236.44	27.9	16	39	8	1.17807	0.961784	0.816	0.308025
A0A0R4J5X9	Succinate dehydrogenase [ubiquinone] iron-sulfur subunit, mitochondrial	31.16	54.736	26	7	15	7	1.01362	0.964172	0.951	0.77193
A0A0R4J5Y4	Ras-related protein RABD2a OS=Glycine soja GN=glysoja_006013 PE=4 SV=1	22.45	24.427	51.5	8	24	1	1.12289	1.22376	1.09
A0A0R4J5Z5	Putative monodehydroascorbate reductase, cytoplasmic isoform 2 OS=Glycine soja GN=glysoja_049692 PE=4 SV=1	52.086	53.373	16.7	7	9	3	1.60303	0.683539	0.426
A0A0R4J5Z6	Putative transmembrane ascorbate ferrireductase 2 OS=Glycine soja GN=glysoja_029605 PE=4 SV=1	25.339	11.747	8.2	2	2	2	0.193708	0.471991	2.437
A0A0R4J5Z8	Methionine synthase OS=Glycine max GN=GLYMA_16G038300 PE=2 SV=1	84.27	117.16	46.5	33	214	4	1.07755	0.985234	0.914	0.781445
A0A0R4J610	Beta-glucosidase 40 OS=Glycine soja GN=glysoja_029539 PE=3 SV=1	57.154	25.796	8.2	5	8	4	1.26781	0.946119	0.746	0.0159821
A0A0R4J626	Heat shock cognate 70 kDa protein OS=Glycine soja GN=glysoja_002452 PE=3 SV=1	71.499	46.393	53.5	32	178	1	0.853508	0.790246	0.926
A0A0R4J653	Transketolase, chloroplastic OS=Glycine soja GN=glysoja_032857 PE=4 SV=1	80.078	323.31	42.4	30	152	8	0.96597	0.795597	0.824	0.863065
A0A0R4J654	uncharacterized protein	58.406	290.81	42.8	18	40	6	1.00363	1.05512	1.051	0.990502
A0A0R4J656	Chaperonin CPN60-2, mitochondrial OS=Glycine soja GN=glysoja_044750 PE=3 SV=1	61.021	32.249	39	22	58	2	0.954265	1.04946	1.1	0.672158
A0A0R4J669	Pyruvate kinase	57.919	91.979	27.4	12	35	5	0.943618	1.07741	1.142	0.999513
A0A762	Calreticulin-1	48.173	21.637	36	15	67	2	1.06832	1.0744	1.006	0.796469
A1YZE0	Starch synthase, chloroplastic/amyloplastic	68.062	14.127	31.8	15	28	2	1.02786	1.34062	1.304	0.329775
A4GU24	Pectate lyase (Fragment)	34.458	6.9909	8	2	2	1	0.947328	0.963485	1.017
A4ZGT6	Transcription factor bZIP130 (Fragment)	18.8	6.6063	6.7	1	1	1	1.33007
A5I866	Glucosyltransferase	52.463	107.14	21.6	6	8	6	0.995743	1.00668	1.011	0.640382
A5YT86	Cysteine synthase	40.124	47.894	18.3	7	13	1	1.12258	1.01497	0.904
A5Z2K3	Photosystem I subunit PsaD	23.003	147.15	54.8	11	77	11	0.856091	0.963095	1.125	0.192487
A7X657	Inositol-tetrakisphosphate 1-kinase	38.449	6.4885	3.2	1	1	1	0.889345	1.12228	1.262
A7XZJ7	Profilin	14.062	45.516	43.5	5	15	5	1.00674	1.10659	1.099	0.203311
A8C8H3	Glutamate decarboxylase	57.175	32.917	40.2	17	55	1	1.01025	1.00839	0.998
A8C8H5	Glutamate decarboxylase	57.248	192.13	41.7	18	59	2	1.02058	1.10042	1.078	0.410031
A8IKE1	Alanine aminotransferase 1	53.32	29.571	35.4	12	24	3	0.957815	0.998433	1.042	0.242182
A8IKE9	Alanine aminotransferase 3	53.424	323.31	62.9	24	113	4	1.02372	1.07282	1.048	0.296299
B0LVF3	Dihydroflavonol reductase	35.179	28.948	51.7	14	45	4	1.27672	0.938731	0.735	0.000838467
B0M194	Peroxisomal 3-hydroxyacyl-CoA dehydrogenase-like protein	34.996	46.24	6.3	2	2	2	1.04887	1.16324	1.109
B0M196	Peroxisomal ascorbate peroxidase	31.764	198.06	50.2	17	33	14	0.936966	1.06663	1.138	0.68794
B0M1A3	Peroxisomal hydroxypyruvate reductase	42.193	7.7613	84.5	26	90	1	1.01218	1.14879	1.135	0.450414
B0M1A5	Betaine aldehyde dehydrogenase	54.61	238.96	36.4	14	28	12	1.08942	1.00232	0.92	0.806747
B0M1A9	Peroxisomal 3-ketoacyl-CoA thiolase	48.616	250.27	36.5	10	23	1	0.792442	0.939793	1.186
B0M1B0	Malate dehydrogenase	37.422	34.205	48.3	12	33	2	0.967494	0.888146	0.918	0.213512
B0M1B1	Peroxisomal glycolate oxidase	40.793	212.75	73.6	23	147	5	0.897088	0.88159	0.983	0.705189
B1ACD3	Putative Kunitz trypsin protease inhibitor	23.655	151.02	50	6	34	6	1.03105	0.904406	0.877	0.253833
B1Q2X5	Protein disulfide-isomerase	61.611	146.08	25.8	13	35	7	0.954564	1.12469	1.178	0.13739
B2BF98	40S ribosomal protein S6	28.031	7.1372	22.3	6	13	1	0.911028	1.47925	1.624
B2CM87	Chalcone-flavonone isomerase family protein (Fragment)	23.548	43.683	19.1	3	6	1	1.19662	0.799867	0.668	0.0281786
B2CM89	Isoflavone synthase (Fragment)	56.231	168.18	25.2	12	19	12	1.21599	0.895735	0.737	0.00174075
B2ZGR4	NAC domain protein (Fragment)	15.205	17.35	21.4	2	2	2	1.02639	1.17463	1.144
B3TDK9	Lipoxygenase	96.375	60.218	56	48	328	5	0.851144	1.00826	1.185	0.717257
B4Y5J7	Kinase-associated protein phosphatase 2	64.859	7.3848	1.7	1	1	1	0.915055	0.916495	1.002
B6EBD4	SGT1-1	40.454	40.237	15.8	5	6	5	0.955608	1.06879	1.118	0.225357
B6EBD5	SGT1-2	40.665	104.86	28.4	9	17	5	1.0874	0.990946	0.911	0.23667
B6ZJZ9	Peroxisomal adenine nucleotide carrier 1	34.769	14.567	10.4	3	4	1	1.25784	0.911017	0.724
B8XJY3	Acyl-[acyl-carrier-protein] desaturase	44.888	323.31	50.1	20	49	2	0.959947	0.9186	0.957
B8XJY4	Acyl-[acyl-carrier-protein] desaturase	46.085	31.926	48.8	20	52	2	1.06792	1.10441	1.034	0.904614
B9MSS6	CONSTANS-like 2b	36.359	20.087	9.8	3	4	3	1.36151	0.792594	0.582
B9VJS7	Starch synthase IIa-2	86.573	21.385	12.4	9	11	2	0.987276	1.04222	1.056
C4T847	Protein disulfide isomerase like protein	58.63	41.719	18.7	9	15	4	1.01387	1.05026	1.036	0.401462
C5HU39	AIR12	25.641	54.026	17.2	3	8	3	1.01377	0.879814	0.868	0.04705
C5NTE7	Rsdv1 resistance like protein	34.27	86.13	34.1	7	9	1	1.04544	1.06446	1.018
C6F117	Putative ribosomal protein S15	14.774	94.954	68.5	9	38	9	1.02475	0.947218	0.924	0.46136
C6FF63	Leucine-rich repeat protein	37.606	67.893	28	9	13	9	1.00444	1.10283	1.098	0.188652
C6FF64	Receptor-like protein kinase	75.196	9.8413	3.7	2	3	1	1.01519	0.943684	0.93
C6FF80	NBS-LRR disease resistance protein	60.417	45.872	8.9	4	4	2	0.91592	0.969672	1.059
C6KXH6	Protein disulfide isomerase L-3b	58.804	106.47	27.3	13	17	8	1.00376	0.986561	0.983	0.360081
C6L8B7	50S ribosomal protein L16, chloroplastic (Fragment)	13.159	85.26	62.7	9	30	9	0.965555	1.11129	1.151	0.0505937
C6SV61	Putative uncharacterized protein	20.992	17.441	17	3	3	3	0.848411
C6SV71	Putative uncharacterized protein	19.496	74.333	28.4	3	7	2	0.561831	1.1355	2.021	0.196754
C6SV78	Ribosomal protein L15	24.132	113.44	48	12	40	2	1.00045	1.0224	1.022	0.782599
C6SV94	40S ribosomal protein S14 OS=Glycine soja GN=glysoja_001835 PE=3 SV=1	16.295	12.766	67.3	11	52	1	0.430396	0.805941	1.873	0.614284
C6SV97	Peptidyl-prolyl cis-trans isomerase	21.954	27.701	25	6	21	2	1.03856	1.02091	0.983	0.622207
C6SV99	NEDD8-conjugating enzyme Ubc12 OS=Glycine soja GN=glysoja_003272 PE=3 SV=1	20.865	42.914	24	5	9	5	1.0709	1.16795	1.091	0.283493
C6SVB6	Universal stress protein A-like protein OS=Glycine soja GN=glysoja_022148 PE=4 SV=1	19.95	25.786	17.1	3	4	1	1.0827	1.015	0.937	0.519745
C6SVB8	40S ribosomal protein S24	15.74	21.307	26.3	4	5	2	0.858514	1.01269	1.18
C6SVC4	Caffeoyl-CoA O-methyltransferase OS=Glycine soja GN=glysoja_031414 PE=4 SV=1	27.607	153.03	47.2	10	45	10	1.06813	0.935795	0.876	0.116675
C6SVC8	Remorin OS=Glycine soja GN=glysoja_027621 PE=4 SV=1	21.492	32.537	28.4	4	6	4	1.14689	1.01139	0.882	0.297584
C6SVD6	ATOZI1 OS=Zea mays GN=ZEAMMB73_147405 PE=2 SV=1	8.7649	28.001	44.3	2	5	1	1.06008	1.00081	0.944
C6SVF6	Glutaredoxin OS=Glycine soja GN=glysoja_018647 PE=4 SV=1	11.298	63.593	43.9	5	13	5	1.0988	1.14754	1.044	0.67747
C6SVG1	Putative uncharacterized protein (Fragment)	24.715	7.8862	5.1	1	1	1	1.18363	1.06214	0.897
C6SVH4	DNA-binding protein-related-like OS=Oryza sativa subsp. japonica GN=P0503C12.16 PE=2 SV=1	16.025	16.237	13.7	2	4	2	1.232	1.05636	0.857	0.0176354
C6SVH9	Putative small nuclear ribonucleoprotein G OS=Glycine soja GN=glysoja_021535 PE=4 SV=1	8.8341	112.92	50.6	5	12	2	0.939138	1.0072	1.072	0.377623
C6SVI1	V-type proton ATPase subunit F	14.542	28.784	27.7	3	8	3	1.1235	1.04812	0.933	0.74818
C6SVI7	Lipase/lipooxygenase, PLAT/LH2 OS=Zea mays GN=ZEAMMB73_727869 PE=2 SV=1	20.995	32.892	16.5	2	3	2	1.15642	1.06626	0.922	0.740538
C6SVJ8	(Uaz270(357)), mRNA OS=Zea mays GN=ZEAMMB73_521370 PE=2 SV=1	15.893	28.724	18.8	4	6	1	1.09194	0.990367	0.907
C6SVK3	PITH domain-containing protein 1 OS=Glycine soja GN=glysoja_020228 PE=4 SV=1	22.68	14.145	7.4	1	2	1	0.960272	1.07987	1.125	0.370432
C6SVK7	Putative uncharacterized protein	15.905	83.876	43.7	4	6	4	1.13586	1.09604	0.965	0.915697
C6SVL0	Kunitz-type trypsin inhibitor KTI1 OS=Glycine soja GN=glysoja_028525 PE=4 SV=1	21.775	79.823	40.5	6	11	6	0.976272	1.00296	1.027	0.655182
C6SVL1	Ribosomal protein	24.568	8.3661	41.2	9	25	1	1.08159	1.02947	0.952	0.999415
C6SVL3	Early nodulin-like protein 1 OS=Glycine soja GN=glysoja_016255 PE=4 SV=1	19.291	15.641	15.7	2	3	2	0.97888	0.926152	0.946
C6SVM0	ADP-ribosylation factor OS=Glycine soja GN=glysoja_018183 PE=3 SV=1	19.841	7.6527	9.1	1	1	1	1.41523	0.710072	0.502
C6SVM3	60S ribosomal protein L22-2 OS=Glycine soja GN=glysoja_022653 PE=4 SV=1	14.009	21.474	54.8	6	19	2	0.885988	1.18694	1.34	0.242947
C6SVM5	Thioredoxin H-type OS=Glycine soja GN=glysoja_003674 PE=4 SV=1	13.16	43.965	45	5	10	3	0.794371	1.29796	1.634
C6SVM8	Peptide methionine sulfoxide reductase B5 OS=Glycine soja GN=glysoja_010083 PE=4 SV=1	15.125	19.723	52.9	5	7	2	1.08563	0.847384	0.781
C6SVN2	Glycine-rich RNA-binding protein GRP2A OS=Glycine soja GN=glysoja_014138 PE=4 SV=1	20.018	25.553	15.6	3	6	3	1.06603	1.00579	0.943	0.822701
C6SVR0	Plastocyanin	16.836	85.746	43.7	4	36	2	0.866354	1.01021	1.166	0.0164044
C6SVR2	60S ribosomal protein L31 OS=Glycine soja GN=glysoja_000847 PE=4 SV=1	13.947	38.087	33.3	5	21	1	0.90491	1.18018	1.304
C6SVS0	Basic blue protein OS=Glycine soja GN=glysoja_015742 PE=4 SV=1	13.206	42.407	37.1	3	9	3	0.895349	0.953768	1.065	0.0580897
C6SVS9	Ribosomal protein	24.577	15.027	41.2	9	28	1	0.942262	1.05832	1.123	0.313762
C6SVT0	Universal stress protein A-like protein OS=Glycine soja GN=glysoja_012044 PE=4 SV=1	18.023	28.107	28.4	3	3	3	0.761386	1.15862	1.522	0.101181
C6SVT5	Thioredoxin M-type, chloroplastic OS=Glycine soja GN=glysoja_015739 PE=4 SV=1	20.036	7.9041	30.4	6	22	1	1.11791	0.973882	0.871	0.348009
C6SVT6	Protein BUD31 homolog 2 OS=Oryza sativa subsp. japonica GN=Os05g0446300 PE=2 SV=1	17.222	33.894	30.3	4	7	4	0.832212	0.955738	1.148	0.83137
C6SVX5	60S ribosomal protein L10-1 OS=Oryza sativa subsp. japonica GN=SC34 PE=2 SV=1	25.094	6.358	50.9	15	58	1	0.862329	1.58178	1.834
C6SVX9	Copper transport protein ATOX1 OS=Glycine soja GN=glysoja_049537 PE=4 SV=1	13.639	8.8958	30.8	3	11	1	1.03069	0.976312	0.947
C6SVY2	Putative uncharacterized protein	21.702	16.143	10.7	2	3	2	0.661794	0.992572	1.5	0.462365
C6SW11	Prefoldin subunit 1 OS=Glycine soja GN=glysoja_031947 PE=4 SV=1	14.825	34.814	33.3	5	11	5	0.984475	0.947926	0.963	0.880928
C6SW12	Putative uncharacterized protein	21.716	29.152	18.8	5	10	1	1.01442	0.946906	0.933
C6SW16	Putative signal peptidase complex subunit 2 OS=Glycine soja GN=glysoja_009176 PE=4 SV=1	20.703	9.6811	32.6	5	11	1	1.17503	1.19855	1.02
C6SW20	GTP-binding protein SAR1A OS=Glycine soja GN=glysoja_022623 PE=3 SV=1	22.128	47.298	40.9	8	20	2		0.243854
C6SW44	60S ribosomal protein L35a-1 OS=Glycine soja GN=glysoja_009186 PE=4 SV=1	12.915	18.884	33.9	3	18	1	0.837639	1.26549	1.511
C6SW56	60S ribosomal protein L35 OS=Glycine soja GN=glysoja_013530 PE=3 SV=1	14.319	32.041	35.8	5	8	5	0.863605	1.11047	1.286	0.301034
C6SW58	Putative uncharacterized protein (Fragment)	30.077	25.599	14.8	4	5	4	1.07261	1.06791	0.996	0.743981
C6SW69	Mitochondrial import receptor subunit TOM20 OS=Glycine soja GN=glysoja_047561 PE=4 SV=1	23.236	82.025	45.5	7	16	2	1.04715	0.940405	0.898	0.235723
C6SW75	Calcineurin subunit B OS=Glycine soja GN=glysoja_031856 PE=4 SV=1	19.887	32.212	25.1	3	5	1	0.863914	0.939782	1.088
C6SW87	Putative uncharacterized protein (Fragment)	22	67.769	36.8	8	24	2	0.967988	1.1153	1.152	0.563576
C6SW92	uncharacterized protein	19.124	19.937	10.4	1	2	1	1.07665	1.19885	1.114
C6SWA5	40S ribosomal protein S26-1 OS=Glycine soja GN=glysoja_040456 PE=4 SV=1	14.943	130.44	50	8	23	5	0.937428	1.20003	1.28	0.00199162
C6SWA9	60S acidic ribosomal protein P2B OS=Glycine soja GN=glysoja_044791 PE=4 SV=1	11.446	26.811	18.4	3	10	2	0.997816	1.05229	1.055	0.515433
C6SWB4	Protein disulfide-isomerase LQY1 OS=Glycine soja GN=glysoja_016822 PE=4 SV=1	16.85	10.241	10.8	1	2	1	1.19392	0.695822	0.583
C6SWE6	Translationally-controlled tumor protein like OS=Glycine soja GN=glysoja_012078 PE=3 SV=1	19.067	11.315	19	3	11	1	0.89293	1.24952	1.399
C6SWF6	Lipase/lipooxygenase, PLAT/LH2 OS=Zea mays GN=ZEAMMB73_727869 PE=2 SV=1	20.878	25.523	9	1	2	1	1.0047	0.918138	0.914	0.431547
C6SWH2	Putative uncharacterized protein	21.857	7.9007	5	1	2	1	1.09547	1.3203	1.205
C6SWI3	Photosystem II 10 kDa polypeptide, chloroplastic OS=Glycine soja GN=glysoja_025556 PE=4 SV=1	14.298	33.342	28.3	4	34	4	0.980332	1.1138	1.136	0.248042
C6SWJ2	Prefoldin subunit 3	21.022	35.914	12.2	2	7	2	0.89205	1.02013	1.144	0.763644
C6SWL2	Thylakoid membrane phosphoprotein 14 kDa, chloroplastic OS=Glycine soja GN=glysoja_032711 PE=4 SV=1	15.962	61.989	24.8	3	5	3	1.01185	1.18376	1.17	0.00108472
C6SWL3	U6 snRNA-associated Sm-like protein LSm2 OS=Glycine soja GN=glysoja_028383 PE=4 SV=1	10.691	23.283	36.6	4	9	4	1.09866	0.993774	0.905	0.113767
C6SWL4	60S ribosomal protein L17-1 OS=Glycine soja GN=glysoja_025247 PE=3 SV=1	20.436	36.391	33.1	5	16	1	0.958749	0.971627	1.013	0.817646
C6SWM2	Putative uncharacterized protein	16.926	61.808	21.9	4	21	4	1.06333	0.811012	0.763	0.721081
C6SWN5	60S ribosomal protein L34 OS=Cajanus cajan GN=KK1_020807 PE=4 SV=1	13.733	11.606	33.3	5	13	1	0.669818	1.16357	1.737	0.000403793
C6SWP1	Thylakoid lumenal 15 kDa protein 1, chloroplastic OS=Glycine soja GN=glysoja_019698 PE=4 SV=1	23.311	224.37	43.7	7	19	3	0.908786	1.04703	1.152	0.0342831
C6SWP6	Putative uncharacterized protein	20.546	13.246	32.1	4	9	1	1.26416	0.85606	0.677	0.232798
C6SWP9	Oxygen-evolving enhancer protein 3 OS=Glycine max GN=GLYMA_07G112000 PE=4 SV=1	24.769	54.899	36.2	7	23	3	0.922754	1.2207	1.323	0.0157222
C6SWQ3	Iron-sulfur assembly protein IscA, chloroplastic OS=Glycine soja GN=glysoja_008456 PE=4 SV=1	17.897	5.8885	11.5	1	1	1	0.984322	1.00643	1.022
C6SWQ6	ATP synthase subunit O, mitochondrial OS=Glycine soja GN=glysoja_008564 PE=3 SV=1	26.893	10.2	52.2	11	30	1	1.36576	1.01055	0.74	0.0794251
C6SWR5	Putative uncharacterized protein	16.935	20.945	19.4	2	15	1	1.10425	1.13133	1.025
C6SWU0	Dolichyl-diphosphooligosaccharide--protein glycosyltransferase subunit DAD1	12.844	6.0182	6	1	1	1	1.193	1.04382	0.875
C6SWX2	Thioredoxin-like protein Clot OS=Glycine soja GN=glysoja_031238 PE=4 SV=1	15.092	118.85	69.7	9	19	9	0.995051	1.04369	1.049	0.542547
C6SWY1	uncharacterized protein	7.6079	26.081	52.2	3	5	1	0.909314	1.00275	1.103	0.588643
C6SX05	Disease resistance response protein 1 OS=Glycine max GN=DRR1 PE=2 SV=1	21.23	112.41	48.2	6	26	6	1.05184	0.849051	0.807	0.0599911
C6SX18	Rac-like GTP-binding protein RAC1 OS=Glycine soja GN=glysoja_034263 PE=4 SV=1	21.713	13.34	25.4	5	10	1	1.04337	0.986995	0.946
C6SX42	Glutaredoxin-C5, chloroplastic OS=Glycine soja GN=glysoja_026488 PE=4 SV=1	17.938	45.728	41.6	5	10	5	0.951938	1.17103	1.23	0.00799621
C6SX45	Dynein light chain 2, cytoplasmic OS=Glycine soja GN=glysoja_037375 PE=4 SV=1	13.263	21.141	28	3	6	3	0.992317	1.00343	1.011	0.663671
C6SX50	60S ribosomal protein L11 OS=Glycine soja GN=glysoja_036021 PE=3 SV=1	20.683	8.2554	49.7	9	37	1	0.877796	1.05472	1.202
C6SX79	Ferredoxin-thioredoxin reductase, variable chain OS=Glycine soja GN=glysoja_037214 PE=4 SV=1	16.732	37.492	29.4	4	7	2	1.10916	1.01384	0.914	0.249103
C6SX81	Ferredoxin, chloroplastic OS=Glycine soja GN=glysoja_015564 PE=4 SV=1	15.522	91.963	56.9	5	16	2	0.839343	0.952563	1.135
C6SX86	60S ribosomal protein L27a-3 OS=Glycine soja GN=glysoja_016676 PE=3 SV=1	16.401	51.548	43.2	6	26	1	1.40942	0.557047	0.395
C6SX96	Putative uncharacterized protein	23.185	45.963	19.4	4	4	4	0.940596	1.1359	1.208
C6SXA0	Putative uncharacterized protein	14.996	33.836	56.6	6	16	2	0.895708	1.16341	1.299	0.129551
C6SXA1	Putative uncharacterized protein	19.451	6.9218	36.8	5	16	1	0.487791	0.221033	0.453	0.461561
C6SXB1	uncharacterized protein	28.531	25.616	14.2	3	6	3	1.04416	1.11959	1.072	0.922171
C6SXC0	Putative uncharacterized protein	14.893	15.99	35.1	4	7	2	1.25152	0.92767	0.741	0.139026
C6SXC3	60S ribosomal protein L35a-3 OS=Glycine soja GN=glysoja_025736 PE=4 SV=1	12.826	34.323	40.2	4	12	2	0.867981	1.22915	1.416	0.0357086
C6SXD4	28S ribosomal protein S16, mitochondrial OS=Glycine soja GN=glysoja_013282 PE=3 SV=1	14.774	16.231	19.7	2	4	2	0.847128	1.12472	1.328
C6SXE2	Senescence-associated protein DIN1 OS=Glycine soja GN=glysoja_003111 PE=4 SV=1	20.255	72.36	28	4	8	2	0.77939	1.19326	1.531	0.00396259
C6SXE4	Putative ovule protein OS=Solanum chacoense PE=4 SV=1	12.414	40.683	27.3	3	4	3	0.646502	0.774766	1.198	0.85365
C6SXF0	30S ribosomal protein S9, chloroplastic OS=Glycine soja GN=glysoja_008704 PE=3 SV=1	22.609	195.79	39.1	9	27	3	0.906161	0.969522	1.07	0.802534
C6SXG9	Cation transport regulator-like protein 2 OS=Glycine soja GN=glysoja_021742 PE=4 SV=1	20.914	89.816	53.5	8	16	8	0.920796	1.05456	1.145	0.125084
C6SXI6	40S ribosomal protein S26-1 OS=Glycine soja GN=glysoja_013362 PE=4 SV=1	14.929	106.1	50	7	19	2	0.996122	1.1388	1.143	0.14248
C6SXJ3	Expressed protein OS=Oryza sativa subsp. japonica GN=Os11g0150400 PE=2 SV=1	11.9	30.399	35.2	3	4	3	1.01636	1.22362	1.204
C6SXK8	Basic blue protein OS=Glycine soja GN=glysoja_010848 PE=4 SV=1	12.953	63.329	32.2	2	6	2	0.859979	0.917386	1.067	0.405341
C6SXM8	Ribosomal protein L19	24.61	43.679	37.7	8	24	1	0.717228	1.22964	1.714	0.0270248
C6SXN1	CHCH domain containing protein OS=Zea mays GN=ZEAMMB73_735452 PE=2 SV=1	19.088	11.63	12.5	2	2	2	0.962666	1.10817	1.151
C6SXN7	uncharacterized protein	19.327	16.103	9.6	1	2	1	1.01088	1.02887	1.018	0.62917
C6SXP3	Putative uncharacterized protein	24.903	143.43	40.6	10	29	6	0.907817	1.15611	1.274	0.0468955
C6SXP5	Photosystem I reaction center subunit N, chloroplastic OS=Glycine soja GN=glysoja_011858 PE=4 SV=1	17.812	75.096	35.5	7	31	7	1.16793	1.06348	0.911	0.254449
C6SXR3	AP-4 complex subunit sigma OS=Glycine soja GN=glysoja_000859 PE=4 SV=1	16.917	23.239	23.1	3	4	3	0.95884	1.1518	1.201	0.0875919
C6SXR4	40S ribosomal protein S26-1 OS=Glycine soja GN=glysoja_040456 PE=4 SV=1	14.842	235.36	48.8	8	23	4	0.920133	1.19822	1.302	0.00514721
C6SXT8	Cleavage and polyadenylation specificity factor subunit 5 OS=Glycine soja GN=glysoja_041486 PE=4 SV=1	22.967	67.423	32	5	10	5	1.19523	0.927362	0.776	0.107684
C6SXU3	uncharacterized protein	14.751	17.487	21.2	2	2	2	1.01244	0.973032	0.961
C6SXU6	Putative uncharacterized protein	18.426	13.176	7.2	1	1	1	0.924354	0.883601	0.956
C6SXV7	Acyl-CoA-binding protein OS=Glycine soja GN=glysoja_006277 PE=4 SV=1	10.077	29.357	50	4	6	2	1.00013	1.0466	1.046
C6SXW1	Peptide methionine sulfoxide reductase B5 OS=Glycine soja GN=glysoja_007242 PE=4 SV=1	15.072	29.05	45.7	5	7	2	1.20168	0.858825	0.715	0.373799
C6SXW6	Putative uncharacterized protein	20.715	51.18	21.4	3	3	3	1.10533	1.5082	1.364
C6SXW7	Salt stress root protein RS1 OS=Glycine soja GN=glysoja_019817 PE=4 SV=1	23.132	35.933	21.3	5	11	5	0.979055	1.17186	1.197	0.722064
C6SXX0	Putative uncharacterized protein	28.102	127.59	39.7	7	19	7	1.06998	1.09472	1.023	0.932028
C6SXX2	Ubiquitin-NEDD8-like protein RUB2 OS=Glycine soja GN=glysoja_019405 PE=4 SV=1	17.245	6.9476	36.4	6	56	1	1.11707	1.13076	1.012	0.518983
C6SXY1	Putative uncharacterized protein	25.169	8.3305	7.3	2	3	1	0.876738	1.16657	1.331	0.0418248
C6SXZ4	DNA-directed RNA polymerases I, II, and III subunit RPABC1 OS=Glycine soja GN=glysoja_031494 PE=3 SV=1	24.243	43.151	27.2	5	7	5	1.10451	1.03529	0.937	0.718835
C6SY07	Tropinone reductase like OS=Glycine soja GN=glysoja_036669 PE=4 SV=1	28.496	19.773	21.1	5	11	3	1.15122	1.04107	0.904
C6SY14	uncharacterized protein	11.006	31.152	24.8	2	7	2	0.99344	1.04844	1.055	0.917041
C6SY25	40S ribosomal protein S20-1 OS=Glycine soja GN=glysoja_029319 PE=3 SV=1	13.803	48.037	35	5	20	1	1.61636	0.426716	0.264
C6SY43	Outer membrane lipoprotein blc OS=Glycine soja GN=glysoja_033404 PE=3 SV=1	21.311	15.081	23.9	4	5	2	0.950883	1.10512	1.162
C6SY48	Glutathione peroxidase	18.907	50.571	37.6	7	9	5	0.979241	0.98984	1.011	0.764841
C6SY62	Putative uncharacterized protein (Fragment)	26.821	8.4441	7.1	1	1	1	1.17018	0.988028	0.844
C6SY73	60S ribosomal protein L28-2 OS=Glycine soja GN=glysoja_018052 PE=4 SV=1	16.889	12.591	48	9	19	1	0.877492	0.980253	1.117
C6SY81	NADH dehydrogenase [ubiquinone] 1 alpha subcomplex subunit 6 OS=Glycine soja GN=glysoja_039640 PE=4 SV=1	15.068	30.308	30.5	5	7	2	1.17355	0.980796	0.836	0.182622
C6SY85	Proteasome subunit beta type-2-A OS=Glycine soja GN=glysoja_013493 PE=4 SV=1	22.583	127.6	64.2	12	31	12	1.02392	1.02435	1	0.188967
C6SYA5	60S ribosomal protein L18a	21.281	83.538	42.1	9	32	2	0.80832	0.949137	1.174
C6SYB1	60S ribosomal protein L34 OS=Glycine soja GN=glysoja_045145 PE=4 SV=1	13.815	9.4722	34.2	5	13	1	0.297123	0.958934	3.227
C6SYB8	uncharacterized protein	25.182	20.46	25.8	4	9	3	1.06179	0.935345	0.881	0.0783728
C6SYC0	50S ribosomal protein L15, chloroplastic OS=Glycine soja GN=glysoja_015310 PE=3 SV=1	27.585	222.61	55.9	15	58	15	0.800316	1.24253	1.553	1.94952e-07
C6SYC1	ATP synthase subunit d, mitochondrial OS=Glycine soja GN=glysoja_000490 PE=4 SV=1	19.923	166.84	63.7	13	33	4	1.17185	1.03977	0.887	0.157999
C6SYF4	Protein LHCP TRANSLOCATION DEFECT OS=Glycine soja GN=glysoja_042552 PE=4 SV=1	19.428	21.102	14.7	2	4	2	0.67227	0.683581	1.017	0.983585
C6SYG0	UPF0172 protein OS=Glycine soja GN=glysoja_028123 PE=4 SV=1	22.913	67.356	37.3	7	11	3	1.11627	1.0755	0.963
C6SYH1	Rubredoxin-1 OS=Glycine soja GN=glysoja_002990 PE=4 SV=1	17.479	23.838	24.2	4	12	1	1.04195	0.952396	0.914	0.735562
C6SYH3	Putative RNA-binding protein C25G10.01 OS=Glycine soja GN=glysoja_033043 PE=4 SV=1	18.817	12.978	32.9	4	8	1	0.871055	1.01346	1.163
C6SYI1	Coatomer subunit zeta-2 OS=Glycine soja GN=glysoja_012409 PE=4 SV=1	19.719	83.425	20.2	3	4	3	1.05759	0.961511	0.909	0.214582
C6SYI2	NADH dehydrogenase [ubiquinone] 1 alpha subcomplex subunit 2 OS=Glycine soja GN=glysoja_030276 PE=4 SV=1	11.093	55.106	37.8	4	7	4	1.07461	0.887766	0.826	0.193048
C6SYK7	Nudix hydrolase 26, chloroplastic OS=Glycine soja GN=glysoja_017021 PE=3 SV=1	23.086	7.1978	13.9	2	4	1	1.42376	1.16745	0.82	0.567483
C6SYK9	uncharacterized protein	14.772	8.4168	10.2	1	1	1	1.4868	0.510519	0.343
C6SYL2	Pollen-specific protein SF3 OS=Glycine soja GN=glysoja_031367 PE=4 SV=1	21.771	31.339	22.4	5	8	5	0.938142	1.19126	1.27	0.0708323
C6SYM3	50S ribosomal protein L31	14.909	72.408	39.1	5	16	5	0.882201	0.986095	1.118	0.808863
C6SYN5	Soluble inorganic pyrophosphatase OS=Glycine soja GN=glysoja_003693 PE=3 SV=1	24.218	36.547	32.4	4	6	4	0.94121	1.13748	1.209	0.502152
C6SYP6	uncharacterized protein	17.669	31.53	31.6	3	5	3	0.983546	0.917122	0.932
C6SYQ7	Putative small nuclear ribonucleoprotein F OS=Glycine soja GN=glysoja_035645 PE=3 SV=1	9.9653	6.3518	9.1	1	1	1	1.47827	1.37468	0.93
C6SYT6	uncharacterized protein	7.6418	17.137	20.3	1	3	1	1.07338	1.00727	0.938	0.540108
C6SYW1	MLP-like protein 423 OS=Glycine soja GN=glysoja_045980 PE=4 SV=1	17.039	89.915	68	9	34	3	0.811284	1.27688	1.574	0.116533
C6SYW6	40S ribosomal protein S27	9.6421	37.72	44.2	3	13	1	0.887041	1.05311	1.187	0.878998
C6SYY9	60S ribosomal protein L31 OS=Glycine soja GN=glysoja_017531 PE=4 SV=1	13.957	7.954	33.3	5	20	1	0.691634	0.794407	1.149	0.880485
C6SYZ8	60S ribosomal protein L13a-4 OS=Cajanus cajan GN=KK1_017032 PE=4 SV=1	23.587	221.31	52.9	13	43	3	0.830433	1.27259	1.532	0.0426576
C6SZ03	uncharacterized protein	17.534	50.564	14.7	3	5	2	0.846497	1.09808	1.297
C6SZ18	40S ribosomal protein S28 OS=Glycine soja GN=glysoja_001342 PE=3 SV=1	7.5257	59.381	40	3	13	3	0.968854	0.708691	0.731	0.388855
C6SZ29	uncharacterized protein	10.421	6.1993	7.3	1	3	1	1.33155	0.979978	0.736
C6SZ46	2-C-methyl-D-erythritol 2,4-cyclodiphosphate synthase	24.305	41.488	21.6	4	5	4	1.13292	1.35321	1.194	0.610884
C6SZ50	Phosphopantothenoylcysteine decarboxylase OS=Glycine soja GN=glysoja_036625 PE=4 SV=1	23.084	47.11	20.4	3	4	3	1.03883	0.955109	0.919	0.176151
C6SZ53	DNA polymerase epsilon subunit 3 OS=Glycine soja GN=glysoja_008179 PE=4 SV=1	17.95	16.662	9.3	1	1	1	0.971043	0.95582	0.984
C6SZ54	uncharacterized protein	14.69	5.979	22.3	3	14	1	0.902571	0.860957	0.954	0.862442
C6SZ81	60S ribosomal protein L32-1 OS=Glycine soja GN=glysoja_042206 PE=4 SV=1	15.571	121.03	56.4	11	26	6	0.784645	1.14939	1.465	0.0514615
C6SZ93	Putative non-specific lipid-transfer protein AKCS9-like protein OS=Glycine soja GN=glysoja_035025 PE=4 SV=1	9.9089	18.759	22.1	2	2	2	0.791215	0.993689	1.256
C6SZA3	Copper transport protein ATOX1 OS=Glycine soja GN=glysoja_016960 PE=4 SV=1	8.4776	17.694	71.6	4	6	2	1.0394	0.912951	0.878	0.501765
C6SZA4	Histone H3	15.284	47.652	29.4	7	30	3	0.20864	0.478291	2.292	0.41318
C6SZA9	MLP-like protein 423 OS=Glycine soja GN=glysoja_025384 PE=4 SV=1	17.104	25.109	66	9	33	3	0.844863	1.34672	1.594	0.0035119
C6SZC0	Thioredoxin-like protein CXXS1 OS=Glycine soja GN=glysoja_005653 PE=4 SV=1	13.673	6.9581	7.3	1	2	1	0.917059	0.968368	1.056
C6SZD5	uncharacterized protein	12.756	12.005	16.9	2	2	2	1.08684	1.29558	1.192
C6SZF6	Ribonuclease 3 OS=Glycine soja GN=glysoja_031552 PE=3 SV=1	25.955	7.871	5.3	1	1	1	0.941614	0.954714	1.014
[truncated: 4,934 more rows]

## Sheet: repeat2
Protein accession	Protein description	MW [kDa]	Score	Coverage [%]	#Peptides	#PSMs	#Unique peptides	CK	Shading	Shading/CK Ratio	Shading/CK P value
[truncated: 5,517 more rows]

[truncated: 1 more sheets: repeat3]
