# Supplementary material for: Soybean (Glycine max L. Merr.) seedlings response to shading: leaf structure, photosynthesis and proteomic analysis
Source: BMC Plant Biol. 2019 Jan 21;19:34. doi: 10.1186/s12870-019-1633-1 (PMC6341755; doi:10.1186/s12870-019-1633-1)
Supplement: Supplementary file 5 — Differentially expressed statistics. (XLSX 62 kb) [file 12870_2019_1633_MOESM5_ESM.xlsx]

## Sheet: Diff distribution
Compared sample name	Up-regulated	Down-regulated
Shading/CK	138	110

## Sheet: Shading vs CK
Protein accession	Protein description	Shading/CK Ratio	Regulated Type	Shading/CK P value	MW [kDa]	Subcellular localization	Biological Process	Cellular Component	Molecular Function	KEGG KO No.	KEGG Gene	KEGG pathway	IPR ID	Domain description
A0A088AWU8	Senescence-associated protein	1.32633	Up	0.00941218	19.994	chloroplast							IPR001763;	Rhodanese-like domain;
A0A0F7EWB9	Ribulose bisphosphate carboxylase large chain (Fragment)	0.755667	Down	0.00770199	24.591	mitochondria	single-organism process; carbon fixation; metabolic process; single-organism metabolic process; organic substance metabolic process;		magnesium ion binding; catalytic activity; carbon-carbon lyase activity; binding; ribulose-bisphosphate carboxylase activity; ion binding; carboxy-lyase activity; metal ion binding; cation binding; lyase activity;				IPR000685; IPR017443;	Ribulose bisphosphate carboxylase, large subunit, C-terminal; Ribulose bisphosphate carboxylase, large subunit, ferrodoxin-like N-terminal;
A0A0R0F0F9	"Putative quinone-oxidoreductase like, chloroplastic OS=Glycine soja GN=glysoja_048697 PE=4 SV=1"	0.640667	Down	0.032752	34.4	cytoskeleton	single-organism process; metabolic process; oxidation-reduction process; single-organism metabolic process;		catalytic activity; oxidoreductase activity;				IPR011032; IPR020843; IPR016040; IPR013154;	GroES-like; Polyketide synthase, enoylreductase domain; NAD(P)-binding domain; Alcohol dehydrogenase, N-terminal;
A0A0R0F3J1	Putative polygalacturonase OS=Glycine soja GN=glysoja_028796 PE=3 SV=1	0.766667	Down	0.0242033	53.263	cytoplasm	metabolic process; carbohydrate metabolic process; primary metabolic process; organic substance metabolic process;		hydrolase activity, hydrolyzing O-glycosyl compounds; hydrolase activity; catalytic activity; polygalacturonase activity; hydrolase activity, acting on glycosyl bonds;				IPR011050; IPR012334;	Pectin lyase fold/virulence factor; Pectin lyase fold;
A0A0R0FE87	uncharacterized protein	0.632667	Down	0.0112368	318.3	plasma membrane			protein binding; binding;				IPR031570; IPR000409; IPR017986; IPR011993; IPR015943; IPR023362;	Domain of unknown function DUF4704; BEACH domain; WD40-repeat-containing domain; PH domain-like; WD40/YVTN repeat-like-containing domain; PH-BEACH domain;
A0A0R0G4R9	uncharacterized protein	0.6325	Down	0.0379276	18.975	nucleus			protein binding; binding;				IPR001012; IPR029071;	UBX domain; Ubiquitin-related domain;
A0A0R0GCT9	Carboxypeptidase	0.605333	Down	0.00266752	36.734	cytoplasm	proteolysis; metabolic process; macromolecule metabolic process; protein metabolic process; primary metabolic process; organic substance metabolic process;		carboxypeptidase activity; peptidase activity; exopeptidase activity; catalytic activity; serine hydrolase activity; serine-type peptidase activity; peptidase activity, acting on L-amino acid peptides; hydrolase activity; serine-type carboxypeptidase activity; serine-type exopeptidase activity;	K16297			IPR029058;	Alpha/Beta hydrolase fold;
A0A0R0GI14	uncharacterized protein	0.510667	Down	0.00536549	41.327	vacuolar membrane	proteolysis; metabolic process; macromolecule metabolic process; protein metabolic process; primary metabolic process; organic substance metabolic process;		peptidase activity; hydrolase activity; catalytic activity;	K01369
A0A0R0GI80	Abscisic acid receptor PYL8 OS=Glycine soja GN=glysoja_047734 PE=4 SV=1	0.726667	Down	0.00140468	15.58	cytoskeleton				K14496	PYL; abscisic acid receptor PYR/PYL family	gmx04075 Plant hormone signal transduction - Glycine max (soybean); gmx04016 MAPK signaling pathway - plant - Glycine max (soybean);	IPR023393;	START-like domain;
A0A0R0GQN4	Receptor like protein kinase S.2 OS=Glycine soja GN=glysoja_030743 PE=3 SV=1	1.594	Up	0.0279092	11.51	cytoplasm	single-organism process; metabolic process; oxidation-reduction process; single-organism metabolic process;		oxidoreductase activity, acting on single donors with incorporation of molecular oxygen, incorporation of two atoms of oxygen; oxidoreductase activity, acting on single donors with incorporation of molecular oxygen; catalytic activity; binding; dioxygenase activity; ion binding; cation binding; metal ion binding; oxidoreductase activity;				IPR013819;	Lipoxygenase, C-terminal;
A0A0R0GV71	60S ribosomal protein L24 OS=Glycine soja GN=glysoja_007856 PE=4 SV=1	1.643	Up	0.00980049	14.06	cytoplasm				K02896	RP-L24e; large subunit ribosomal protein L24e	gmx03010 Ribosome - Glycine max (soybean);	IPR011017;	TRASH domain;
A0A0R0GYN5	"Polyphenol oxidase A1, chloroplastic OS=Glycine soja GN=glysoja_041156 PE=4 SV=1"	1.946	Up	0.00912092	68.258	chloroplast	pigment biosynthetic process; single-organism process; metabolic process; pigment metabolic process; oxidation-reduction process; single-organism metabolic process;		oxidoreductase activity, acting on diphenols and related substances as donors, oxygen as acceptor; oxidoreductase activity, acting on diphenols and related substances as donors; catalytic activity; catechol oxidase activity; oxidoreductase activity;	K00422	E1.10.3.1; polyphenol oxidase [EC:1.10.3.1]	gmx01100 Metabolic pathways - Glycine max (soybean); gmx00350 Tyrosine metabolism - Glycine max (soybean); gmx00950 Isoquinoline alkaloid biosynthesis - Glycine max (soybean); gmx01110 Biosynthesis of secondary metabolites - Glycine max (soybean);	IPR008922; IPR002227; IPR022739; IPR022740;	Uncharacterised domain, di-copper centre; Tyrosinase copper-binding domain; Polyphenol oxidase, central domain; Polyphenol oxidase, C-terminal;
A0A0R0H273	"Tetrapyrrole-binding protein, chloroplastic OS=Glycine soja GN=glysoja_010206 PE=4 SV=1"	1.7685	Up	0.000585762	30.307	chloroplast							IPR008629;	GUN4-like;
A0A0R0H8Q8	60S ribosomal protein L38 OS=Glycine soja GN=glysoja_010467 PE=3 SV=1	1.55933	Up	0.0259981	8.0244	nucleus	peptide metabolic process; peptide biosynthetic process; cellular protein metabolic process; nitrogen compound metabolic process; biosynthetic process; cellular amide metabolic process; primary metabolic process; organonitrogen compound biosynthetic process; organic substance biosynthetic process; cellular metabolic process; cellular biosynthetic process; organic substance metabolic process; meta…	ribosome; organelle; intracellular organelle; intracellular non-membrane-bounded organelle; cell part; intracellular; cytoplasm; macromolecular complex; intracellular part; ribonucleoprotein complex; cell; intracellular ribonucleoprotein complex; cytoplasmic part; non-membrane-bounded organelle;	structural constituent of ribosome; structural molecule activity;	K02923	RP-L38e; large subunit ribosomal protein L38e	gmx03010 Ribosome - Glycine max (soybean);
A0A0R0HFS2	"Reticulon-4-interacting protein 1 like, mitochondrial OS=Glycine soja GN=glysoja_001590 PE=4 SV=1"	0.759	Down	0.0298413	29.155	chloroplast	single-organism process; metabolic process; oxidation-reduction process; single-organism metabolic process;		catalytic activity; oxidoreductase activity;				IPR011032; IPR020843; IPR016040; IPR013154; IPR013149;	GroES-like; Polyketide synthase, enoylreductase domain; NAD(P)-binding domain; Alcohol dehydrogenase, N-terminal; Alcohol dehydrogenase, C-terminal;
A0A0R0HW97	uncharacterized protein	0.7575	Down	0.00185632	58.633	cytoplasm	metabolic process;		transferase activity, transferring acyl groups; catalytic activity; transferase activity;				IPR004167; IPR001078; IPR011053; IPR000089; IPR023213;	E3-binding domain; 2-oxoacid dehydrogenase acyltransferase, catalytic domain; Single hybrid motif; Biotin/lipoyl attachment; Chloramphenicol acetyltransferase-like domain;
A0A0R0I177	Monodehydroascorbate reductase OS=Glycine soja GN=glysoja_044788 PE=4 SV=1	0.749	Down	0.0469973	46.851	cytoplasm	regulation of cellular process; homeostatic process; regulation of biological quality; metabolic process; regulation of biological process; oxidation-reduction process; single-organism metabolic process; cell redox homeostasis; single-organism cellular process; cellular homeostasis; single-organism process; cellular process; biological regulation;		organic cyclic compound binding; heterocyclic compound binding; nucleoside phosphate binding; flavin adenine dinucleotide binding; catalytic activity; binding; ion binding; anion binding; nucleotide binding; cofactor binding; oxidoreductase activity; small molecule binding; coenzyme binding;	K08232	E1.6.5.4; monodehydroascorbate reductase (NADH) [EC:1.6.5.4]	gmx01100 Metabolic pathways - Glycine max (soybean); gmx00053 Ascorbate and aldarate metabolism - Glycine max (soybean);	IPR016156; IPR004099; IPR023753;	FAD/NAD-linked reductase, dimerisation domain; Pyridine nucleotide-disulphide oxidoreductase, dimerisation domain; FAD/NAD(P)-binding domain;
A0A0R0I4S4	uncharacterized protein	0.405333	Down	0.00562527	32.722	cytoplasm
A0A0R0IEH4	Mitochondrial substrate carrier family protein Q OS=Glycine soja GN=glysoja_024347 PE=3 SV=1	0.6175	Down	0.0364435	23.356	plasma membrane				K13354	SLC25A17; solute carrier family 25 (peroxisomal adenine nucleotide transporter), member 17	gmx04146 Peroxisome - Glycine max (soybean);	IPR023395;	Mitochondrial carrier domain;
A0A0R0IP95	"Ferredoxin-1, chloroplastic OS=Glycine soja GN=glysoja_023309 PE=4 SV=1"	0.706	Down	0.000676115	11.247	chloroplast	metabolic process; generation of precursor metabolites and energy; single-organism metabolic process; oxidation-reduction process; single-organism cellular process; electron transport chain; single-organism process; cellular metabolic process; cellular process;		electron carrier activity; 2 iron, 2 sulfur cluster binding; binding; iron-sulfur cluster binding; metal cluster binding;				IPR001041; IPR012675;	2Fe-2S ferredoxin-type iron-sulfur binding domain; Beta-grasp domain;
A0A0R0IRC1	Chalcone synthase CHS4 OS=Glycine max GN=GLYMA_08G110500 PE=3 SV=1	0.1935	Down	0.0473563	27.362	cytoplasm	biosynthetic process; metabolic process;		transferase activity, transferring acyl groups; catalytic activity; transferase activity;				IPR001099; IPR016039; IPR012328;	Chalcone/stilbene synthase, N-terminal; Thiolase-like; Chalcone/stilbene synthase, C-terminal;
A0A0R0IYE6	Lipoxygenase	1.372	Up	0.00169027	96.334	cytoplasm	single-organism process; metabolic process; oxidation-reduction process; single-organism metabolic process;		oxidoreductase activity, acting on single donors with incorporation of molecular oxygen, incorporation of two atoms of oxygen; oxidoreductase activity, acting on single donors with incorporation of molecular oxygen; catalytic activity; binding; dioxygenase activity; ion binding; cation binding; metal ion binding; protein binding; oxidoreductase activity;	K15718	LOX1_5; linoleate 9S-lipoxygenase [EC:1.13.11.58]	gmx00591 Linoleic acid metabolism - Glycine max (soybean);	IPR027433; IPR001024; IPR013819;	Lipoxygenase, domain 3; PLAT/LH2 domain; Lipoxygenase, C-terminal;
A0A0R0JCW2	"Polyphenol oxidase A1, chloroplastic OS=Glycine soja GN=glysoja_041155 PE=4 SV=1"	1.54833	Up	0.0398949	66.247	nucleus	pigment biosynthetic process; single-organism process; metabolic process; pigment metabolic process; oxidation-reduction process; single-organism metabolic process;		oxidoreductase activity, acting on diphenols and related substances as donors, oxygen as acceptor; oxidoreductase activity, acting on diphenols and related substances as donors; catalytic activity; catechol oxidase activity; oxidoreductase activity;	K00422	E1.10.3.1; polyphenol oxidase [EC:1.10.3.1]	gmx01100 Metabolic pathways - Glycine max (soybean); gmx00350 Tyrosine metabolism - Glycine max (soybean); gmx00950 Isoquinoline alkaloid biosynthesis - Glycine max (soybean); gmx01110 Biosynthesis of secondary metabolites - Glycine max (soybean);	IPR022739; IPR008922; IPR002227; IPR022740;	Polyphenol oxidase, central domain; Uncharacterised domain, di-copper centre; Tyrosinase copper-binding domain; Polyphenol oxidase, C-terminal;
A0A0R0JGL3	uncharacterized protein	0.607	Down	0.0491867	12.512	cytoplasm
A0A0R0JR59	Copper chaperone for superoxide dismutase OS=Glycine soja GN=glysoja_030920 PE=4 SV=1	1.57867	Up	0.0198978	31.549	chloroplast	transport; superoxide metabolic process; metabolic process; cation transport; reactive oxygen species metabolic process; oxidation-reduction process; single-organism metabolic process; metal ion transport; ion transport; single-organism process; localization; cellular process; cellular metabolic process; establishment of localization;		metal ion binding; cation binding; binding; ion binding;	K04569			IPR006121; IPR001424;	Heavy metal-associated domain, HMA; Superoxide dismutase, copper/zinc binding domain;
A0A0R0JVM8	"Putative glucan 1,3-beta-glucosidase A OS=Glycine soja GN=glysoja_033280 PE=4 SV=1"	0.667333	Down	0.00924222	107.58	chloroplast	metabolic process; carbohydrate metabolic process; primary metabolic process; organic substance metabolic process;		hydrolase activity, hydrolyzing O-glycosyl compounds; hydrolase activity; catalytic activity; hydrolase activity, acting on glycosyl bonds;				IPR017853; IPR001547; IPR013781; IPR008999;	Glycoside hydrolase superfamily; Glycoside hydrolase, family 5; Glycoside hydrolase, catalytic domain; Actin cross-linking;
A0A0R0K0B7	"Putative cadmium/zinc-transporting ATPase HMA1, chloroplastic OS=Glycine soja GN=glysoja_040451 PE=3 SV=1"	0.591667	Down	0.00786003	90.096	chloroplast	transport; localization; cation transport; ion transport; establishment of localization;	intrinsic component of membrane; membrane; integral component of membrane; membrane part;	ATPase coupled ion transmembrane transporter activity; nucleoside phosphate binding; primary active transmembrane transporter activity; substrate-specific transporter activity; hydrolase activity, acting on acid anhydrides; hydrolase activity; substrate-specific transmembrane transporter activity; ATPase activity; organic cyclic compound binding; heterocyclic compound binding; cation-transporting…				IPR023298; IPR023299; IPR008250; IPR023214;	P-type ATPase, transmembrane domain; P-type ATPase, cytoplasmic domain N; P-type ATPase, A domain; HAD-like domain;
A0A0R0K4Q9	uncharacterized protein	0.053	Down	0.0351403	138.95	chloroplast			protein binding; binding;				IPR017986; IPR015943; IPR016024;	WD40-repeat-containing domain; WD40/YVTN repeat-like-containing domain; Armadillo-type fold;
A0A0R0K976	"Mannan endo-1,4-beta-mannosidase 7 OS=Glycine soja GN=glysoja_023090 PE=3 SV=1"	0.721667	Down	0.0274233	45.506	nucleus	metabolic process; carbohydrate metabolic process; primary metabolic process; organic substance metabolic process;		hydrolase activity, hydrolyzing O-glycosyl compounds; hydrolase activity; catalytic activity; hydrolase activity, acting on glycosyl bonds;	K19355	MAN; mannan endo-1,4-beta-mannosidase [EC:3.2.1.78]	gmx00051 Fructose and mannose metabolism - Glycine max (soybean);	IPR017853; IPR001547; IPR013781;	Glycoside hydrolase superfamily; Glycoside hydrolase, family 5; Glycoside hydrolase, catalytic domain;
A0A0R0KCQ0	Cellulose synthase-like protein G2 (Fragment) OS=Glycine soja GN=glysoja_018444 PE=4 SV=1	0.529333	Down	0.00461811	79.608	chloroplast	carbohydrate biosynthetic process; single-organism biosynthetic process; cellular glucan metabolic process; polysaccharide biosynthetic process; cellulose metabolic process; glucan metabolic process; single-organism cellular process; single-organism process; cellular polysaccharide biosynthetic process; biosynthetic process; primary metabolic process; carbohydrate metabolic process; organic subst…	membrane;	cellulose synthase activity; transferase activity, transferring hexosyl groups; catalytic activity; UDP-glucosyltransferase activity; cellulose synthase (UDP-forming) activity; UDP-glycosyltransferase activity; glucosyltransferase activity; transferase activity, transferring glycosyl groups; transferase activity;				IPR029044;	Nucleotide-diphospho-sugar transferases;
A0A0R0KHF0	Blue copper protein OS=Glycine soja GN=glysoja_034726 PE=4 SV=1	1.44467	Up	0.0370324	19.17	extracellular			electron carrier activity;				IPR003245; IPR008972;	Phytocyanin domain; Cupredoxin;
A0A0R0KHU2	uncharacterized protein	0.709667	Down	0.0194227	32.088	plasma membrane				K15285			IPR004853;	Sugar phosphate transporter domain;
A0A0R0KNW9	"GDP-mannose 3',5'-epimerase OS=Glycine max GN=GME1 PE=2 SV=1"	1.66	Up	0.0364994	42.536	cytoskeleton			organic cyclic compound binding; heterocyclic compound binding; nucleoside phosphate binding; GDP-mannose 3,5-epimerase activity; isomerase activity; NAD binding; catalytic activity; racemase and epimerase activity; racemase and epimerase activity, acting on carbohydrates and derivatives; binding; nucleotide binding; cofactor binding; small molecule binding; coenzyme binding;	K10046	GME; GDP-D-mannose 3', 5'-epimerase [EC:5.1.3.18 5.1.3.-]	gmx01100 Metabolic pathways - Glycine max (soybean); gmx00520 Amino sugar and nucleotide sugar metabolism - Glycine max (soybean); gmx00053 Ascorbate and aldarate metabolism - Glycine max (soybean); gmx01110 Biosynthesis of secondary metabolites - Glycine max (soybean);	IPR001509; IPR016040; IPR033890;	NAD-dependent epimerase/dehydratase; NAD(P)-binding domain; GDP-mannose 3,5-epimerase;
A0A0R0KSG7	Ribosomal protein L19	1.486	Up	0.00546721	24.76	nucleus	peptide metabolic process; peptide biosynthetic process; cellular protein metabolic process; nitrogen compound metabolic process; biosynthetic process; cellular amide metabolic process; primary metabolic process; organonitrogen compound biosynthetic process; organic substance biosynthetic process; cellular metabolic process; cellular biosynthetic process; organic substance metabolic process; meta…	ribosome; intracellular organelle; intracellular non-membrane-bounded organelle; cytosolic large ribosomal subunit; intracellular organelle part; cytoplasm; macromolecular complex; intracellular part; cytosol; cell; organelle part; non-membrane-bounded organelle; organelle; large ribosomal subunit; ribosomal subunit; intracellular; cell part; cytosolic part; ribonucleoprotein complex; intracellul…	structural constituent of ribosome; structural molecule activity;	K02885	RP-L19e; large subunit ribosomal protein L19e	gmx03010 Ribosome - Glycine max (soybean);	IPR000196; IPR015974; IPR033935; IPR015972;	Ribosomal protein L19/L19e; Ribosomal protein L19/L19e, domain 3; Ribosomal protein L19, eukaryotic; Ribosomal protein L19/L19e, domain 1;
A0A0R4J2Q0	40S ribosomal protein S18 OS=Glycine soja GN=glysoja_000405 PE=3 SV=1	2.0775	Up	0.0154548	17.556	cytoplasm	peptide metabolic process; peptide biosynthetic process; cellular protein metabolic process; nitrogen compound metabolic process; biosynthetic process; cellular amide metabolic process; primary metabolic process; organonitrogen compound biosynthetic process; organic substance biosynthetic process; cellular metabolic process; cellular biosynthetic process; organic substance metabolic process; meta…	ribosome; organelle; intracellular organelle; intracellular non-membrane-bounded organelle; cell part; intracellular; cytoplasm; macromolecular complex; intracellular part; ribonucleoprotein complex; cell; intracellular ribonucleoprotein complex; cytoplasmic part; non-membrane-bounded organelle;	organic cyclic compound binding; heterocyclic compound binding; RNA binding; binding; nucleic acid binding; structural molecule activity; structural constituent of ribosome;	K02964	RP-S18e; small subunit ribosomal protein S18e	gmx03010 Ribosome - Glycine max (soybean);	IPR027437; IPR010979;	30s ribosomal protein S13, C-terminal; Ribosomal protein S13-like, H2TH;
A0A0R4J346	uncharacterized protein	1.34233	Up	0.0416373	33.54	cytoplasm			cation binding; catalytic activity; binding; ion binding;	K17506			IPR001932;	PPM-type phosphatase domain;
A0A0R4J3L3	"Protochlorophyllide reductase, chloroplastic OS=Glycine soja GN=glysoja_037287 PE=4 SV=1"	2.11467	Up	0.00115068	42.988	chloroplast	single-organism process; metabolic process; oxidation-reduction process; single-organism metabolic process;		oxidoreductase activity, acting on the CH-CH group of donors; oxidoreductase activity, acting on the CH-CH group of donors, NAD or NADP as acceptor; catalytic activity; protochlorophyllide reductase activity; oxidoreductase activity;	K00218	por; protochlorophyllide reductase [EC:1.3.1.33]	gmx01100 Metabolic pathways - Glycine max (soybean); gmx00860 Porphyrin and chlorophyll metabolism - Glycine max (soybean); gmx01110 Biosynthesis of secondary metabolites - Glycine max (soybean);	IPR016040;	NAD(P)-binding domain;
A0A0R4J4S6	"Protochlorophyllide reductase, chloroplastic OS=Glycine soja GN=glysoja_007774 PE=4 SV=1"	1.44433	Up	0.00236288	43.245	chloroplast	single-organism process; metabolic process; oxidation-reduction process; single-organism metabolic process;		oxidoreductase activity, acting on the CH-CH group of donors; oxidoreductase activity, acting on the CH-CH group of donors, NAD or NADP as acceptor; catalytic activity; protochlorophyllide reductase activity; oxidoreductase activity;	K00218	por; protochlorophyllide reductase [EC:1.3.1.33]	gmx01100 Metabolic pathways - Glycine max (soybean); gmx00860 Porphyrin and chlorophyll metabolism - Glycine max (soybean); gmx01110 Biosynthesis of secondary metabolites - Glycine max (soybean);	IPR016040;	NAD(P)-binding domain;
A0A0R4J4Z9	GDSL esterase/lipase OS=Glycine soja GN=glysoja_032082 PE=4 SV=1	0.751333	Down	0.0339122	39.696	extracellular			hydrolase activity; catalytic activity; hydrolase activity, acting on ester bonds;				IPR001087; IPR013830;	GDSL lipase/esterase; SGNH hydrolase-type esterase domain;
A0A0R4J573	GDSL esterase/lipase OS=Glycine soja GN=glysoja_032776 PE=4 SV=1	0.698667	Down	0.00570149	39.935	extracellular			hydrolase activity; catalytic activity; hydrolase activity, acting on ester bonds;				IPR001087; IPR013830;	GDSL lipase/esterase; SGNH hydrolase-type esterase domain;
A0A0R4J598	Cysteine proteinase inhibitor	0.76	Down	0.00115252	12.415	chloroplast			endopeptidase regulator activity; enzyme inhibitor activity; molecular function regulator; enzyme regulator activity; endopeptidase inhibitor activity; cysteine-type endopeptidase inhibitor activity; peptidase inhibitor activity; peptidase regulator activity;				IPR000010;	Cystatin domain;
A0A0R4J5C5	Short-chain type dehydrogenase/reductase OS=Cajanus cajan GN=KK1_018363 PE=4 SV=1	0.755333	Down	0.0452618	27.595	cytoplasm				K00059	fabG; 3-oxoacyl-[acyl-carrier protein] reductase [EC:1.1.1.100]	gmx01100 Metabolic pathways - Glycine max (soybean); gmx00780 Biotin metabolism - Glycine max (soybean); gmx00061 Fatty acid biosynthesis - Glycine max (soybean); gmx01212 Fatty acid metabolism - Glycine max (soybean); gmx01040 Biosynthesis of unsaturated fatty acids - Glycine max (soybean);	IPR016040;	NAD(P)-binding domain;
A0A0R4J5F8	Xyloglucan endotransglucosylase/hydrolase	0.704667	Down	0.0178343	34.44	extracellular	cellular component biogenesis; cellular glucan metabolic process; cell wall macromolecule metabolic process; glucan metabolic process; carbohydrate metabolic process; primary metabolic process; cellular metabolic process; hemicellulose metabolic process; cellular polysaccharide metabolic process; organic substance metabolic process; cell wall organization or biogenesis; metabolic process; cell wa…	apoplast; external encapsulating structure; cell part; cell periphery; cell wall; cell; extracellular region;	xyloglucan:xyloglucosyl transferase activity; transferase activity, transferring hexosyl groups; catalytic activity; hydrolase activity, acting on glycosyl bonds; hydrolase activity, hydrolyzing O-glycosyl compounds; transferase activity, transferring glycosyl groups; hydrolase activity; transferase activity;	K08235			IPR010713; IPR013320; IPR000757;	Xyloglucan endo-transglycosylase, C-terminal; Concanavalin A-like lectin/glucanase domain; Glycoside hydrolase family 16;
A0A0R4J5I3	"Chlorophyll a-b binding protein 21, chloroplastic OS=Glycine soja GN=glysoja_030126 PE=3 SV=1"	3.7645	Up	0.0164427	28.025	chloroplast				K08912	LHCB1; light-harvesting complex II chlorophyll a/b binding protein 1	gmx00196 Photosynthesis - antenna proteins - Glycine max (soybean); gmx01100 Metabolic pathways - Glycine max (soybean);	IPR023329;	Chlorophyll a/b binding protein domain;
A1YZE0	"Starch synthase, chloroplastic/amyloplastic"	1.31367	Up	0.00818376	68.062	chloroplast			transferase activity, transferring hexosyl groups; catalytic activity; UDP-glucosyltransferase activity; UDP-glycosyltransferase activity; glucosyltransferase activity; glycogen (starch) synthase activity; transferase activity, transferring glycosyl groups; transferase activity;	K13679	WAXY; granule-bound starch synthase [EC:2.4.1.242]	gmx01100 Metabolic pathways - Glycine max (soybean); gmx00500 Starch and sucrose metabolism - Glycine max (soybean); gmx01110 Biosynthesis of secondary metabolites - Glycine max (soybean);	IPR013534; IPR001296;	Starch synthase, catalytic domain; Glycosyl transferase, family 1;
B2BF98	40S ribosomal protein S6	1.54967	Up	0.0122911	28.031	nucleus	peptide metabolic process; peptide biosynthetic process; cellular protein metabolic process; nitrogen compound metabolic process; biosynthetic process; cellular amide metabolic process; primary metabolic process; organonitrogen compound biosynthetic process; organic substance biosynthetic process; cellular metabolic process; cellular biosynthetic process; organic substance metabolic process; meta…	ribosome; organelle; intracellular organelle; intracellular non-membrane-bounded organelle; cell part; intracellular; cytoplasm; macromolecular complex; intracellular part; ribonucleoprotein complex; cell; intracellular ribonucleoprotein complex; cytoplasmic part; non-membrane-bounded organelle;	structural constituent of ribosome; structural molecule activity;	K02991	RP-S6e; small subunit ribosomal protein S6e	gmx03010 Ribosome - Glycine max (soybean);
C6SWA5	40S ribosomal protein S26-1 OS=Glycine soja GN=glysoja_040456 PE=4 SV=1	1.32767	Up	0.0240829	14.943	cytoplasm	peptide metabolic process; peptide biosynthetic process; cellular protein metabolic process; nitrogen compound metabolic process; biosynthetic process; cellular amide metabolic process; primary metabolic process; organonitrogen compound biosynthetic process; organic substance biosynthetic process; cellular metabolic process; cellular biosynthetic process; organic substance metabolic process; meta…	ribosome; organelle; intracellular organelle; intracellular non-membrane-bounded organelle; cell part; intracellular; cytoplasm; macromolecular complex; intracellular part; ribonucleoprotein complex; cell; intracellular ribonucleoprotein complex; cytoplasmic part; non-membrane-bounded organelle;	structural constituent of ribosome; structural molecule activity;	K02976	RP-S26e; small subunit ribosomal protein S26e	gmx03010 Ribosome - Glycine max (soybean);
C6SWN5	60S ribosomal protein L34 OS=Cajanus cajan GN=KK1_020807 PE=4 SV=1	1.78433	Up	0.0019525	13.733	cytoplasm	peptide metabolic process; peptide biosynthetic process; cellular protein metabolic process; nitrogen compound metabolic process; biosynthetic process; cellular amide metabolic process; primary metabolic process; organonitrogen compound biosynthetic process; organic substance biosynthetic process; cellular metabolic process; cellular biosynthetic process; organic substance metabolic process; meta…	ribosome; organelle; intracellular organelle; intracellular non-membrane-bounded organelle; cell part; intracellular; cytoplasm; macromolecular complex; intracellular part; ribonucleoprotein complex; cell; intracellular ribonucleoprotein complex; cytoplasmic part; non-membrane-bounded organelle;	structural constituent of ribosome; structural molecule activity;	K02915	RP-L34e; large subunit ribosomal protein L34e	gmx03010 Ribosome - Glycine max (soybean);
C6SWP6	Putative uncharacterized protein	0.547	Down	0.0344048	20.546	nucleus	regulation of cellular process; single organism signaling; cellular response to stimulus; signal transduction; regulation of biological process; cell communication; intracellular signal transduction; single-organism process; small GTPase mediated signal transduction; signaling; response to stimulus; cellular process; biological regulation;	cell; intracellular; cell part;	nucleoside phosphate binding; nucleoside binding; ion binding; nucleotide binding; organic cyclic compound binding; heterocyclic compound binding; ribonucleoside binding; carbohydrate derivative binding; ribonucleotide binding; binding; purine ribonucleoside binding; anion binding; purine ribonucleotide binding; purine nucleoside binding; guanyl ribonucleotide binding; guanyl nucleotide binding; …	K07955			IPR005225; IPR027417;	Small GTP-binding protein domain; P-loop containing nucleoside triphosphate hydrolase;
C6SXC3	60S ribosomal protein L35a-3 OS=Glycine soja GN=glysoja_025736 PE=4 SV=1	1.328	Up	0.0274937	12.826	cytoplasm	peptide metabolic process; peptide biosynthetic process; cellular protein metabolic process; nitrogen compound metabolic process; biosynthetic process; cellular amide metabolic process; primary metabolic process; organonitrogen compound biosynthetic process; organic substance biosynthetic process; cellular metabolic process; cellular biosynthetic process; organic substance metabolic process; meta…	ribosome; organelle; intracellular organelle; intracellular non-membrane-bounded organelle; cell part; intracellular; cytoplasm; macromolecular complex; intracellular part; ribonucleoprotein complex; cell; intracellular ribonucleoprotein complex; cytoplasmic part; non-membrane-bounded organelle;	structural constituent of ribosome; structural molecule activity;	K02917	RP-L35Ae; large subunit ribosomal protein L35Ae	gmx03010 Ribosome - Glycine max (soybean);	IPR009000;	Translation protein, beta-barrel domain;
C6SXE2	Senescence-associated protein DIN1 OS=Glycine soja GN=glysoja_003111 PE=4 SV=1	1.5175	Up	0.0234759	20.255	chloroplast							IPR001763;	Rhodanese-like domain;
C6SXR4	40S ribosomal protein S26-1 OS=Glycine soja GN=glysoja_040456 PE=4 SV=1	1.355	Up	0.00930704	14.842	cytoplasm	peptide metabolic process; peptide biosynthetic process; cellular protein metabolic process; nitrogen compound metabolic process; biosynthetic process; cellular amide metabolic process; primary metabolic process; organonitrogen compound biosynthetic process; organic substance biosynthetic process; cellular metabolic process; cellular biosynthetic process; organic substance metabolic process; meta…	ribosome; organelle; intracellular organelle; intracellular non-membrane-bounded organelle; cell part; intracellular; cytoplasm; macromolecular complex; intracellular part; ribonucleoprotein complex; cell; intracellular ribonucleoprotein complex; cytoplasmic part; non-membrane-bounded organelle;	structural constituent of ribosome; structural molecule activity;	K02976	RP-S26e; small subunit ribosomal protein S26e	gmx03010 Ribosome - Glycine max (soybean);
C6SXW1	Peptide methionine sulfoxide reductase B5 OS=Glycine soja GN=glysoja_007242 PE=4 SV=1	0.763333	Down	0.0155406	15.072	chloroplast	single-organism process; metabolic process; oxidation-reduction process; single-organism metabolic process;		oxidoreductase activity, acting on a sulfur group of donors; peptide-methionine (R)-S-oxide reductase activity; oxidoreductase activity, acting on a sulfur group of donors, disulfide as acceptor; catalytic activity; oxidoreductase activity;	K07305			IPR002579; IPR011057;	Peptide methionine sulphoxide reductase MrsB; Mss4-like;
C6SYC0	"50S ribosomal protein L15, chloroplastic OS=Glycine soja GN=glysoja_015310 PE=3 SV=1"	1.52033	Up	0.00679326	27.585	chloroplast	peptide metabolic process; peptide biosynthetic process; cellular protein metabolic process; nitrogen compound metabolic process; biosynthetic process; cellular amide metabolic process; primary metabolic process; organonitrogen compound biosynthetic process; organic substance biosynthetic process; cellular metabolic process; cellular biosynthetic process; organic substance metabolic process; meta…	ribosome; intracellular organelle; intracellular non-membrane-bounded organelle; intracellular organelle part; cytoplasm; macromolecular complex; intracellular part; cell; organelle part; non-membrane-bounded organelle; organelle; large ribosomal subunit; ribosomal subunit; intracellular; cell part; ribonucleoprotein complex; intracellular ribonucleoprotein complex; cytoplasmic part;	structural constituent of ribosome; structural molecule activity;	K02876	RP-L15; large subunit ribosomal protein L15	gmx03010 Ribosome - Glycine max (soybean);	IPR021131;	Ribosomal protein L18e/L15P;
C6SZ81	60S ribosomal protein L32-1 OS=Glycine soja GN=glysoja_042206 PE=4 SV=1	1.509	Up	0.00279814	15.571	chloroplast	peptide metabolic process; peptide biosynthetic process; cellular protein metabolic process; nitrogen compound metabolic process; biosynthetic process; cellular amide metabolic process; primary metabolic process; organonitrogen compound biosynthetic process; organic substance biosynthetic process; cellular metabolic process; cellular biosynthetic process; organic substance metabolic process; meta…	ribosome; organelle; intracellular organelle; intracellular non-membrane-bounded organelle; cell part; intracellular; cytoplasm; macromolecular complex; intracellular part; ribonucleoprotein complex; cell; intracellular ribonucleoprotein complex; cytoplasmic part; non-membrane-bounded organelle;	structural constituent of ribosome; structural molecule activity;	K02912	RP-L32e; large subunit ribosomal protein L32e	gmx03010 Ribosome - Glycine max (soybean);
C6T0C6	Putative uncharacterized protein	0.717	Down	0.0315372	18.63	cytoplasm
C6T195	uncharacterized protein	1.452	Up	0.012177	21.631	chloroplast			electron carrier activity; iron-sulfur cluster binding; binding; metal cluster binding;				IPR001041; IPR012675;	2Fe-2S ferredoxin-type iron-sulfur binding domain; Beta-grasp domain;
C6T261	Putative uncharacterized protein	2.48733	Up	0.0330533	22.313	extracellular			enzyme regulator activity; peptidase inhibitor activity; peptidase regulator activity; endopeptidase regulator activity; enzyme inhibitor activity; molecular function regulator; endopeptidase inhibitor activity;				IPR011065;	Kunitz inhibitor ST1-like;
C6T2A9	Putative uncharacterized protein	1.306	Up	0.023527	21.181	chloroplast	regulation of cellular process; homeostatic process; regulation of biological quality; regulation of biological process; cell redox homeostasis; single-organism cellular process; cellular homeostasis; single-organism process; cellular process; biological regulation;		catalytic activity; oxidoreductase activity;				IPR013740; IPR012336; IPR013766;	Redoxin; Thioredoxin-like fold; Thioredoxin domain;
C6T3I9	Trypsin inhibitor A OS=Glycine soja GN=glysoja_041654 PE=4 SV=1	1.46367	Up	0.000384298	22.642	extracellular			enzyme regulator activity; peptidase inhibitor activity; peptidase regulator activity; endopeptidase regulator activity; enzyme inhibitor activity; molecular function regulator; endopeptidase inhibitor activity;				IPR011065;	Kunitz inhibitor ST1-like;
C6T3V8	Miraculin OS=Glycine soja GN=glysoja_014100 PE=4 SV=1	1.51167	Up	0.03863	22.112	extracellular			enzyme regulator activity; peptidase inhibitor activity; peptidase regulator activity; endopeptidase regulator activity; enzyme inhibitor activity; molecular function regulator; endopeptidase inhibitor activity;				IPR011065;	Kunitz inhibitor ST1-like;
C6T3W3	60S ribosomal protein L27a-3 OS=Glycine soja GN=glysoja_016676 PE=3 SV=1	2.145	Up	0.0123804	16.362	nucleus	peptide metabolic process; peptide biosynthetic process; cellular protein metabolic process; nitrogen compound metabolic process; biosynthetic process; cellular amide metabolic process; primary metabolic process; organonitrogen compound biosynthetic process; organic substance biosynthetic process; cellular metabolic process; cellular biosynthetic process; organic substance metabolic process; meta…	ribosome; intracellular organelle; intracellular non-membrane-bounded organelle; intracellular organelle part; cytoplasm; macromolecular complex; intracellular part; cell; organelle part; non-membrane-bounded organelle; organelle; large ribosomal subunit; ribosomal subunit; intracellular; cell part; ribonucleoprotein complex; intracellular ribonucleoprotein complex; cytoplasmic part;	structural constituent of ribosome; structural molecule activity;	K02900	RP-L27Ae; large subunit ribosomal protein L27Ae	gmx03010 Ribosome - Glycine max (soybean);	IPR021131;	Ribosomal protein L18e/L15P;
C6T429	Peptidyl-prolyl cis-trans isomerase	0.0873333	Down	0.00101012	18.219	cytoplasm	cellular protein metabolic process; primary metabolic process; peptidyl-proline modification; protein peptidyl-prolyl isomerization; cellular metabolic process; organic substance metabolic process; protein folding; peptidyl-amino acid modification; metabolic process; cellular macromolecule metabolic process; cellular protein modification process; protein metabolic process; macromolecule metabolic…		peptidyl-prolyl cis-trans isomerase activity; isomerase activity; catalytic activity; cis-trans isomerase activity;	K01802			IPR002130; IPR029000;	Cyclophilin-type peptidyl-prolyl cis-trans isomerase domain; Cyclophilin-like domain;
C6T4J5	Putative uncharacterized protein	1.38667	Up	0.00396375	25.228	cytoplasm	transport; localization; establishment of localization;	membrane;	transporter activity;	K09873			IPR023271;	Aquaporin-like;
C6T5C9	Pop3 peptide OS=Zea mays GN=ZEAMMB73_173752 PE=4 SV=1	0.769	Down	0.0310696	27.656	chloroplast							IPR013097; IPR011008;	Stress responsive alpha-beta barrel; Dimeric alpha-beta barrel;
C6T6R8	Peroxidase	0.466	Down	0.0118005	21.876	chloroplast	metabolic process; response to stress; oxidation-reduction process; single-organism metabolic process; response to oxidative stress; single-organism process; response to stimulus;		organic cyclic compound binding; heterocyclic compound binding; heme binding; catalytic activity; binding; antioxidant activity; peroxidase activity; tetrapyrrole binding; oxidoreductase activity; oxidoreductase activity, acting on peroxide as acceptor;	K00430	E1.11.1.7; peroxidase [EC:1.11.1.7]	gmx01100 Metabolic pathways - Glycine max (soybean); gmx01110 Biosynthesis of secondary metabolites - Glycine max (soybean); gmx00940 Phenylpropanoid biosynthesis - Glycine max (soybean);	IPR002016;	Haem peroxidase, plant/fungal/bacterial;
C6T7P4	Putative uncharacterized protein	1.36233	Up	0.00400269	18.239	extracellular							IPR006843;	Plastid lipid-associated protein/fibrillin conserved domain;
C6T8M0	Putative uncharacterized protein	2.10633	Up	0.00261004	39.973	extracellular	proteolysis; metabolic process; macromolecule metabolic process; protein metabolic process; primary metabolic process; organic substance metabolic process;		peptidase activity, acting on L-amino acid peptides; cysteine-type peptidase activity; hydrolase activity; peptidase activity; catalytic activity;				IPR013201; IPR000668;	Cathepsin propeptide inhibitor domain (I29); Peptidase C1A, papain C-terminal;
C6T9R1	GDSL esterase/lipase OS=Glycine soja GN=glysoja_032773 PE=4 SV=1	1.33467	Up	0.047743	42.454	extracellular			hydrolase activity; catalytic activity; hydrolase activity, acting on ester bonds;				IPR001087; IPR013830;	GDSL lipase/esterase; SGNH hydrolase-type esterase domain;
C6TAT2	Tau class glutathione S-transferase	1.41833	Up	0.0186	25.653	cytoplasm			protein binding; binding;	K00799	GST; glutathione S-transferase [EC:2.5.1.18]	gmx00480 Glutathione metabolism - Glycine max (soybean);	IPR010987; IPR004045; IPR012336;	Glutathione S-transferase, C-terminal-like; Glutathione S-transferase, N-terminal; Thioredoxin-like fold;
C6TBI4	60S ribosomal protein L35a-1 OS=Glycine soja GN=glysoja_018771 PE=4 SV=1	1.55867	Up	0.0318445	12.795	cytoplasm	peptide metabolic process; peptide biosynthetic process; cellular protein metabolic process; nitrogen compound metabolic process; biosynthetic process; cellular amide metabolic process; primary metabolic process; organonitrogen compound biosynthetic process; organic substance biosynthetic process; cellular metabolic process; cellular biosynthetic process; organic substance metabolic process; meta…	ribosome; organelle; intracellular organelle; intracellular non-membrane-bounded organelle; cell part; intracellular; cytoplasm; macromolecular complex; intracellular part; ribonucleoprotein complex; cell; intracellular ribonucleoprotein complex; cytoplasmic part; non-membrane-bounded organelle;	structural constituent of ribosome; structural molecule activity;	K02917	RP-L35Ae; large subunit ribosomal protein L35Ae	gmx03010 Ribosome - Glycine max (soybean);	IPR009000;	Translation protein, beta-barrel domain;
C6TBN0	Putative uncharacterized protein	0.697	Down	0.035252	31.56	cytoplasm			ATP binding; nucleoside phosphate binding; nucleoside binding; ion binding; hydrolase activity, acting on acid anhydrides; hydrolase activity; nucleotide binding; nucleoside-triphosphatase activity; ATPase activity; organic cyclic compound binding; heterocyclic compound binding; ribonucleoside binding; carbohydrate derivative binding; pyrophosphatase activity; catalytic activity; ribonucleotide b…	K12608	CAF16; CCR4-NOT complex subunit CAF16	gmx03018 RNA degradation - Glycine max (soybean);	IPR003593; IPR003439; IPR027417;	AAA+ ATPase domain; ABC transporter-like; P-loop containing nucleoside triphosphate hydrolase;
C6TCS7	Putative uncharacterized protein	0.731333	Down	0.0357051	42.578	cytoskeleton			organic cyclic compound binding; heterocyclic compound binding; nucleoside phosphate binding; GDP-mannose 3,5-epimerase activity; isomerase activity; NAD binding; catalytic activity; racemase and epimerase activity; racemase and epimerase activity, acting on carbohydrates and derivatives; binding; nucleotide binding; cofactor binding; small molecule binding; coenzyme binding;	K10046	GME; GDP-D-mannose 3', 5'-epimerase [EC:5.1.3.18 5.1.3.-]	gmx01100 Metabolic pathways - Glycine max (soybean); gmx00520 Amino sugar and nucleotide sugar metabolism - Glycine max (soybean); gmx00053 Ascorbate and aldarate metabolism - Glycine max (soybean); gmx01110 Biosynthesis of secondary metabolites - Glycine max (soybean);	IPR001509; IPR016040; IPR033890;	NAD-dependent epimerase/dehydratase; NAD(P)-binding domain; GDP-mannose 3,5-epimerase;
C6TGQ0	Putative uncharacterized protein	1.348	Up	0.0253171	33.153	nucleus			metal ion binding; cation binding; binding; ion binding;	K11276			IPR015880; IPR007087;	Zinc finger, C2H2-like; Zinc finger, C2H2;
C6THQ5	"50S ribosomal protein L28, chloroplastic OS=Glycine soja GN=glysoja_034325 PE=3 SV=1"	1.617	Up	0.00403129	15.079	chloroplast	peptide metabolic process; peptide biosynthetic process; cellular protein metabolic process; nitrogen compound metabolic process; biosynthetic process; cellular amide metabolic process; primary metabolic process; organonitrogen compound biosynthetic process; organic substance biosynthetic process; cellular metabolic process; cellular biosynthetic process; organic substance metabolic process; meta…	ribosome; organelle; intracellular organelle; intracellular non-membrane-bounded organelle; cell part; intracellular; cytoplasm; macromolecular complex; intracellular part; ribonucleoprotein complex; cell; intracellular ribonucleoprotein complex; cytoplasmic part; non-membrane-bounded organelle;	structural constituent of ribosome; structural molecule activity;	K02902	RP-L28; large subunit ribosomal protein L28	gmx03010 Ribosome - Glycine max (soybean);
C6TKC0	P34 putative thiol protease OS=Glycine soja GN=glysoja_015472 PE=3 SV=1	2.188	Up	0.00648578	40.197	vacuolar membrane	proteolysis; metabolic process; macromolecule metabolic process; protein metabolic process; primary metabolic process; organic substance metabolic process;		peptidase activity, acting on L-amino acid peptides; cysteine-type peptidase activity; hydrolase activity; peptidase activity; catalytic activity;				IPR013201; IPR000668;	Cathepsin propeptide inhibitor domain (I29); Peptidase C1A, papain C-terminal;
C6TLT3	40S ribosomal protein S3a	1.354	Up	0.0135716	29.727	cytoplasm	peptide metabolic process; peptide biosynthetic process; cellular protein metabolic process; nitrogen compound metabolic process; biosynthetic process; cellular amide metabolic process; primary metabolic process; organonitrogen compound biosynthetic process; organic substance biosynthetic process; cellular metabolic process; cellular biosynthetic process; organic substance metabolic process; meta…	ribosome; organelle; intracellular organelle; intracellular non-membrane-bounded organelle; cell part; intracellular; cytoplasm; macromolecular complex; intracellular part; ribonucleoprotein complex; cell; intracellular ribonucleoprotein complex; cytoplasmic part; non-membrane-bounded organelle;	structural constituent of ribosome; structural molecule activity;	K02984	RP-S3Ae; small subunit ribosomal protein S3Ae	gmx03010 Ribosome - Glycine max (soybean);
C6TNI2	Lipase OS=Glycine soja GN=glysoja_003355 PE=4 SV=1	0.737	Down	0.0121225	55.046	cytoplasm	single-organism process; metabolic process; primary metabolic process; single-organism metabolic process; lipid metabolic process; organic substance metabolic process;						IPR002921; IPR029058;	Fungal lipase-like domain; Alpha/Beta hydrolase fold;
G3E7M9	Annexin	2.03667	Up	0.00553415	35.922	cytoplasm			calcium-dependent phospholipid binding; binding; phospholipid binding; ion binding; lipid binding; cation binding; metal ion binding; anion binding; calcium ion binding;
G9I8U0	Inositol methyltransferase	0.409333	Down	0.00356699	41.508	cytoplasm			transferase activity, transferring one-carbon groups; protein binding; O-methyltransferase activity; methyltransferase activity; catalytic activity; transferase activity; binding; protein dimerization activity;				IPR011991; IPR012967; IPR029063; IPR001077;	Winged helix-turn-helix DNA-binding domain; Plant methyltransferase dimerisation; S-adenosyl-L-methionine-dependent methyltransferase; O-methyltransferase, family 2;
I1J4J6	Malic enzyme	1.31367	Up	0.000128719	65.026	chloroplast	dicarboxylic acid metabolic process; metabolic process; oxidation-reduction process; single-organism metabolic process; malate metabolic process; small molecule metabolic process; carboxylic acid metabolic process; single-organism cellular process; single-organism process; organic acid metabolic process; cellular process; cellular metabolic process; oxoacid metabolic process; organic substance me…		malate dehydrogenase (decarboxylating) (NAD+) activity; nucleoside phosphate binding; nucleotide binding; cofactor binding; oxidoreductase activity; oxidoreductase activity, acting on CH-OH group of donors; heterocyclic compound binding; organic cyclic compound binding; oxidoreductase activity, acting on the CH-OH group of donors, NAD or NADP as acceptor; catalytic activity; NAD binding; binding;…	K00029	E1.1.1.40; malate dehydrogenase (oxaloacetate-decarboxylating)(NADP+) [EC:1.1.1.40]	gmx01100 Metabolic pathways - Glycine max (soybean); gmx00620 Pyruvate metabolism - Glycine max (soybean); gmx01200 Carbon metabolism - Glycine max (soybean); gmx00710 Carbon fixation in photosynthetic organisms - Glycine max (soybean);	IPR012302; IPR012301; IPR016040;	Malic enzyme, NAD-binding; Malic enzyme, N-terminal domain; NAD(P)-binding domain;
I1J7H3	Ferritin	0.302	Down	0.0226342	28.711	chloroplast	cellular iron ion homeostasis; regulation of biological quality; transition metal ion homeostasis; ion homeostasis; cellular cation homeostasis; inorganic ion homeostasis; single-organism cellular process; cellular homeostasis; iron ion homeostasis; single-organism process; cellular chemical homeostasis; cellular transition metal ion homeostasis; homeostatic process; cation homeostasis; cellular …		cation binding; metal ion binding; iron ion binding; ferric iron binding; transition metal ion binding; binding; ion binding;	K00522			IPR012347; IPR009040; IPR009078; IPR008331;	Ferritin-related; Ferritin-like diiron domain; Ferritin-like superfamily; Ferritin/DPS protein domain;
I1JAQ7	12-oxophytodienoate reductase 2 OS=Glycine soja GN=glysoja_038607 PE=4 SV=1	0.655	Down	0.00729597	45.185	chloroplast	single-organism process; metabolic process; oxidation-reduction process; single-organism metabolic process;		organic cyclic compound binding; heterocyclic compound binding; carbohydrate derivative binding; nucleoside phosphate binding; catalytic activity; ribonucleotide binding; binding; ion binding; anion binding; nucleotide binding; FMN binding; cofactor binding; oxidoreductase activity; small molecule binding;	K05894	OPR; 12-oxophytodienoic acid reductase [EC:1.3.1.42]	gmx00592 alpha-Linolenic acid metabolism - Glycine max (soybean); gmx01100 Metabolic pathways - Glycine max (soybean); gmx01110 Biosynthesis of secondary metabolites - Glycine max (soybean);	IPR013785; IPR001155;	Aldolase-type TIM barrel; NADH:flavin oxidoreductase/NADH oxidase, N-terminal;
I1JB54	60S ribosomal protein L30 OS=Zea mays GN=ZEAMMB73_547081 PE=2 SV=1	1.334	Up	0.0326964	11.887	chloroplast	peptide metabolic process; peptide biosynthetic process; cellular protein metabolic process; nitrogen compound metabolic process; biosynthetic process; cellular amide metabolic process; primary metabolic process; organonitrogen compound biosynthetic process; organic substance biosynthetic process; cellular metabolic process; cellular biosynthetic process; organic substance metabolic process; meta…	ribosome; organelle; intracellular organelle; intracellular non-membrane-bounded organelle; cell part; intracellular; cytoplasm; macromolecular complex; intracellular part; ribonucleoprotein complex; cell; intracellular ribonucleoprotein complex; cytoplasmic part; non-membrane-bounded organelle;	structural constituent of ribosome; structural molecule activity;	K02908	RP-L30e; large subunit ribosomal protein L30e	gmx03010 Ribosome - Glycine max (soybean);	IPR029064; IPR004038;	50S ribosomal protein L30e-like; Ribosomal protein L7Ae/L30e/S12e/Gadd45;
I1JBB9	S-adenosylmethionine synthase OS=Vigna angularis var. angularis GN=Vigan.08G191900 PE=3 SV=1	0.483333	Down	0.0097678	33.354	cytoplasm	cofactor biosynthetic process; sulfur compound metabolic process; S-adenosylmethionine metabolic process; biosynthetic process; coenzyme metabolic process; organic substance biosynthetic process; cellular metabolic process; sulfur compound biosynthetic process; cellular biosynthetic process; cofactor metabolic process; organic substance metabolic process; metabolic process; coenzyme biosynthetic …		transferase activity, transferring alkyl or aryl (other than methyl) groups; methionine adenosyltransferase activity; catalytic activity; transferase activity;				IPR022636; IPR022628; IPR022630; IPR022629;	S-adenosylmethionine synthetase superfamily; S-adenosylmethionine synthetase, N-terminal; S-adenosylmethionine synthetase, C-terminal; S-adenosylmethionine synthetase, central domain;
I1JCC5	Conserved oligomeric Golgi complex subunit 8 OS=Glycine soja GN=glysoja_000103 PE=4 SV=1	0.701333	Down	0.00468833	64.612	cytoplasm		intracellular organelle; cytoplasm; intracellular organelle part; endomembrane system; macromolecular complex; intracellular part; cell; organelle part; intracellular membrane-bounded organelle; organelle; cell part; intracellular; Golgi apparatus part; membrane-bounded organelle; Golgi transport complex; Golgi apparatus; protein complex; cytoplasmic part; tethering complex;		K20295			IPR016159;	Cullin repeat-like-containing domain;
I1JDW6	Methionine aminopeptidase 1	1.312	Up	0.0401636	38.57	chloroplast	proteolysis; metabolic process; macromolecule metabolic process; protein metabolic process; primary metabolic process; organic substance metabolic process;		peptidase activity; exopeptidase activity; catalytic activity; metalloexopeptidase activity; peptidase activity, acting on L-amino acid peptides; hydrolase activity; aminopeptidase activity; metallopeptidase activity;	K01265			IPR000994;	Peptidase M24;
I1JFU5	uncharacterized protein	0.622	Down	0.0380632	21.342	chloroplast
I1JGR2	uncharacterized protein	0.502667	Down	0.0142627	34.091	cytoplasm			protein binding; binding;				IPR001810; IPR032675;	F-box domain; Leucine-rich repeat domain, L domain-like;
I1JGY9	Aspartic proteinase nepenthesin-1 OS=Glycine soja GN=glysoja_019451 PE=3 SV=1	1.76433	Up	0.000234709	48.666	vacuolar membrane							IPR032799; IPR021109; IPR033121; IPR032861;	Xylanase inhibitor, C-terminal; Aspartic peptidase domain; Peptidase family A1 domain; Xylanase inhibitor, N-terminal;
I1JH93	"mTERF domain-containing protein 1, mitochondrial OS=Glycine soja GN=glysoja_039934 PE=4 SV=1"	1.398	Up	0.0160083	58.712	chloroplast	regulation of cellular process; regulation of gene expression; regulation of transcription, DNA-templated; regulation of cellular biosynthetic process; regulation of primary metabolic process; regulation of macromolecule metabolic process; regulation of nucleobase-containing compound metabolic process; regulation of macromolecule biosynthetic process; regulation of cellular metabolic process; reg…		organic cyclic compound binding; heterocyclic compound binding; DNA binding; double-stranded DNA binding; binding; nucleic acid binding;	K15032
I1JHQ7	2-succinylbenzoate--CoA ligase OS=Cajanus cajan GN=KK1_010841 PE=4 SV=1	1.63267	Up	0.00249686	59.966	peroxisome	metabolic process;		catalytic activity;				IPR025110; IPR000873;	AMP-binding enzyme C-terminal domain; AMP-dependent synthetase/ligase;
I1JIH2	GDSL esterase/lipase OS=Glycine soja GN=glysoja_004171 PE=4 SV=1	0.685333	Down	0.0131304	39.631	chloroplast			hydrolase activity; catalytic activity; hydrolase activity, acting on ester bonds;				IPR001087; IPR013830;	GDSL lipase/esterase; SGNH hydrolase-type esterase domain;
I1JK52	3-oxoacyl-[acyl-carrier-protein] reductase FabG OS=Glycine soja GN=glysoja_021663 PE=3 SV=1	0.731333	Down	0.0204305	25.092	chloroplast			catalytic activity; oxidoreductase activity;				IPR016040;	NAD(P)-binding domain;
I1JM69	40S ribosomal protein S8	1.33767	Up	0.000982307	24.827	chloroplast	peptide metabolic process; peptide biosynthetic process; cellular protein metabolic process; nitrogen compound metabolic process; biosynthetic process; cellular amide metabolic process; primary metabolic process; organonitrogen compound biosynthetic process; organic substance biosynthetic process; cellular metabolic process; cellular biosynthetic process; organic substance metabolic process; meta…	ribosome; organelle; intracellular organelle; intracellular non-membrane-bounded organelle; cell part; intracellular; cytoplasm; macromolecular complex; intracellular part; ribonucleoprotein complex; cell; intracellular ribonucleoprotein complex; cytoplasmic part; non-membrane-bounded organelle;	structural constituent of ribosome; structural molecule activity;	K02995	RP-S8e; small subunit ribosomal protein S8e	gmx03010 Ribosome - Glycine max (soybean);
I1JMF4	NADP-dependent alkenal double bond reductase P1 OS=Glycine soja GN=glysoja_037256 PE=4 SV=1	0.3385	Down	0.00340252	37.929	cytoplasm	single-organism process; metabolic process; oxidation-reduction process; single-organism metabolic process;		catalytic activity; oxidoreductase activity;				IPR011032; IPR020843; IPR016040; IPR013149;	GroES-like; Polyketide synthase, enoylreductase domain; NAD(P)-binding domain; Alcohol dehydrogenase, C-terminal;
I1JNY3	Peptidyl-prolyl cis-trans isomerase OS=Glycine soja GN=glysoja_019128 PE=4 SV=1	1.836	Up	0.0301316	74.261	nucleus	cellular protein metabolic process; primary metabolic process; peptidyl-proline modification; protein peptidyl-prolyl isomerization; cellular metabolic process; organic substance metabolic process; protein folding; peptidyl-amino acid modification; metabolic process; cellular macromolecule metabolic process; cellular protein modification process; protein metabolic process; macromolecule metabolic…		peptidyl-prolyl cis-trans isomerase activity; isomerase activity; catalytic activity; cis-trans isomerase activity;	K09566			IPR002130; IPR029000;	Cyclophilin-type peptidyl-prolyl cis-trans isomerase domain; Cyclophilin-like domain;
I1JNZ5	uncharacterized protein	1.31933	Up	0.0271193	46.403	chloroplast	single-organism process; metabolic process; primary metabolic process; single-organism metabolic process; lipid metabolic process; organic substance metabolic process;						IPR002921; IPR029058;	Fungal lipase-like domain; Alpha/Beta hydrolase fold;
I1JQX5	"Glycoside hydrolase family 28 protein, putative, expressed OS=Oryza sativa subsp. japonica GN=Os11g0658800 PE=4 SV=1"	0.768667	Down	0.00830728	51.293	extracellular	metabolic process; carbohydrate metabolic process; primary metabolic process; organic substance metabolic process;		hydrolase activity, hydrolyzing O-glycosyl compounds; hydrolase activity; catalytic activity; polygalacturonase activity; hydrolase activity, acting on glycosyl bonds;				IPR011050; IPR012334;	Pectin lyase fold/virulence factor; Pectin lyase fold;
I1JSQ3	Phosphatidylinositol 4-kinase alpha OS=Glycine soja GN=glysoja_014657 PE=3 SV=1	0.32	Down	0.00518858	224.25	chloroplast			kinase activity; catalytic activity; transferase activity; binding; transferase activity, transferring phosphorus-containing groups;	K00888	PI4KA; phosphatidylinositol 4-kinase A [EC:2.7.1.67]	gmx00562 Inositol phosphate metabolism - Glycine max (soybean); gmx01100 Metabolic pathways - Glycine max (soybean); gmx04070 Phosphatidylinositol signaling system - Glycine max (soybean);	IPR001263; IPR000403; IPR011989; IPR016024; IPR011009;	Phosphoinositide 3-kinase, accessory (PIK) domain; Phosphatidylinositol 3-/4-kinase, catalytic domain; Armadillo-like helical; Armadillo-type fold; Protein kinase-like domain;
I1JT45	uncharacterized protein	0.754667	Down	0.0334747	46.589	cytoplasm			transferase activity, transferring one-carbon groups; methyltransferase activity; catalytic activity; transferase activity;				IPR029063;	S-adenosyl-L-methionine-dependent methyltransferase;
I1JT65	Cysteine proteinase RD19a OS=Glycine soja GN=glysoja_023117 PE=3 SV=1	0.753	Down	0.0398332	40.125	extracellular	proteolysis; metabolic process; macromolecule metabolic process; protein metabolic process; primary metabolic process; organic substance metabolic process;		peptidase activity, acting on L-amino acid peptides; cysteine-type peptidase activity; hydrolase activity; peptidase activity; catalytic activity;	K01373			IPR013201; IPR000668;	Cathepsin propeptide inhibitor domain (I29); Peptidase C1A, papain C-terminal;
I1JUT3	Putative hydrolase YtaP OS=Glycine soja GN=glysoja_017823 PE=4 SV=1	0.659333	Down	0.00236263	40.707	cytoplasm							IPR029058; IPR000073;	Alpha/Beta hydrolase fold; Alpha/beta hydrolase fold-1;
I1JVU2	60S ribosomal protein L13	1.453	Up	0.0317728	23.868	chloroplast	peptide metabolic process; peptide biosynthetic process; cellular protein metabolic process; nitrogen compound metabolic process; biosynthetic process; cellular amide metabolic process; primary metabolic process; organonitrogen compound biosynthetic process; organic substance biosynthetic process; cellular metabolic process; cellular biosynthetic process; organic substance metabolic process; meta…	ribosome; organelle; intracellular organelle; intracellular non-membrane-bounded organelle; cell part; intracellular; cytoplasm; macromolecular complex; intracellular part; ribonucleoprotein complex; cell; intracellular ribonucleoprotein complex; cytoplasmic part; non-membrane-bounded organelle;	structural constituent of ribosome; structural molecule activity;	K02873	RP-L13e; large subunit ribosomal protein L13e	gmx03010 Ribosome - Glycine max (soybean);
I1JWZ3	Plasma membrane ATPase	0.653333	Down	0.0377722	105.26	plasma membrane	nucleoside metabolic process; purine nucleoside metabolic process; purine ribonucleoside monophosphate metabolic process; nucleotide metabolic process; single-organism process; purine ribonucleoside biosynthetic process; nucleoside biosynthetic process; biosynthetic process; ribonucleoside monophosphate biosynthetic process; cellular metabolic process; phosphate-containing compound metabolic proc…	intrinsic component of membrane; membrane; integral component of membrane; membrane part;	nucleoside phosphate binding; ion binding; hydrolase activity, acting on acid anhydrides; hydrolase activity; nucleotide binding; nucleoside-triphosphatase activity; ATPase activity; heterocyclic compound binding; organic cyclic compound binding; pyrophosphatase activity; catalytic activity; binding; metal ion binding; cation binding; hydrolase activity, acting on acid anhydrides, in phosphorus-c…	K01535	PMA1; H+-transporting ATPase [EC:3.6.3.6]	gmx00190 Oxidative phosphorylation - Glycine max (soybean);	IPR004014; IPR023298; IPR008250; IPR023299; IPR023214;	Cation-transporting P-type ATPase, N-terminal; P-type ATPase, transmembrane domain; P-type ATPase, A domain; P-type ATPase, cytoplasmic domain N; HAD-like domain;
I1K0R9	Putative oxidoreductase yrbE OS=Glycine soja GN=glysoja_031684 PE=4 SV=1	1.30467	Up	0.0167136	41.003	cytoplasm	single-organism process; metabolic process; oxidation-reduction process; single-organism metabolic process;		catalytic activity; oxidoreductase activity;				IPR000683; IPR004104; IPR016040;	Oxidoreductase, N-terminal; Oxidoreductase, C-terminal; NAD(P)-binding domain;
I1K6S4	Acyl carrier protein	1.335	Up	0.0180386	9.7348	cytoplasm	single-organism biosynthetic process; organic acid biosynthetic process; small molecule metabolic process; single-organism cellular process; single-organism process; biosynthetic process; cellular lipid metabolic process; fatty acid metabolic process; primary metabolic process; cellular metabolic process; fatty acid biosynthetic process; organic substance biosynthetic process; cellular biosynthet…		phosphopantetheine binding; vitamin binding; modified amino acid binding; binding; ion binding; anion binding; amide binding; small molecule binding;				IPR020806; IPR009081;	Polyketide synthase, phosphopantetheine-binding domain; Phosphopantetheine binding ACP domain;
I1KA54	Ribosomal protein S13 OS=Oryza sativa subsp. japonica GN=rps13 PE=3 SV=2	1.34567	Up	0.0367319	18.331	chloroplast	peptide metabolic process; peptide biosynthetic process; cellular protein metabolic process; nitrogen compound metabolic process; biosynthetic process; cellular amide metabolic process; primary metabolic process; organonitrogen compound biosynthetic process; organic substance biosynthetic process; cellular metabolic process; cellular biosynthetic process; organic substance metabolic process; meta…	ribosome; organelle; intracellular organelle; intracellular non-membrane-bounded organelle; cell part; intracellular; cytoplasm; macromolecular complex; intracellular part; ribonucleoprotein complex; cell; intracellular ribonucleoprotein complex; cytoplasmic part; non-membrane-bounded organelle;	organic cyclic compound binding; heterocyclic compound binding; RNA binding; binding; nucleic acid binding; structural molecule activity; structural constituent of ribosome;	K02952	RP-S13; small subunit ribosomal protein S13	gmx03010 Ribosome - Glycine max (soybean);	IPR027437; IPR010979;	30s ribosomal protein S13, C-terminal; Ribosomal protein S13-like, H2TH;
I1KA68	Glycine-rich protein 2 OS=Cajanus cajan GN=KK1_001397 PE=4 SV=1	1.62567	Up	0.00291261	18.305	nucleus	regulation of cellular process; regulation of gene expression; regulation of transcription, DNA-templated; regulation of cellular biosynthetic process; regulation of primary metabolic process; regulation of macromolecule metabolic process; regulation of nucleobase-containing compound metabolic process; regulation of macromolecule biosynthetic process; regulation of cellular metabolic process; reg…		organic cyclic compound binding; heterocyclic compound binding; DNA binding; transition metal ion binding; binding; ion binding; nucleic acid binding; metal ion binding; cation binding; zinc ion binding;				IPR011129; IPR012340; IPR001878; IPR002059;	Cold shock domain; Nucleic acid-binding, OB-fold; Zinc finger, CCHC-type; Cold-shock protein, DNA-binding;
I1KAW9	Senescence-associated protein DIN1 OS=Glycine soja GN=glysoja_015636 PE=4 SV=1	1.365	Up	0.034763	26.399	nucl_plas							IPR001763;	Rhodanese-like domain;
I1KBL4	DNA polymerase	0.761333	Down	0.0198979	122.78	nucleus			DNA binding; nucleoside phosphate binding; 3'-5' exonuclease activity; hydrolase activity; nucleotide binding; heterocyclic compound binding; organic cyclic compound binding; nucleotidyltransferase activity; catalytic activity; binding; nuclease activity; hydrolase activity, acting on ester bonds; nucleic acid binding; DNA polymerase activity; exonuclease activity; DNA-directed DNA polymerase act…	K02327	POLD1; DNA polymerase delta subunit 1 [EC:2.7.7.7]	gmx03420 Nucleotide excision repair - Glycine max (soybean); gmx00230 Purine metabolism - Glycine max (soybean); gmx03440 Homologous recombination - Glycine max (soybean); gmx01100 Metabolic pathways - Glycine max (soybean); gmx03410 Base excision repair - Glycine max (soybean); gmx03430 Mismatch repair - Glycine max (soybean); gmx03030 DNA replication - Glycine max (soybean); gmx00240 Pyrimidine…	IPR023211; IPR006133; IPR012337; IPR025687; IPR006134;	DNA polymerase, palm domain; DNA-directed DNA polymerase, family B, exonuclease domain; Ribonuclease H-like domain; C4-type zinc-finger of DNA polymerase delta; DNA-directed DNA polymerase, family B, multifunctional domain;
I1KCP1	Plasma membrane ATPase	0.494333	Down	0.0192965	105.23	plasma membrane	nucleoside metabolic process; purine nucleoside metabolic process; purine ribonucleoside monophosphate metabolic process; nucleotide metabolic process; single-organism process; purine ribonucleoside biosynthetic process; nucleoside biosynthetic process; biosynthetic process; ribonucleoside monophosphate biosynthetic process; cellular metabolic process; phosphate-containing compound metabolic proc…	intrinsic component of membrane; membrane; integral component of membrane; membrane part;	nucleoside phosphate binding; ion binding; hydrolase activity, acting on acid anhydrides; hydrolase activity; nucleotide binding; nucleoside-triphosphatase activity; ATPase activity; heterocyclic compound binding; organic cyclic compound binding; pyrophosphatase activity; catalytic activity; binding; metal ion binding; cation binding; hydrolase activity, acting on acid anhydrides, in phosphorus-c…	K01535	PMA1; H+-transporting ATPase [EC:3.6.3.6]	gmx00190 Oxidative phosphorylation - Glycine max (soybean);	IPR004014; IPR023298; IPR023299; IPR008250; IPR023214;	Cation-transporting P-type ATPase, N-terminal; P-type ATPase, transmembrane domain; P-type ATPase, cytoplasmic domain N; P-type ATPase, A domain; HAD-like domain;
I1KE63	Disease resistance protein OS=Glycine soja GN=glysoja_035621 PE=3 SV=1	0.661667	Down	0.017708	143.95	chloroplast			nucleoside phosphate binding; nucleoside binding; ion binding; nucleotide binding; organic cyclic compound binding; heterocyclic compound binding; ribonucleoside binding; carbohydrate derivative binding; ribonucleotide binding; binding; purine ribonucleoside binding; ADP binding; anion binding; purine ribonucleotide binding; adenyl ribonucleotide binding; adenyl nucleotide binding; purine nucleos…				IPR002182; IPR027417; IPR032675;	NB-ARC; P-loop containing nucleoside triphosphate hydrolase; Leucine-rich repeat domain, L domain-like;
I1KF87	Serine/threonine-protein kinase	0.651	Down	0.0412176	91.789	vacuolar membrane	reproduction; phosphorylation; reproductive process; cellular protein metabolic process; single-organism cellular process; pollen-pistil interaction; single-organism process; primary metabolic process; cellular metabolic process; multicellular organismal process; cell recognition; phosphate-containing compound metabolic process; multi-organism process; organic substance metabolic process; pollina…		ATP binding; nucleoside phosphate binding; phosphotransferase activity, alcohol group as acceptor; nucleoside binding; ion binding; nucleotide binding; protein kinase activity; organic cyclic compound binding; heterocyclic compound binding; ribonucleoside binding; carbohydrate derivative binding; kinase activity; ribonucleotide binding; catalytic activity; binding; purine ribonucleoside binding; …				IPR001480; IPR003609; IPR000719; IPR000858; IPR013320; IPR011009;	Bulb-type lectin domain; PAN/Apple domain; Protein kinase domain; S-locus glycoprotein domain; Concanavalin A-like lectin/glucanase domain; Protein kinase-like domain;
I1KIF9	Putative Thioesterase superfamily member 2 OS=Zea mays GN=ZEAMMB73_381752 PE=2 SV=1	0.67	Down	0.014306	18.954	cytoplasm				K17362			IPR006683; IPR003736; IPR029069;	Thioesterase domain; Phenylacetic acid degradation-related domain; HotDog domain;
I1KJ56	Nucleolar protein 56 OS=Glycine soja GN=glysoja_027241 PE=4 SV=1	1.31733	Up	0.0151896	61.464	chloroplast				K14564	NOP56; nucleolar protein 56	gmx03008 Ribosome biogenesis in eukaryotes - Glycine max (soybean);	IPR002687; IPR012974; IPR012976;	Nop domain; NOP5, N-terminal; NOSIC;
I1KJJ2	Patatin	0.631	Down	0.0178839	46.21	chloroplast	single-organism process; metabolic process; primary metabolic process; single-organism metabolic process; lipid metabolic process; organic substance metabolic process;						IPR016035; IPR002641;	Acyl transferase/acyl hydrolase/lysophospholipase; Patatin/Phospholipase A2-related;
I1KJJ3	Patatin	0.534333	Down	0.0427997	45.306	chloroplast	single-organism process; metabolic process; primary metabolic process; single-organism metabolic process; lipid metabolic process; organic substance metabolic process;						IPR016035; IPR002641;	Acyl transferase/acyl hydrolase/lysophospholipase; Patatin/Phospholipase A2-related;
I1KL63	Glycosyltransferase	0.748	Down	0.0363482	49.211	chloroplast	metabolic process;		transferase activity, transferring glycosyl groups; transferase activity, transferring hexosyl groups; catalytic activity; transferase activity;
I1KQR7	Serine/threonine-protein kinase	0.740667	Down	0.0339986	96.25	plasma membrane	reproduction; phosphorylation; reproductive process; cellular protein metabolic process; single-organism cellular process; pollen-pistil interaction; single-organism process; primary metabolic process; cellular metabolic process; multicellular organismal process; cell recognition; phosphate-containing compound metabolic process; multi-organism process; organic substance metabolic process; pollina…		ATP binding; nucleoside phosphate binding; phosphotransferase activity, alcohol group as acceptor; nucleoside binding; ion binding; protein binding; protein kinase activity; nucleotide binding; organic cyclic compound binding; heterocyclic compound binding; ribonucleoside binding; carbohydrate derivative binding; kinase activity; catalytic activity; ribonucleotide binding; binding; purine ribonuc…				IPR001480; IPR003609; IPR021820; IPR001245; IPR000742; IPR013320; IPR011009; IPR000719; IPR000858; IPR022126;	Bulb-type lectin domain; PAN/Apple domain; S-locus receptor kinase, C-terminal; Serine-threonine/tyrosine-protein kinase catalytic domain; EGF-like domain; Concanavalin A-like lectin/glucanase domain; Protein kinase-like domain; Protein kinase domain; S-locus glycoprotein domain; S-locus, receptor kinase;
I1KR46	"Chlorophyll a-b binding protein CP24 10A, chloroplastic OS=Glycine soja GN=glysoja_028016 PE=4 SV=1"	1.31867	Up	0.0467699	27.378	chloroplast				K08917	LHCB6; light-harvesting complex II chlorophyll a/b binding protein 6	gmx00196 Photosynthesis - antenna proteins - Glycine max (soybean); gmx01100 Metabolic pathways - Glycine max (soybean);	IPR023329;	Chlorophyll a/b binding protein domain;
I1KSB8	60S ribosomal protein L32-1 OS=Glycine soja GN=glysoja_015443 PE=4 SV=1	1.465	Up	0.0229324	15.617	chloroplast	peptide metabolic process; peptide biosynthetic process; cellular protein metabolic process; nitrogen compound metabolic process; biosynthetic process; cellular amide metabolic process; primary metabolic process; organonitrogen compound biosynthetic process; organic substance biosynthetic process; cellular metabolic process; cellular biosynthetic process; organic substance metabolic process; meta…	ribosome; organelle; intracellular organelle; intracellular non-membrane-bounded organelle; cell part; intracellular; cytoplasm; macromolecular complex; intracellular part; ribonucleoprotein complex; cell; intracellular ribonucleoprotein complex; cytoplasmic part; non-membrane-bounded organelle;	structural constituent of ribosome; structural molecule activity;	K02912	RP-L32e; large subunit ribosomal protein L32e	gmx03010 Ribosome - Glycine max (soybean);
I1KTG2	Uridylate kinase OS=Glycine soja GN=glysoja_008496 PE=3 SV=1	1.497	Up	0.0147883	35.343	chloroplast	nucleotide biosynthetic process; cellular aromatic compound metabolic process; nucleotide metabolic process; single-organism process; biosynthetic process; pyrimidine nucleotide biosynthetic process; organonitrogen compound biosynthetic process; cellular metabolic process; phosphate-containing compound metabolic process; organic substance metabolic process; pyrimidine-containing compound biosynth…	intracellular part; cell; cell part; intracellular; cytoplasm;	kinase activity; UMP kinase activity; catalytic activity; nucleobase-containing compound kinase activity; uridylate kinase activity; phosphotransferase activity, phosphate group as acceptor; nucleotide kinase activity; transferase activity; transferase activity, transferring phosphorus-containing groups;	K09903	pyrH; uridylate kinase [EC:2.7.4.22]	gmx01100 Metabolic pathways - Glycine max (soybean); gmx00240 Pyrimidine metabolism - Glycine max (soybean);	IPR001048;	Aspartate/glutamate/uridylate kinase;
I1KTK0	60S ribosomal protein L6 OS=Glycine soja GN=glysoja_008537 PE=4 SV=1	1.467	Up	0.0142786	25.889	nucleus	peptide metabolic process; peptide biosynthetic process; cellular protein metabolic process; nitrogen compound metabolic process; biosynthetic process; cellular amide metabolic process; primary metabolic process; organonitrogen compound biosynthetic process; organic substance biosynthetic process; cellular metabolic process; cellular biosynthetic process; organic substance metabolic process; meta…	ribosome; organelle; intracellular organelle; intracellular non-membrane-bounded organelle; cell part; intracellular; cytoplasm; macromolecular complex; intracellular part; ribonucleoprotein complex; cell; intracellular ribonucleoprotein complex; cytoplasmic part; non-membrane-bounded organelle;	structural constituent of ribosome; structural molecule activity;	K02934	RP-L6e; large subunit ribosomal protein L6e	gmx03010 Ribosome - Glycine max (soybean);	IPR005568; IPR008991; IPR014722;	Ribosomal protein L6, N-terminal; Translation protein SH3-like domain; Ribosomal protein L2 domain 2;
I1KU18	Nitrile-specifier protein 5 OS=Glycine soja GN=glysoja_011427 PE=4 SV=1	0.754	Down	0.022724	35.73	cytoplasm			protein binding; binding;				IPR015915;	Kelch-type beta propeller;
I1KU76	"Translation initiation factor IF-2, chloroplastic OS=Glycine soja GN=glysoja_011384 PE=3 SV=1"	1.31367	Up	0.0254433	107.91	chloroplast	peptide metabolic process; peptide biosynthetic process; cellular protein metabolic process; nitrogen compound metabolic process; biosynthetic process; cellular amide metabolic process; primary metabolic process; organonitrogen compound biosynthetic process; cellular metabolic process; organic substance biosynthetic process; cellular biosynthetic process; organic substance metabolic process; meta…	cell; intracellular; cell part;	RNA binding; nucleoside phosphate binding; nucleoside binding; ion binding; hydrolase activity, acting on acid anhydrides; translation initiation factor activity; hydrolase activity; nucleotide binding; nucleoside-triphosphatase activity; heterocyclic compound binding; organic cyclic compound binding; translation factor activity, RNA binding; ribonucleoside binding; carbohydrate derivative bindin…				IPR023115; IPR005225; IPR027417; IPR000795; IPR009000;	Translation initiation factor IF- 2, domain 3; Small GTP-binding protein domain; P-loop containing nucleoside triphosphate hydrolase; Transcription factor, GTP-binding domain; Translation protein, beta-barrel domain;
I1KYC6	uncharacterized protein	0.755333	Down	0.0125101	51.971	chloroplast	proteolysis; metabolic process; macromolecule metabolic process; protein metabolic process; primary metabolic process; organic substance metabolic process;		endopeptidase activity; peptidase activity; catalytic activity; aspartic-type endopeptidase activity; peptidase activity, acting on L-amino acid peptides; hydrolase activity; aspartic-type peptidase activity;				IPR032799; IPR033873; IPR033121; IPR021109; IPR032861;	Xylanase inhibitor, C-terminal; CND41-like; Peptidase family A1 domain; Aspartic peptidase domain; Xylanase inhibitor, N-terminal;
I1KYW8	Trypsin inhibitor A OS=Glycine soja GN=glysoja_028532 PE=4 SV=1	2.03567	Up	0.00430234	24.081	extracellular			enzyme regulator activity; peptidase inhibitor activity; peptidase regulator activity; endopeptidase regulator activity; enzyme inhibitor activity; molecular function regulator; endopeptidase inhibitor activity;				IPR011065;	Kunitz inhibitor ST1-like;
I1KYW9	Kunitz-type trypsin inhibitor KTI1 OS=Glycine soja GN=glysoja_028533 PE=4 SV=1	2.2755	Up	0.0426403	23.46	extracellular			enzyme regulator activity; peptidase inhibitor activity; peptidase regulator activity; endopeptidase regulator activity; enzyme inhibitor activity; molecular function regulator; endopeptidase inhibitor activity;				IPR011065;	Kunitz inhibitor ST1-like;
I1KYX1	Trypsin inhibitor A OS=Glycine soja GN=glysoja_028536 PE=4 SV=1	1.63067	Up	0.0427032	23.452	extracellular			enzyme regulator activity; peptidase inhibitor activity; peptidase regulator activity; endopeptidase regulator activity; enzyme inhibitor activity; molecular function regulator; endopeptidase inhibitor activity;				IPR011065;	Kunitz inhibitor ST1-like;
I1KYX3	Trypsin inhibitor A OS=Glycine soja GN=glysoja_026646 PE=4 SV=1	1.375	Up	0.0190302	22.389	extracellular			enzyme regulator activity; peptidase inhibitor activity; peptidase regulator activity; endopeptidase regulator activity; enzyme inhibitor activity; molecular function regulator; endopeptidase inhibitor activity;				IPR011065;	Kunitz inhibitor ST1-like;
I1L2G1	MLP-like protein 34 OS=Glycine soja GN=glysoja_037316 PE=4 SV=1	1.714	Up	0.0109769	17.392	cytoplasm	defense response; response to stimulus; response to stress; response to biotic stimulus;						IPR023393; IPR000916;	START-like domain; Bet v I/Major latex protein;
I1L697	Carboxypeptidase	0.746333	Down	0.000328785	56.709	chloroplast	proteolysis; metabolic process; macromolecule metabolic process; protein metabolic process; primary metabolic process; organic substance metabolic process;		carboxypeptidase activity; peptidase activity; exopeptidase activity; catalytic activity; serine hydrolase activity; serine-type peptidase activity; peptidase activity, acting on L-amino acid peptides; hydrolase activity; serine-type carboxypeptidase activity; serine-type exopeptidase activity;	K16296			IPR029058;	Alpha/Beta hydrolase fold;
I1L8R1	60S ribosomal protein L4/L1 OS=Arachis hypogaea PE=2 SV=1	1.36	Up	0.00690694	44.691	cytoplasm	peptide metabolic process; peptide biosynthetic process; cellular protein metabolic process; nitrogen compound metabolic process; biosynthetic process; cellular amide metabolic process; primary metabolic process; organonitrogen compound biosynthetic process; organic substance biosynthetic process; cellular metabolic process; cellular biosynthetic process; organic substance metabolic process; meta…	ribosome; organelle; intracellular organelle; intracellular non-membrane-bounded organelle; cell part; intracellular; cytoplasm; macromolecular complex; intracellular part; ribonucleoprotein complex; cell; intracellular ribonucleoprotein complex; cytoplasmic part; non-membrane-bounded organelle;	structural constituent of ribosome; structural molecule activity;	K02930	RP-L4e; large subunit ribosomal protein L4e	gmx03010 Ribosome - Glycine max (soybean);	IPR023574; IPR025755;	Ribosomal protein L4 domain; 60S ribosomal protein L4, C-terminal domain;
I1L905	Phenylalanine ammonia-lyase	0.536667	Down	0.0049985	78.142	endoplasmic reticulum	erythrose 4-phosphate/phosphoenolpyruvate family amino acid catabolic process; alpha-amino acid catabolic process; cellular aromatic compound metabolic process; single-organism process; cellular metabolic process; organic substance metabolic process; L-phenylalanine catabolic process; metabolic process; cellular amino acid metabolic process; organic cyclic compound catabolic process; cellular cat…	intracellular part; cell; cell part; intracellular; cytoplasm;	lyase activity; carbon-nitrogen lyase activity; ammonia-lyase activity; catalytic activity;	K10775	PAL; phenylalanine ammonia-lyase [EC:4.3.1.24]	gmx00360 Phenylalanine metabolism - Glycine max (soybean); gmx01100 Metabolic pathways - Glycine max (soybean); gmx01110 Biosynthesis of secondary metabolites - Glycine max (soybean); gmx00940 Phenylpropanoid biosynthesis - Glycine max (soybean);	IPR024083; IPR008948; IPR023144;	Fumarase/histidase, N-terminal; L-Aspartase-like; Phenylalanine ammonia-lyase, shielding domain;
I1LAZ4	Retrotransposon protein SINE subclass OS=Zea mays GN=ZEAMMB73_587615 PE=2 SV=1	0.711333	Down	0.0319671	56.016	vacuolar membrane	metabolic process; single-organism metabolic process; single-organism process; proteolysis; protein metabolic process; macromolecule metabolic process; primary metabolic process; lipid metabolic process; organic substance metabolic process;		endopeptidase activity; peptidase activity; catalytic activity; aspartic-type endopeptidase activity; peptidase activity, acting on L-amino acid peptides; hydrolase activity; aspartic-type peptidase activity;	K08245			IPR033869; IPR008139; IPR011001; IPR033121; IPR021109; IPR007856; IPR008138;	Phytepsin; Saposin B type domain; Saposin-like; Peptidase family A1 domain; Aspartic peptidase domain; Saposin-like type B, region 1; Saposin B type, region 2;
I1LDE9	60S ribosomal protein L3 OS=Glycine soja GN=glysoja_011497 PE=3 SV=1	1.544	Up	0.0448832	44.384	cytoplasm	peptide metabolic process; peptide biosynthetic process; cellular protein metabolic process; nitrogen compound metabolic process; biosynthetic process; cellular amide metabolic process; primary metabolic process; organonitrogen compound biosynthetic process; organic substance biosynthetic process; cellular metabolic process; cellular biosynthetic process; organic substance metabolic process; meta…	ribosome; organelle; intracellular organelle; intracellular non-membrane-bounded organelle; cell part; intracellular; cytoplasm; macromolecular complex; intracellular part; ribonucleoprotein complex; cell; intracellular ribonucleoprotein complex; cytoplasmic part; non-membrane-bounded organelle;	structural constituent of ribosome; structural molecule activity;	K02925	RP-L3e; large subunit ribosomal protein L3e	gmx03010 Ribosome - Glycine max (soybean);	IPR009000;	Translation protein, beta-barrel domain;
I1LE22	40S ribosomal protein S3a	1.715	Up	0.00608321	29.675	cytoplasm	peptide metabolic process; peptide biosynthetic process; cellular protein metabolic process; nitrogen compound metabolic process; biosynthetic process; cellular amide metabolic process; primary metabolic process; organonitrogen compound biosynthetic process; organic substance biosynthetic process; cellular metabolic process; cellular biosynthetic process; organic substance metabolic process; meta…	ribosome; organelle; intracellular organelle; intracellular non-membrane-bounded organelle; cell part; intracellular; cytoplasm; macromolecular complex; intracellular part; ribonucleoprotein complex; cell; intracellular ribonucleoprotein complex; cytoplasmic part; non-membrane-bounded organelle;	structural constituent of ribosome; structural molecule activity;	K02984	RP-S3Ae; small subunit ribosomal protein S3Ae	gmx03010 Ribosome - Glycine max (soybean);
I1LEI5	uncharacterized protein	0.468	Down	0.0335193	25.869	chloroplast
I1LG50	Putative esterase/lipase OS=Glycine soja GN=glysoja_004870 PE=4 SV=1	1.426	Up	0.0474374	42.789	chloroplast							IPR029058; IPR000073;	Alpha/Beta hydrolase fold; Alpha/beta hydrolase fold-1;
I1LGB7	uncharacterized protein	1.78267	Up	0.0204395	30.248	endoplasmic reticulum	peptide metabolic process; peptide biosynthetic process; cellular protein metabolic process; nitrogen compound metabolic process; biosynthetic process; cellular amide metabolic process; primary metabolic process; organonitrogen compound biosynthetic process; organic substance biosynthetic process; cellular metabolic process; cellular biosynthetic process; organic substance metabolic process; meta…	ribosome; intracellular organelle; intracellular non-membrane-bounded organelle; small ribosomal subunit; intracellular organelle part; cytoplasm; macromolecular complex; intracellular part; cell; organelle part; non-membrane-bounded organelle; organelle; ribosomal subunit; intracellular; cell part; ribonucleoprotein complex; intracellular ribonucleoprotein complex; cytoplasmic part;	organic cyclic compound binding; heterocyclic compound binding; RNA binding; binding; nucleic acid binding; structural molecule activity; structural constituent of ribosome;	K02981	RP-S2e; small subunit ribosomal protein S2e	gmx03010 Ribosome - Glycine max (soybean);	IPR014720; IPR005324; IPR020568; IPR014721; IPR013810;	Double-stranded RNA-binding domain; Ribosomal protein S5, C-terminal; Ribosomal protein S5 domain 2-type fold; Ribosomal protein S5 domain 2-type fold, subgroup; Ribosomal protein S5, N-terminal;
I1LIP2	uncharacterized protein	1.33267	Up	0.0220948	41.801	chloroplast			protein binding; binding;	K12271			IPR023780; IPR020683; IPR016197; IPR000953;	Chromo domain; Ankyrin repeat-containing domain; Chromo domain-like; Chromo/chromo shadow domain;
I1LIT2	uncharacterized protein	2.03	Up	0.00796904	78.321	nucleus			organic cyclic compound binding; heterocyclic compound binding; nucleoside phosphate binding; binding; nucleic acid binding; nucleotide binding; small molecule binding;	K11294			IPR034349; IPR034350; IPR000504; IPR012677;	NUCL, RNA recognition motif 1; NUCL, RNA recognition motif 2; RNA recognition motif domain; Nucleotide-binding alpha-beta plait domain;
I1LJP3	uncharacterized protein	1.531	Up	0.023207	35.426	chloroplast	single-organism carbohydrate metabolic process; metabolic process; single-organism metabolic process; small molecule metabolic process; monosaccharide metabolic process; single-organism process; primary metabolic process; carbohydrate metabolic process; pentose metabolic process; D-ribose metabolic process; organic substance metabolic process;		carbohydrate kinase activity; kinase activity; ribokinase activity; phosphotransferase activity, alcohol group as acceptor; catalytic activity; transferase activity; transferase activity, transferring phosphorus-containing groups;	K00847	E2.7.1.4; fructokinase [EC:2.7.1.4]	gmx00051 Fructose and mannose metabolism - Glycine max (soybean); gmx01100 Metabolic pathways - Glycine max (soybean); gmx00520 Amino sugar and nucleotide sugar metabolism - Glycine max (soybean); gmx00500 Starch and sucrose metabolism - Glycine max (soybean);	IPR011611; IPR029056;	Carbohydrate kinase PfkB; Ribokinase-like;
I1LJS6	Lipoxygenase	0.755333	Down	0.0130566	103.8	chloroplast	single-organism process; metabolic process; oxidation-reduction process; single-organism metabolic process;		oxidoreductase activity, acting on single donors with incorporation of molecular oxygen, incorporation of two atoms of oxygen; oxidoreductase activity, acting on single donors with incorporation of molecular oxygen; catalytic activity; binding; dioxygenase activity; ion binding; cation binding; metal ion binding; protein binding; oxidoreductase activity;	K00454	LOX2S; lipoxygenase [EC:1.13.11.12]	gmx00591 Linoleic acid metabolism - Glycine max (soybean); gmx00592 alpha-Linolenic acid metabolism - Glycine max (soybean); gmx01100 Metabolic pathways - Glycine max (soybean); gmx01110 Biosynthesis of secondary metabolites - Glycine max (soybean);	IPR027433; IPR001024; IPR013819;	Lipoxygenase, domain 3; PLAT/LH2 domain; Lipoxygenase, C-terminal;
I1LL99	uncharacterized protein	1.37967	Up	0.0355963	21.086	chloroplast	peptide metabolic process; peptide biosynthetic process; cellular protein metabolic process; nitrogen compound metabolic process; biosynthetic process; cellular amide metabolic process; primary metabolic process; organonitrogen compound biosynthetic process; organic substance biosynthetic process; cellular metabolic process; cellular biosynthetic process; organic substance metabolic process; meta…	ribosome; organelle; intracellular organelle; intracellular non-membrane-bounded organelle; cell part; intracellular; cytoplasm; macromolecular complex; intracellular part; ribonucleoprotein complex; cell; intracellular ribonucleoprotein complex; cytoplasmic part; non-membrane-bounded organelle;	structural constituent of ribosome; structural molecule activity;	K02899	RP-L27; large subunit ribosomal protein L27	gmx03010 Ribosome - Glycine max (soybean);
I1LLA7	NADPH:quinone oxidoreductase OS=Glycine soja GN=glysoja_046949 PE=4 SV=1	0.623	Down	0.0334028	21.475	chloroplast			catalytic activity; oxidoreductase activity;				IPR005025; IPR029039;	NADPH-dependent FMN reductase-like; Flavoprotein-like domain;
I1LNI7	Histone H3	1.57167	Up	0.0398015	15.007	nucleus		intracellular organelle; intracellular non-membrane-bounded organelle; intracellular organelle part; macromolecular complex; intracellular part; cell; organelle part; chromosomal part; non-membrane-bounded organelle; nucleosome; organelle; chromatin; cell part; intracellular; chromosome; DNA packaging complex; protein-DNA complex;	organic cyclic compound binding; heterocyclic compound binding; DNA binding; protein heterodimerization activity; binding; protein dimerization activity; nucleic acid binding; protein binding;	K11253			IPR009072; IPR007125;	Histone-fold; Histone H2A/H2B/H3;
I1LPJ9	uncharacterized protein	2.047	Up	0.0159383	77.569	nucleus			organic cyclic compound binding; heterocyclic compound binding; nucleoside phosphate binding; binding; nucleic acid binding; nucleotide binding; small molecule binding;	K11294			IPR034350; IPR000504; IPR012677;	NUCL, RNA recognition motif 2; RNA recognition motif domain; Nucleotide-binding alpha-beta plait domain;
I1LRB8	uncharacterized protein	0.764	Down	0.00111133	43.118	cytoplasm			cofactor binding; catalytic activity; binding; coenzyme binding;	K12449	AXS; UDP-apiose/xylose synthase	gmx01100 Metabolic pathways - Glycine max (soybean); gmx00520 Amino sugar and nucleotide sugar metabolism - Glycine max (soybean);	IPR001509; IPR016040;	NAD-dependent epimerase/dehydratase; NAD(P)-binding domain;
I1LRC1	Glucomannan 4-beta-mannosyltransferase 2 OS=Glycine soja GN=glysoja_006587 PE=4 SV=1	0.6875	Down	0.00720222	62.523	cytoplasm				K13680			IPR029044;	Nucleotide-diphospho-sugar transferases;
I1LS00	3'-hydroxy-N-methyl-(S)-coclaurine 4'-O-methyltransferase OS=Glycine soja GN=glysoja_025789 PE=3 SV=1	0.562333	Down	0.00475396	40.919	cytoskeleton			transferase activity, transferring one-carbon groups; protein binding; O-methyltransferase activity; methyltransferase activity; catalytic activity; transferase activity; binding; protein dimerization activity;				IPR011991; IPR012967; IPR029063; IPR001077;	Winged helix-turn-helix DNA-binding domain; Plant methyltransferase dimerisation; S-adenosyl-L-methionine-dependent methyltransferase; O-methyltransferase, family 2;
I1LSB5	"Ketol-acid reductoisomerase, chloroplastic OS=Glycine soja GN=glysoja_036449 PE=4 SV=1"	1.50867	Up	0.0124431	62.784	chloroplast	cellular amino acid biosynthetic process; organic acid biosynthetic process; single-organism biosynthetic process; oxidation-reduction process; branched-chain amino acid biosynthetic process; small molecule metabolic process; single-organism cellular process; nitrogen compound metabolic process; single-organism process; biosynthetic process; primary metabolic process; organonitrogen compound bios…		oxidoreductase activity, acting on CH-OH group of donors; oxidoreductase activity, acting on the CH-OH group of donors, NAD or NADP as acceptor; ketol-acid reductoisomerase activity; catalytic activity; oxidoreductase activity;	K00053	ilvC; ketol-acid reductoisomerase [EC:1.1.1.86]	gmx00770 Pantothenate and CoA biosynthesis - Glycine max (soybean); gmx01100 Metabolic pathways - Glycine max (soybean); gmx01230 Biosynthesis of amino acids - Glycine max (soybean); gmx00290 Valine, leucine and isoleucine biosynthesis - Glycine max (soybean); gmx01110 Biosynthesis of secondary metabolites - Glycine max (soybean); gmx01210 2-Oxocarboxylic acid metabolism - Glycine max (soybean);	IPR013116; IPR008927; IPR013328; IPR000506; IPR016040;	Acetohydroxy acid isomeroreductase, NADPH-binding domain; 6-phosphogluconate dehydrogenase C-terminal domain-like; 6-phosphogluconate dehydrogenase, domain 2; Acetohydroxy acid isomeroreductase C-terminal; NAD(P)-binding domain;
I1LVA7	Putative rhamnose biosynthetic enzyme 1 OS=Glycine soja GN=glysoja_026092 PE=4 SV=1	0.760333	Down	0.0168049	75.616	chloroplast	metabolic process; cellular aromatic compound metabolic process; heterocycle metabolic process; nucleobase-containing compound metabolic process; carbohydrate derivative metabolic process; organic cyclic compound metabolic process; nitrogen compound metabolic process; cellular nitrogen compound metabolic process; nucleotide-sugar metabolic process; primary metabolic process; cellular process; cel…		lyase activity; hydro-lyase activity; dTDP-glucose 4,6-dehydratase activity; catalytic activity; carbon-oxygen lyase activity;	K12450	RHM; UDP-glucose 4,6-dehydratase [EC:4.2.1.76]	gmx00520 Amino sugar and nucleotide sugar metabolism - Glycine max (soybean);	IPR029903; IPR016040;	RmlD-like substrate binding domain; NAD(P)-binding domain;
I1LZ03	uncharacterized protein	1.39667	Up	0.00547237	44.661	cytoplasm	peptide metabolic process; peptide biosynthetic process; cellular protein metabolic process; nitrogen compound metabolic process; biosynthetic process; cellular amide metabolic process; primary metabolic process; organonitrogen compound biosynthetic process; organic substance biosynthetic process; cellular metabolic process; cellular biosynthetic process; organic substance metabolic process; meta…	ribosome; organelle; intracellular organelle; intracellular non-membrane-bounded organelle; cell part; intracellular; cytoplasm; macromolecular complex; intracellular part; ribonucleoprotein complex; cell; intracellular ribonucleoprotein complex; cytoplasmic part; non-membrane-bounded organelle;	structural constituent of ribosome; structural molecule activity;	K02930	RP-L4e; large subunit ribosomal protein L4e	gmx03010 Ribosome - Glycine max (soybean);	IPR023574; IPR025755;	Ribosomal protein L4 domain; 60S ribosomal protein L4, C-terminal domain;
I1LZ92	Adenosine kinase 2 OS=Glycine soja GN=glysoja_007920 PE=4 SV=1	1.30067	Up	0.0483268	37.515	cytoplasm	nucleoside metabolic process; purine nucleoside metabolic process; cellular aromatic compound metabolic process; single-organism process; purine ribonucleoside biosynthetic process; nucleoside biosynthetic process; biosynthetic process; organonitrogen compound biosynthetic process; nucleoside salvage; cellular metabolic process; organic substance metabolic process; metabolic process; carbohydrate…		kinase activity; nucleoside kinase activity; phosphotransferase activity, alcohol group as acceptor; catalytic activity; nucleobase-containing compound kinase activity; transferase activity; adenosine kinase activity; transferase activity, transferring phosphorus-containing groups;	K00856	E2.7.1.20; adenosine kinase [EC:2.7.1.20]	gmx01100 Metabolic pathways - Glycine max (soybean); gmx00230 Purine metabolism - Glycine max (soybean);	IPR011611; IPR029056;	Carbohydrate kinase PfkB; Ribokinase-like;
I1M005	"Formate dehydrogenase 1, mitochondrial OS=Glycine soja GN=glysoja_022472 PE=3 SV=1"	1.43533	Up	0.0307515	41.954	mitochondria	single-organism process; metabolic process; oxidation-reduction process; single-organism metabolic process;		nucleoside phosphate binding; oxidoreductase activity, acting on the aldehyde or oxo group of donors; nucleotide binding; cofactor binding; oxidoreductase activity; oxidoreductase activity, acting on CH-OH group of donors; oxidoreductase activity, acting on the aldehyde or oxo group of donors, NAD or NADP as acceptor; heterocyclic compound binding; organic cyclic compound binding; oxidoreductase …	K00122	FDH; formate dehydrogenase [EC:1.2.1.2]	gmx01100 Metabolic pathways - Glycine max (soybean); gmx00630 Glyoxylate and dicarboxylate metabolism - Glycine max (soybean); gmx01200 Carbon metabolism - Glycine max (soybean);	IPR006139; IPR006140; IPR016040;	D-isomer specific 2-hydroxyacid dehydrogenase, catalytic domain; D-isomer specific 2-hydroxyacid dehydrogenase, NAD-binding domain; NAD(P)-binding domain;
I1M287	uncharacterized protein	1.31	Up	0.0463857	102.36	nucleus
I1M2L8	Glycosyltransferase	0.722333	Down	0.0015937	50.303	chloroplast	metabolic process;		transferase activity, transferring glycosyl groups; transferase activity, transferring hexosyl groups; catalytic activity; transferase activity;
I1M2V7	uncharacterized protein	0.761	Down	0.00317107	75.499	chloroplast				K12450	RHM; UDP-glucose 4,6-dehydratase [EC:4.2.1.76]	gmx00520 Amino sugar and nucleotide sugar metabolism - Glycine max (soybean);	IPR029903; IPR016040;	RmlD-like substrate binding domain; NAD(P)-binding domain;
I1M2Y5	Gamma-glutamyl hydrolase OS=Glycine max PE=2 SV=1	1.76533	Up	0.000370553	38.549	endoplasmic reticulum	glutamine family amino acid metabolic process; small molecule metabolic process; single-organism cellular process; glutamine metabolic process; nitrogen compound metabolic process; single-organism process; primary metabolic process; alpha-amino acid metabolic process; cellular metabolic process; organic substance metabolic process; metabolic process; cellular amino acid metabolic process; single-…		peptidase activity, acting on L-amino acid peptides; peptidase activity; exopeptidase activity; hydrolase activity; catalytic activity; omega peptidase activity;	K01307	GGH; gamma-glutamyl hydrolase [EC:3.4.19.9]	gmx00790 Folate biosynthesis - Glycine max (soybean);	IPR029062;	Class I glutamine amidotransferase-like;
I1M307	Epidermis-specific secreted glycoprotein EP1 OS=Glycine soja GN=glysoja_001616 PE=4 SV=1	1.394	Up	0.00831144	48.838	vacuolar membrane							IPR001480;	Bulb-type lectin domain;
I1M329	uncharacterized protein	0.743333	Down	0.044654	63.563	plasma membrane	transport; transmembrane transport; localization; establishment of localization;	intrinsic component of membrane; membrane; integral component of membrane; membrane part;	cation binding; metal ion binding; calcium ion binding; binding; ion binding;				IPR004837; IPR011992; IPR002048;	Sodium/calcium exchanger membrane region; EF-hand domain pair; EF-hand domain;
I1M3X9	"Protein THYLAKOID FORMATION1, chloroplastic OS=Glycine soja GN=glysoja_001329 PE=3 SV=1"	1.44467	Up	0.00894484	33.86	chloroplast	cellular component biogenesis; cellular component organization; cellular macromolecular complex assembly; protein complex subunit organization; photosynthesis, light reaction; photosystem II assembly; cellular metabolic process; macromolecular complex subunit organization; metabolic process; generation of precursor metabolites and energy; cellular component assembly; macromolecular complex assemb…
I1M5J3	uncharacterized protein	1.40667	Up	0.0173868	19.103	nucleus	peptide metabolic process; peptide biosynthetic process; cellular protein metabolic process; nitrogen compound metabolic process; biosynthetic process; cellular amide metabolic process; primary metabolic process; organonitrogen compound biosynthetic process; organic substance biosynthetic process; cellular metabolic process; cellular biosynthetic process; organic substance metabolic process; meta…	ribosome; organelle; intracellular organelle; intracellular non-membrane-bounded organelle; cell part; intracellular; cytoplasm; macromolecular complex; intracellular part; ribonucleoprotein complex; cell; intracellular ribonucleoprotein complex; cytoplasmic part; non-membrane-bounded organelle;	structural constituent of ribosome; structural molecule activity;	K02961	RP-S17; small subunit ribosomal protein S17	gmx03010 Ribosome - Glycine max (soybean);	IPR012340;	Nucleic acid-binding, OB-fold;
I1M7F7	uncharacterized protein	0.708333	Down	0.0402366	45.646	nucleus			protein binding; binding;	K14012	SHP1; UBX domain-containing protein 1	gmx04141 Protein processing in endoplasmic reticulum - Glycine max (soybean);	IPR001012; IPR029071; IPR012989; IPR009060;	UBX domain; Ubiquitin-related domain; SEP domain; UBA-like;
I1M923	"Glycine dehydrogenase [decarboxylating], mitochondrial OS=Glycine soja GN=glysoja_009060 PE=3 SV=1"	0.754	Down	0.0316536	114.93	mitochondria	alpha-amino acid catabolic process; single-organism process; glycine metabolic process; cellular metabolic process; organic substance metabolic process; glycine catabolic process; metabolic process; cellular amino acid metabolic process; cellular catabolic process; cellular process; single-organism catabolic process; oxidation-reduction process; small molecule metabolic process; single-organism c…		oxidoreductase activity, acting on the CH-NH2 group of donors; oxidoreductase activity, acting on the CH-NH2 group of donors, disulfide as acceptor; catalytic activity; glycine dehydrogenase (decarboxylating) activity; oxidoreductase activity;	K00281	GLDC; glycine dehydrogenase [EC:1.4.4.2]	gmx01100 Metabolic pathways - Glycine max (soybean); gmx00630 Glyoxylate and dicarboxylate metabolism - Glycine max (soybean); gmx01110 Biosynthesis of secondary metabolites - Glycine max (soybean); gmx01200 Carbon metabolism - Glycine max (soybean); gmx00260 Glycine, serine and threonine metabolism - Glycine max (soybean);	IPR015424; IPR015421;	Pyridoxal phosphate-dependent transferase; Pyridoxal phosphate-dependent transferase, major region, subdomain 1;
I1MAC6	uncharacterized protein	1.55033	Up	0.0164793	22.618	nucleus							IPR001763;	Rhodanese-like domain;
I1MAM4	Nitrate reductase	1.33633	Up	0.00940563	99.898	chloroplast	reactive oxygen species biosynthetic process; nitrate metabolic process; oxidation-reduction process; small molecule metabolic process; single-organism cellular process; single-organism process; nitrogen compound metabolic process; biosynthetic process; nitric oxide metabolic process; cellular metabolic process; cellular biosynthetic process; organic substance metabolic process; nitrogen cycle me…		ion binding; molybdopterin cofactor binding; oxidoreductase activity, acting on other nitrogenous compounds as donors, with NAD or NADP as acceptor; cofactor binding; oxidoreductase activity; heterocyclic compound binding; organic cyclic compound binding; heme binding; molybdenum ion binding; transition metal ion binding; catalytic activity; binding; oxidoreductase activity, acting on other nitro…	K10534	NR; nitrate reductase (NAD(P)H) [EC:1.7.1.1 1.7.1.2 1.7.1.3]	gmx00910 Nitrogen metabolism - Glycine max (soybean);	IPR017927; IPR008333; IPR014756; IPR001199; IPR000572; IPR001433; IPR017938; IPR001709; IPR005066;	Ferredoxin reductase-type FAD-binding domain; Oxidoreductase, FAD-binding domain; Immunoglobulin E-set; Cytochrome b5-like heme/steroid binding domain; Oxidoreductase, molybdopterin-binding domain; Oxidoreductase FAD/NAD(P)-binding; Riboflavin synthase-like beta-barrel; Flavoprotein pyridine nucleotide cytochrome reductase; Moybdenum cofactor oxidoreductase, dimerisation;
I1MBL5	Trans-cinnamate 4-monooxygenase OS=Glycine max GN=CYP73A11 PE=2 SV=1	0.64	Down	0.034311	57.968	cytoplasm	single-organism process; metabolic process; oxidation-reduction process; single-organism metabolic process;		organic cyclic compound binding; heterocyclic compound binding; heme binding; iron ion binding; transition metal ion binding; catalytic activity; binding; ion binding; cation binding; metal ion binding; oxidoreductase activity, acting on paired donors, with incorporation or reduction of molecular oxygen; tetrapyrrole binding; oxidoreductase activity;	K00487	CYP73A; trans-cinnamate 4-monooxygenase [EC:1.14.13.11]	gmx00945 Stilbenoid, diarylheptanoid and gingerol biosynthesis - Glycine max (soybean); gmx00360 Phenylalanine metabolism - Glycine max (soybean); gmx01100 Metabolic pathways - Glycine max (soybean); gmx01110 Biosynthesis of secondary metabolites - Glycine max (soybean); gmx00941 Flavonoid biosynthesis - Glycine max (soybean); gmx00130 Ubiquinone and other terpenoid-quinone biosynthesis - Glycine…
I1MBQ9	Sucrose synthase	1.90167	Up	0.00228142	95.275	chloroplast	single-organism carbohydrate metabolic process; metabolic process; sucrose metabolic process; cellular carbohydrate metabolic process; single-organism metabolic process; single-organism cellular process; single-organism process; oligosaccharide metabolic process; disaccharide metabolic process; carbohydrate metabolic process; primary metabolic process; cellular metabolic process; cellular process…		transferase activity, transferring hexosyl groups; catalytic activity; UDP-glucosyltransferase activity; UDP-glycosyltransferase activity; glucosyltransferase activity; transferase activity, transferring glycosyl groups; sucrose synthase activity; transferase activity;	K00695	E2.4.1.13; sucrose synthase [EC:2.4.1.13]	gmx01100 Metabolic pathways - Glycine max (soybean); gmx00500 Starch and sucrose metabolism - Glycine max (soybean);	IPR000368; IPR001296;	Sucrose synthase; Glycosyl transferase, family 1;
I1MCQ9	uncharacterized protein	1.411	Up	0.00173887	16.08	nucleus	peptide metabolic process; peptide biosynthetic process; cellular protein metabolic process; nitrogen compound metabolic process; biosynthetic process; cellular amide metabolic process; primary metabolic process; organonitrogen compound biosynthetic process; organic substance biosynthetic process; cellular metabolic process; cellular biosynthetic process; organic substance metabolic process; meta…	ribosome; organelle; intracellular organelle; intracellular non-membrane-bounded organelle; cell part; intracellular; cytoplasm; macromolecular complex; intracellular part; ribonucleoprotein complex; cell; intracellular ribonucleoprotein complex; cytoplasmic part; non-membrane-bounded organelle;	structural constituent of ribosome; structural molecule activity;	K02961	RP-S17; small subunit ribosomal protein S17	gmx03010 Ribosome - Glycine max (soybean);	IPR012340;	Nucleic acid-binding, OB-fold;
I1MCZ3	Protein HOTHEAD OS=Glycine soja GN=glysoja_022373 PE=3 SV=1	0.735	Down	0.0161946	64.351	chloroplast	single-organism process; metabolic process; oxidation-reduction process; single-organism metabolic process;		organic cyclic compound binding; heterocyclic compound binding; oxidoreductase activity, acting on CH-OH group of donors; nucleoside phosphate binding; flavin adenine dinucleotide binding; catalytic activity; binding; ion binding; anion binding; nucleotide binding; cofactor binding; small molecule binding; coenzyme binding; oxidoreductase activity;	K15403	ACE; fatty acid omega-hydroxy dehydrogenase [EC:1.1.-.-]	gmx00073 Cutin, suberine and wax biosynthesis - Glycine max (soybean);	IPR000172; IPR007867; IPR023753;	Glucose-methanol-choline oxidoreductase, N-terminal; Glucose-methanol-choline oxidoreductase, C-terminal; FAD/NAD(P)-binding domain;
I1MDX6	Glycosyltransferase	0.754333	Down	0.018694	54.491	chloroplast	metabolic process;		transferase activity, transferring glycosyl groups; transferase activity, transferring hexosyl groups; catalytic activity; transferase activity;
I1MEG6	Stem-specific protein TSJT1 OS=Glycine soja GN=glysoja_014315 PE=4 SV=1	3.02567	Up	0.000916814	20.571	cytoplasm							IPR024286; IPR029055;	Domain of unknown function DUF3700; Nucleophile aminohydrolases, N-terminal;
I1MF04	Putative membrane protein C24H6.13 OS=Glycine soja GN=glysoja_032797 PE=4 SV=1	1.38533	Up	0.00579617	81.847	chloroplast		membrane;					IPR027815; IPR003864; IPR032880;	10TM putative phosphate transporter, cytosolic domain; Calcium-dependent channel, 7TM region, putative phosphate; Calcium permeable stress-gated cation channel 1, N-terminal transmembrane domain;
I1MF65	uncharacterized protein	1.30267	Up	0.00428061	45.376	chloroplast				K19073	DVR; divinyl chlorophyllide a 8-vinyl-reductase [EC:1.3.1.75]	gmx01100 Metabolic pathways - Glycine max (soybean); gmx00860 Porphyrin and chlorophyll metabolism - Glycine max (soybean); gmx01110 Biosynthesis of secondary metabolites - Glycine max (soybean);	IPR016040;	NAD(P)-binding domain;
I1MF97	Histidine-containing phosphotransfer protein 1 OS=Glycine soja GN=glysoja_010090 PE=4 SV=1	1.44767	Up	0.0266317	12.736	chloroplast	regulation of cellular process; single organism signaling; cellular response to stimulus; signal transduction; regulation of biological process; cell communication; intracellular signal transduction; single-organism process; phosphorelay signal transduction system; signaling; response to stimulus; cellular process; biological regulation;		signal transducer activity;	K14490	AHP; histidine-containing phosphotransfer peotein	gmx04075 Plant hormone signal transduction - Glycine max (soybean);	IPR008207;	Signal transduction histidine kinase, phosphotransfer (Hpt) domain;
I1MGV6	60S ribosomal protein L27	1.461	Up	0.0326604	15.642	chloroplast	peptide metabolic process; peptide biosynthetic process; cellular protein metabolic process; nitrogen compound metabolic process; biosynthetic process; cellular amide metabolic process; primary metabolic process; organonitrogen compound biosynthetic process; organic substance biosynthetic process; cellular metabolic process; cellular biosynthetic process; organic substance metabolic process; meta…	ribosome; organelle; intracellular organelle; intracellular non-membrane-bounded organelle; cell part; intracellular; cytoplasm; macromolecular complex; intracellular part; ribonucleoprotein complex; cell; intracellular ribonucleoprotein complex; cytoplasmic part; non-membrane-bounded organelle;	structural constituent of ribosome; structural molecule activity;	K02901	RP-L27e; large subunit ribosomal protein L27e	gmx03010 Ribosome - Glycine max (soybean);	IPR008991; IPR014722; IPR005824;	Translation protein SH3-like domain; Ribosomal protein L2 domain 2; KOW;
I1MI59	uncharacterized protein	1.40633	Up	0.0456849	23.536	extracellular			enzyme regulator activity; peptidase inhibitor activity; peptidase regulator activity; endopeptidase regulator activity; enzyme inhibitor activity; molecular function regulator; endopeptidase inhibitor activity;				IPR011065;	Kunitz inhibitor ST1-like;
I1MJL6	60S ribosomal protein L6 OS=Glycine soja GN=glysoja_031242 PE=4 SV=1	1.395	Up	0.00331306	25.931	nucleus	peptide metabolic process; peptide biosynthetic process; cellular protein metabolic process; nitrogen compound metabolic process; biosynthetic process; cellular amide metabolic process; primary metabolic process; organonitrogen compound biosynthetic process; organic substance biosynthetic process; cellular metabolic process; cellular biosynthetic process; organic substance metabolic process; meta…	ribosome; organelle; intracellular organelle; intracellular non-membrane-bounded organelle; cell part; intracellular; cytoplasm; macromolecular complex; intracellular part; ribonucleoprotein complex; cell; intracellular ribonucleoprotein complex; cytoplasmic part; non-membrane-bounded organelle;	structural constituent of ribosome; structural molecule activity;	K02934	RP-L6e; large subunit ribosomal protein L6e	gmx03010 Ribosome - Glycine max (soybean);	IPR008991; IPR005568; IPR014722;	Translation protein SH3-like domain; Ribosomal protein L6, N-terminal; Ribosomal protein L2 domain 2;
I1ML28	Putative H/ACA ribonucleoprotein complex subunit 1-like protein 1 OS=Cajanus cajan GN=KK1_018372 PE=4 SV=1	1.36567	Up	0.0183346	19.899	cytoplasm	cellular component biogenesis; ribonucleoprotein complex biogenesis; cellular aromatic compound metabolic process; pseudouridine synthesis; nitrogen compound metabolic process; ribosome biogenesis; organic cyclic compound metabolic process; primary metabolic process; cellular metabolic process; RNA modification; organic substance metabolic process; RNA metabolic process; metabolic process; hetero…	intracellular organelle; intracellular non-membrane-bounded organelle; intracellular organelle part; box H/ACA snoRNP complex; macromolecular complex; nuclear lumen; nucleolar part; intracellular part; nucleolus; cell; organelle part; non-membrane-bounded organelle; membrane-enclosed lumen; organelle; intracellular membrane-bounded organelle; nucleus; catalytic complex; intracellular organelle lu…		K11128	GAR1; H/ACA ribonucleoprotein complex subunit 1	gmx03008 Ribosome biogenesis in eukaryotes - Glycine max (soybean);	IPR009000;	Translation protein, beta-barrel domain;
I1MN72	60S ribosomal protein L8-3 OS=Glycine soja GN=glysoja_039747 PE=3 SV=1	1.504	Up	0.00407509	28.129	cytoplasm	peptide metabolic process; peptide biosynthetic process; cellular protein metabolic process; nitrogen compound metabolic process; biosynthetic process; cellular amide metabolic process; primary metabolic process; organonitrogen compound biosynthetic process; organic substance biosynthetic process; cellular metabolic process; cellular biosynthetic process; organic substance metabolic process; meta…	ribosome; intracellular organelle; intracellular non-membrane-bounded organelle; intracellular organelle part; cytoplasm; macromolecular complex; intracellular part; cell; organelle part; non-membrane-bounded organelle; organelle; large ribosomal subunit; ribosomal subunit; intracellular; cell part; ribonucleoprotein complex; intracellular ribonucleoprotein complex; cytoplasmic part;	organic cyclic compound binding; heterocyclic compound binding; RNA binding; binding; nucleic acid binding; structural molecule activity; structural constituent of ribosome;	K02938	RP-L8e; large subunit ribosomal protein L8e	gmx03010 Ribosome - Glycine max (soybean);	IPR008991; IPR012340; IPR022669; IPR022666; IPR014726; IPR014722;	Translation protein SH3-like domain; Nucleic acid-binding, OB-fold; Ribosomal protein L2, C-terminal; Ribosomal Proteins L2, RNA binding domain; Ribosomal protein L2, domain 3; Ribosomal protein L2 domain 2;
I1MRX2	"Pentatricopeptide repeat-containing protein, chloroplastic OS=Glycine soja GN=glysoja_004265 PE=4 SV=1"	1.34767	Up	0.0077371	56.325	chloroplast			protein binding; binding;				IPR011990;	Tetratricopeptide-like helical domain;
I1MST1	Calmodulin binding protein OS=Zea mays GN=ZEAMMB73_910550 PE=2 SV=1	0.757	Down	0.0042656	69.746	nucleus	response to stress; response to stimulus;		protein binding; calmodulin binding; binding;
I1MVC1	uncharacterized protein	0.723	Down	0.0163318	69.424	chloroplast			transferase activity, transferring one-carbon groups; methyltransferase activity; catalytic activity; transferase activity;				IPR029063;	S-adenosyl-L-methionine-dependent methyltransferase;
I1MY46	GDSL esterase/lipase EXL3 OS=Glycine soja GN=glysoja_008593 PE=4 SV=1	0.518	Down	0.0115539	40.858	chloroplast	single-organism process; metabolic process; primary metabolic process; single-organism metabolic process; lipid metabolic process; organic substance metabolic process;		hydrolase activity; lipase activity; catalytic activity; hydrolase activity, acting on ester bonds;				IPR001087; IPR013830;	GDSL lipase/esterase; SGNH hydrolase-type esterase domain;
I1MYB0	uncharacterized protein	1.329	Up	0.0243872	53.433	nucleus			protein binding; selenium binding; binding;	K17285			IPR015943;	WD40/YVTN repeat-like-containing domain;
I1MZ32	uncharacterized protein	0.744333	Down	0.0279591	30.629	chloroplast				K08915	LHCB4; light-harvesting complex II chlorophyll a/b binding protein 4	gmx00196 Photosynthesis - antenna proteins - Glycine max (soybean); gmx01100 Metabolic pathways - Glycine max (soybean);	IPR023329;	Chlorophyll a/b binding protein domain;
I1MZ89	Folylpolyglutamate synthase	0.537	Down	0.014956	53.348	cytoplasm	cofactor biosynthetic process; pteridine-containing compound biosynthetic process; cellular aromatic compound metabolic process; organic acid biosynthetic process; single-organism process; cellular modified amino acid biosynthetic process; biosynthetic process; organonitrogen compound biosynthetic process; cellular metabolic process; organic substance metabolic process; metabolic process; heteroc…		ATP binding; nucleoside phosphate binding; nucleoside binding; ion binding; ligase activity; nucleotide binding; acid-amino acid ligase activity; ligase activity, forming carbon-nitrogen bonds; organic cyclic compound binding; heterocyclic compound binding; ribonucleoside binding; carbohydrate derivative binding; catalytic activity; ribonucleotide binding; binding; purine ribonucleoside binding; …	K01930	FPGS; folylpolyglutamate synthase [EC:6.3.2.17]	gmx01100 Metabolic pathways - Glycine max (soybean); gmx00790 Folate biosynthesis - Glycine max (soybean);	IPR013221; IPR004101;	Mur ligase, central; Mur ligase, C-terminal;
I1N019	"Phosphomethylpyrimidine synthase, chloroplastic OS=Glycine soja GN=glysoja_030318 PE=3 SV=1"	0.731667	Down	0.0155812	72.214	chloroplast	vitamin biosynthetic process; cellular aromatic compound metabolic process; single-organism process; biosynthetic process; thiamine-containing compound biosynthetic process; organonitrogen compound biosynthetic process; thiamine metabolic process; cellular metabolic process; sulfur compound biosynthetic process; organic substance metabolic process; pyrimidine-containing compound biosynthetic proc…		iron-sulfur cluster binding; binding; metal cluster binding;	K03147	thiC; phosphomethylpyrimidine synthase [EC:4.1.99.17]	gmx01100 Metabolic pathways - Glycine max (soybean); gmx00730 Thiamine metabolism - Glycine max (soybean);
I1N6I4	"6-phosphogluconate dehydrogenase, decarboxylating"	1.422	Up	0.00134776	55.372	mitochondria	NADP metabolic process; pyridine nucleotide metabolic process; cellular aromatic compound metabolic process; nicotinamide nucleotide metabolic process; nucleotide metabolic process; single-organism process; pyridine-containing compound metabolic process; cellular metabolic process; phosphate-containing compound metabolic process; organic substance metabolic process; glucose 6-phosphate metabolic …		oxidoreductase activity, acting on CH-OH group of donors; oxidoreductase activity, acting on the CH-OH group of donors, NAD or NADP as acceptor; phosphogluconate dehydrogenase (decarboxylating) activity; catalytic activity; oxidoreductase activity;	K00033	PGD; 6-phosphogluconate dehydrogenase [EC:1.1.1.44 1.1.1.343]	gmx01100 Metabolic pathways - Glycine max (soybean); gmx00030 Pentose phosphate pathway - Glycine max (soybean); gmx01110 Biosynthesis of secondary metabolites - Glycine max (soybean); gmx01200 Carbon metabolism - Glycine max (soybean); gmx00480 Glutathione metabolism - Glycine max (soybean);	IPR006115; IPR008927; IPR013328; IPR006114; IPR016040; IPR012284;	6-phosphogluconate dehydrogenase, NADP-binding; 6-phosphogluconate dehydrogenase C-terminal domain-like; 6-phosphogluconate dehydrogenase, domain 2; 6-phosphogluconate dehydrogenase, C-terminal; NAD(P)-binding domain; 6-phosphogluconate dehydrogenase, domain 3;
I1N7R4	Ribosome-like protein (Fragment) OS=Cucumis sativus GN=rpo1 PE=2 SV=1	1.59133	Up	0.00898912	19.437	chloroplast	peptide metabolic process; peptide biosynthetic process; cellular protein metabolic process; nitrogen compound metabolic process; biosynthetic process; cellular amide metabolic process; primary metabolic process; organonitrogen compound biosynthetic process; organic substance biosynthetic process; cellular metabolic process; cellular biosynthetic process; organic substance metabolic process; meta…	ribosome; organelle; intracellular organelle; intracellular non-membrane-bounded organelle; cell part; intracellular; cytoplasm; macromolecular complex; intracellular part; ribonucleoprotein complex; cell; intracellular ribonucleoprotein complex; cytoplasmic part; non-membrane-bounded organelle;	structural constituent of ribosome; structural molecule activity;
I1N828	Chalcone synthase OS=Cajanus cajan GN=KK1_040645 PE=4 SV=1	0.472333	Down	0.0349773	43.057	cytoplasm	biosynthetic process; metabolic process;		transferase activity, transferring acyl groups; transferase activity, transferring acyl groups other than amino-acyl groups; catalytic activity; transferase activity;	K00660	CHS; chalcone synthase [EC:2.3.1.74]	gmx01100 Metabolic pathways - Glycine max (soybean); gmx01110 Biosynthesis of secondary metabolites - Glycine max (soybean); gmx00941 Flavonoid biosynthesis - Glycine max (soybean); gmx04712 Circadian rhythm - plant - Glycine max (soybean);	IPR001099; IPR016039; IPR012328;	Chalcone/stilbene synthase, N-terminal; Thiolase-like; Chalcone/stilbene synthase, C-terminal;
I1N898	Tubulin alpha-3 chain OS=Glycine soja GN=glysoja_011241 PE=3 SV=1	1.35733	Up	0.0328537	49.96	cytoplasm	microtubule-based process; cellular process;	intracellular organelle; polymeric cytoskeletal fiber; microtubule; intracellular non-membrane-bounded organelle; cytoskeletal part; intracellular organelle part; supramolecular fiber; intracellular part; cell; supramolecular complex; organelle part; supramolecular polymer; non-membrane-bounded organelle; organelle; cytoskeleton; microtubule cytoskeleton; intracellular; cell part;	nucleoside phosphate binding; nucleoside binding; ion binding; hydrolase activity, acting on acid anhydrides; hydrolase activity; nucleotide binding; nucleoside-triphosphatase activity; organic cyclic compound binding; heterocyclic compound binding; ribonucleoside binding; carbohydrate derivative binding; pyrophosphatase activity; catalytic activity; structural constituent of cytoskeleton; ribonu…	K07374	TUBA; tubulin alpha	gmx04145 Phagosome - Glycine max (soybean);	IPR003008; IPR023123; IPR008280; IPR018316;	Tubulin/FtsZ, GTPase domain; Tubulin, C-terminal; Tubulin/FtsZ, C-terminal; Tubulin/FtsZ, 2-layer sandwich domain;
I1NE45	Lipoxygenase	1.688	Up	0.00182138	102.82	chloroplast	single-organism process; metabolic process; oxidation-reduction process; single-organism metabolic process;		oxidoreductase activity, acting on single donors with incorporation of molecular oxygen, incorporation of two atoms of oxygen; oxidoreductase activity, acting on single donors with incorporation of molecular oxygen; catalytic activity; binding; dioxygenase activity; ion binding; cation binding; metal ion binding; protein binding; oxidoreductase activity;	K00454	LOX2S; lipoxygenase [EC:1.13.11.12]	gmx00591 Linoleic acid metabolism - Glycine max (soybean); gmx00592 alpha-Linolenic acid metabolism - Glycine max (soybean); gmx01100 Metabolic pathways - Glycine max (soybean); gmx01110 Biosynthesis of secondary metabolites - Glycine max (soybean);	IPR027433; IPR001024; IPR013819;	Lipoxygenase, domain 3; PLAT/LH2 domain; Lipoxygenase, C-terminal;
I1NH37	60S ribosomal protein L3 OS=Glycine soja GN=glysoja_031724 PE=3 SV=1	1.3425	Up	0.043306	44.396	cytoplasm	peptide metabolic process; peptide biosynthetic process; cellular protein metabolic process; nitrogen compound metabolic process; biosynthetic process; cellular amide metabolic process; primary metabolic process; organonitrogen compound biosynthetic process; organic substance biosynthetic process; cellular metabolic process; cellular biosynthetic process; organic substance metabolic process; meta…	ribosome; organelle; intracellular organelle; intracellular non-membrane-bounded organelle; cell part; intracellular; cytoplasm; macromolecular complex; intracellular part; ribonucleoprotein complex; cell; intracellular ribonucleoprotein complex; cytoplasmic part; non-membrane-bounded organelle;	structural constituent of ribosome; structural molecule activity;	K02925	RP-L3e; large subunit ribosomal protein L3e	gmx03010 Ribosome - Glycine max (soybean);	IPR009000;	Translation protein, beta-barrel domain;
I1NID8	uncharacterized protein	0.739667	Down	0.00283805	43.519	chloroplast							IPR029058; IPR000073;	Alpha/Beta hydrolase fold; Alpha/beta hydrolase fold-1;
I1NJ23	60S ribosomal protein L22-2 OS=Glycine soja GN=glysoja_023811 PE=4 SV=1	1.34367	Up	0.0312563	14.095	cytoplasm	peptide metabolic process; peptide biosynthetic process; cellular protein metabolic process; nitrogen compound metabolic process; biosynthetic process; cellular amide metabolic process; primary metabolic process; organonitrogen compound biosynthetic process; organic substance biosynthetic process; cellular metabolic process; cellular biosynthetic process; organic substance metabolic process; meta…	ribosome; organelle; intracellular organelle; intracellular non-membrane-bounded organelle; cell part; intracellular; cytoplasm; macromolecular complex; intracellular part; ribonucleoprotein complex; cell; intracellular ribonucleoprotein complex; cytoplasmic part; non-membrane-bounded organelle;	structural constituent of ribosome; structural molecule activity;	K02891	RP-L22e; large subunit ribosomal protein L22e	gmx03010 Ribosome - Glycine max (soybean);
K7KFI7	60S ribosomal L23-like protein OS=Gossypium arboreum GN=F383_07075 PE=3 SV=1	1.51333	Up	0.0283517	13.422	cytoplasm	peptide metabolic process; peptide biosynthetic process; cellular protein metabolic process; nitrogen compound metabolic process; biosynthetic process; cellular amide metabolic process; primary metabolic process; organonitrogen compound biosynthetic process; organic substance biosynthetic process; cellular metabolic process; cellular biosynthetic process; organic substance metabolic process; meta…	ribosome; organelle; intracellular organelle; intracellular non-membrane-bounded organelle; cell part; intracellular; cytoplasm; macromolecular complex; intracellular part; ribonucleoprotein complex; cell; intracellular ribonucleoprotein complex; cytoplasmic part; non-membrane-bounded organelle;	structural constituent of ribosome; structural molecule activity;	K02894	RP-L23e; large subunit ribosomal protein L23e	gmx03010 Ribosome - Glycine max (soybean);
K7KHH1	uncharacterized protein	1.30533	Up	0.0252886	27.914	nucleus			organic cyclic compound binding; heterocyclic compound binding; transition metal ion binding; binding; nucleic acid binding; ion binding; metal ion binding; cation binding; zinc ion binding;	K09250			IPR001878;	Zinc finger, CCHC-type;
K7KQ85	60S ribosomal protein L38 OS=Zea mays GN=ZEAMMB73_223701 PE=2 SV=1	1.50933	Up	0.00827131	7.9453	chloroplast	peptide metabolic process; peptide biosynthetic process; cellular protein metabolic process; nitrogen compound metabolic process; biosynthetic process; cellular amide metabolic process; primary metabolic process; organonitrogen compound biosynthetic process; organic substance biosynthetic process; cellular metabolic process; cellular biosynthetic process; organic substance metabolic process; meta…	ribosome; organelle; intracellular organelle; intracellular non-membrane-bounded organelle; cell part; intracellular; cytoplasm; macromolecular complex; intracellular part; ribonucleoprotein complex; cell; intracellular ribonucleoprotein complex; cytoplasmic part; non-membrane-bounded organelle;	structural constituent of ribosome; structural molecule activity;	K02923	RP-L38e; large subunit ribosomal protein L38e	gmx03010 Ribosome - Glycine max (soybean);
K7KZ64	Galactoside 2-alpha-L-fucosyltransferase OS=Glycine soja GN=glysoja_032682 PE=4 SV=1	0.766	Down	0.0260731	61.859	nucleus	cellular component biogenesis; cell wall organization or biogenesis; cell wall biogenesis; cellular process; cellular component organization or biogenesis;	membrane;	fucosyltransferase activity; transferase activity, transferring hexosyl groups; catalytic activity; galactoside 2-alpha-L-fucosyltransferase activity; transferase activity, transferring glycosyl groups; alpha-(1,2)-fucosyltransferase activity; transferase activity;	K13681
K7L204	Zinc finger protein NUTCRACKER OS=Glycine soja GN=glysoja_039069 PE=4 SV=1	1.438	Up	0.026706	59.011	nucleus			organic cyclic compound binding; heterocyclic compound binding; binding; nucleic acid binding; ion binding; cation binding; metal ion binding;				IPR015880; IPR007087; IPR013087;	Zinc finger, C2H2-like; Zinc finger, C2H2; Zinc finger C2H2-type/integrase DNA-binding domain;
K7L2P1	uncharacterized protein	0.768333	Down	0.00819281	68.83	chloroplast	single-organism process; metabolic process; oxidation-reduction process; single-organism metabolic process;		oxidoreductase activity, acting on diphenols and related substances as donors, oxygen as acceptor; oxidoreductase activity, acting on diphenols and related substances as donors; catalytic activity; catechol oxidase activity; oxidoreductase activity;	K00422	E1.10.3.1; polyphenol oxidase [EC:1.10.3.1]	gmx01100 Metabolic pathways - Glycine max (soybean); gmx00350 Tyrosine metabolism - Glycine max (soybean); gmx00950 Isoquinoline alkaloid biosynthesis - Glycine max (soybean); gmx01110 Biosynthesis of secondary metabolites - Glycine max (soybean);	IPR022739; IPR002227; IPR008922; IPR022740;	Polyphenol oxidase, central domain; Tyrosinase copper-binding domain; Uncharacterised domain, di-copper centre; Polyphenol oxidase, C-terminal;
K7L3K0	"PsbB mRNA maturation factor Mbb1, chloroplastic OS=Glycine soja GN=glysoja_004322 PE=4 SV=1"	1.46	Up	0.000384938	59.602	chloroplast	RNA processing; cellular aromatic compound metabolic process; organic cyclic compound metabolic process; nitrogen compound metabolic process; primary metabolic process; cellular metabolic process; organic substance metabolic process; RNA metabolic process; metabolic process; nucleic acid metabolic process; heterocycle metabolic process; nucleobase-containing compound metabolic process; cellular m…		protein binding; binding;				IPR011990; IPR013026;	Tetratricopeptide-like helical domain; Tetratricopeptide repeat-containing domain;							叶绿体基因psbB
K7L6U4	Vicianin hydrolase (Fragment) OS=Glycine soja GN=glysoja_008525 PE=3 SV=1	0.768333	Down	0.0108994	41.984	chloroplast	metabolic process; carbohydrate metabolic process; primary metabolic process; organic substance metabolic process;		hydrolase activity, hydrolyzing O-glycosyl compounds; hydrolase activity; catalytic activity; hydrolase activity, acting on glycosyl bonds;				IPR017853; IPR013781;	Glycoside hydrolase superfamily; Glycoside hydrolase, catalytic domain;
K7LAX9	uncharacterized protein	1.32167	Up	0.00243783	22.441	chloroplast	peptide metabolic process; peptide biosynthetic process; cellular protein metabolic process; nitrogen compound metabolic process; biosynthetic process; cellular amide metabolic process; primary metabolic process; organonitrogen compound biosynthetic process; organic substance biosynthetic process; cellular metabolic process; cellular biosynthetic process; organic substance metabolic process; meta…	ribosome; organelle; intracellular organelle; intracellular non-membrane-bounded organelle; cell part; intracellular; cytoplasm; macromolecular complex; intracellular part; ribonucleoprotein complex; cell; intracellular ribonucleoprotein complex; cytoplasmic part; non-membrane-bounded organelle;	structural constituent of ribosome; structural molecule activity;				IPR012340; IPR022666;	Nucleic acid-binding, OB-fold; Ribosomal Proteins L2, RNA binding domain;
K7LBC5	Actin-depolymerizing factor 2 OS=Glycine soja GN=glysoja_015105 PE=3 SV=1	1.33567	Up	0.0475939	15.405	mitochondria	protein depolymerization; cellular component organization; protein complex subunit organization; single-organism cellular process; macromolecular complex disassembly; actin filament organization; actin polymerization or depolymerization; single-organism process; actin filament depolymerization; protein complex disassembly; macromolecular complex subunit organization; single-organism organelle org…	organelle; cytoskeleton; intracellular organelle; intracellular non-membrane-bounded organelle; cell part; intracellular; intracellular part; cell; actin cytoskeleton; non-membrane-bounded organelle;	actin binding; protein binding; cytoskeletal protein binding; binding;	K05765			IPR029006; IPR002108;	ADF-H/Gelsolin-like domain; Actin-depolymerising factor homology domain;
K7LKY9	LRR receptor-like serine/threonine-protein kinase FLS2 OS=Glycine soja GN=glysoja_027693 PE=4 SV=1	1.80067	Up	0.0424206	98.638	cytoplasm			protein binding; binding;				IPR013210; IPR032675;	Leucine-rich repeat-containing N-terminal, plant-type; Leucine-rich repeat domain, L domain-like;
K7LQT7	uncharacterized protein	1.96833	Up	0.00655581	10.206	chloroplast							IPR012340;	Nucleic acid-binding, OB-fold;
K7M318	Fatty acyl-CoA reductase 3 OS=Glycine soja GN=glysoja_021018 PE=4 SV=1	1.36	Up	0.0175017	55.332	chloroplast				K13356	FAR; alcohol-forming fatty acyl-CoA reductase [EC:1.2.1.84]	gmx04146 Peroxisome - Glycine max (soybean); gmx00073 Cutin, suberine and wax biosynthesis - Glycine max (soybean);	IPR033640; IPR016040; IPR013120;	Fatty acyl-CoA reductase, C-terminal; NAD(P)-binding domain; Male sterility, NAD-binding;
K7MDE4	Aspartic proteinase nepenthesin-1 OS=Glycine soja GN=glysoja_007383 PE=3 SV=1	0.6585	Down	0.0486775	46.26	endoplasmic reticulum							IPR032799; IPR021109; IPR033121; IPR032861;	Xylanase inhibitor, C-terminal; Aspartic peptidase domain; Peptidase family A1 domain; Xylanase inhibitor, N-terminal;
K7MHJ5	Probable aquaporin PIP2-2 OS=Oryza sativa subsp. japonica GN=PIP2-2 PE=2 SV=1	0.668333	Down	0.00704438	19.253	cytoplasm	transport; localization; establishment of localization;	membrane;	transporter activity;				IPR023271;	Aquaporin-like;
K7MQS3	Aspartic proteinase nepenthesin-2 OS=Glycine soja GN=glysoja_035345 PE=3 SV=1	0.740333	Down	0.0122394	52.064	extracellular	proteolysis; metabolic process; macromolecule metabolic process; protein metabolic process; primary metabolic process; organic substance metabolic process;		endopeptidase activity; peptidase activity; catalytic activity; aspartic-type endopeptidase activity; peptidase activity, acting on L-amino acid peptides; hydrolase activity; aspartic-type peptidase activity;				IPR032799; IPR033873; IPR021109; IPR033121; IPR032861;	Xylanase inhibitor, C-terminal; CND41-like; Aspartic peptidase domain; Peptidase family A1 domain; Xylanase inhibitor, N-terminal;
K7MRC4	uncharacterized protein	0.626667	Down	0.000159002	52.536	mitochondria			transferase activity, transferring acyl groups; transferase activity, transferring acyl groups other than amino-acyl groups; catalytic activity; transferase activity;	K13065	E2.3.1.133; shikimate O-hydroxycinnamoyltransferase [EC:2.3.1.133]	gmx00945 Stilbenoid, diarylheptanoid and gingerol biosynthesis - Glycine max (soybean); gmx01100 Metabolic pathways - Glycine max (soybean); gmx01110 Biosynthesis of secondary metabolites - Glycine max (soybean); gmx00941 Flavonoid biosynthesis - Glycine max (soybean); gmx00940 Phenylpropanoid biosynthesis - Glycine max (soybean);	IPR023213;	Chloramphenicol acetyltransferase-like domain;
K7MUW6	Pentatricopeptide repeat-containing protein OS=Glycine soja GN=glysoja_019272 PE=4 SV=1	2.003	Up	0.036956	27.528	cytoplasm				K07735
P0CG89	Histone H4	1.65733	Up	0.00136882	11.409	nucleus	cellular component biogenesis; cellular component organization; nucleosome organization; cellular macromolecular complex assembly; chromatin assembly or disassembly; macromolecular complex subunit organization; protein-DNA complex assembly; DNA packaging; nucleosome assembly; chromosome organization; cellular component assembly; organelle organization; macromolecular complex assembly; chromatin o…	intracellular organelle; intracellular non-membrane-bounded organelle; intracellular organelle part; macromolecular complex; intracellular part; cell; organelle part; chromosomal part; nucleosome; non-membrane-bounded organelle; intracellular membrane-bounded organelle; organelle; nucleus; chromatin; intracellular; cell part; chromosome; membrane-bounded organelle; DNA packaging complex; protein-…	organic cyclic compound binding; heterocyclic compound binding; DNA binding; protein heterodimerization activity; binding; protein dimerization activity; nucleic acid binding; protein binding;	K11254			IPR009072;	Histone-fold;
P10743	Stem 31 kDa glycoprotein	1.485	Up	0.0168398	29.28	chloroplast			nutrient reservoir activity;				IPR023214;	HAD-like domain;
P13708	Sucrose synthase	1.4495	Up	0.0170208	92.242	cytoplasm	single-organism carbohydrate metabolic process; metabolic process; sucrose metabolic process; cellular carbohydrate metabolic process; single-organism metabolic process; single-organism cellular process; single-organism process; oligosaccharide metabolic process; disaccharide metabolic process; carbohydrate metabolic process; primary metabolic process; cellular metabolic process; cellular process…		transferase activity, transferring hexosyl groups; catalytic activity; UDP-glucosyltransferase activity; UDP-glycosyltransferase activity; glucosyltransferase activity; transferase activity, transferring glycosyl groups; sucrose synthase activity; transferase activity;	K00695	E2.4.1.13; sucrose synthase [EC:2.4.1.13]	gmx01100 Metabolic pathways - Glycine max (soybean); gmx00500 Starch and sucrose metabolism - Glycine max (soybean);	IPR000368; IPR001296;	Sucrose synthase; Glycosyl transferase, family 1;
P15490	Stem 28 kDa glycoprotein	2.021	Up	0.00254055	29.065	vacuolar membrane			nutrient reservoir activity;				IPR023214;	HAD-like domain;
P17093	40S ribosomal protein S11	1.66167	Up	0.00524095	17.833	cytoplasm	peptide metabolic process; peptide biosynthetic process; cellular protein metabolic process; nitrogen compound metabolic process; biosynthetic process; cellular amide metabolic process; primary metabolic process; organonitrogen compound biosynthetic process; organic substance biosynthetic process; cellular metabolic process; cellular biosynthetic process; organic substance metabolic process; meta…	ribosome; organelle; intracellular organelle; intracellular non-membrane-bounded organelle; cell part; intracellular; cytoplasm; macromolecular complex; intracellular part; ribonucleoprotein complex; cell; intracellular ribonucleoprotein complex; cytoplasmic part; non-membrane-bounded organelle;	structural constituent of ribosome; structural molecule activity;	K02949	RP-S11e; small subunit ribosomal protein S11e	gmx03010 Ribosome - Glycine max (soybean);	IPR012340; IPR032440;	Nucleic acid-binding, OB-fold; 40S ribosomal protein S11, N-terminal;
P25096	Protein P21	0.443333	Down	0.00665234	21.463	chloroplast
P39657	RuBisCO-associated protein	2.45433	Up	0.0263436	31.258	cytoplasm	metabolic process; carbohydrate metabolic process; primary metabolic process; organic substance metabolic process;		hydrolase activity, hydrolyzing O-glycosyl compounds; hydrolase activity; catalytic activity; hydrolase activity, acting on glycosyl bonds;				IPR001223; IPR017853; IPR013781;	Glycoside hydrolase family 18, catalytic domain; Glycoside hydrolase superfamily; Glycoside hydrolase, catalytic domain;
P62302	40S ribosomal protein S13	1.42833	Up	0.00703612	17.14	nucleus	peptide metabolic process; peptide biosynthetic process; cellular protein metabolic process; nitrogen compound metabolic process; biosynthetic process; cellular amide metabolic process; primary metabolic process; organonitrogen compound biosynthetic process; organic substance biosynthetic process; cellular metabolic process; cellular biosynthetic process; organic substance metabolic process; meta…	ribosome; organelle; intracellular organelle; intracellular non-membrane-bounded organelle; cell part; intracellular; cytoplasm; macromolecular complex; intracellular part; ribonucleoprotein complex; cell; intracellular ribonucleoprotein complex; cytoplasmic part; non-membrane-bounded organelle;	structural constituent of ribosome; structural molecule activity;	K02953	RP-S13e; small subunit ribosomal protein S13e	gmx03010 Ribosome - Glycine max (soybean);	IPR012606; IPR009068;	Ribosomal protein S13/S15, N-terminal; S15/NS1, RNA-binding;
Q02243	Wound-induced protein (Fragment)	1.56533	Up	0.0198929	11.123	chloroplast	defense response to fungus; response to external stimulus; response to fungus; response to stress; defense response to bacterium; defense response to other organism; defense response; response to external biotic stimulus; response to stimulus; response to other organism; response to bacterium; multi-organism process; response to biotic stimulus;						IPR009009; IPR001153;	RlpA-like protein, double-psi beta-barrel domain; Barwin domain;
Q2LAL2	Cytochrome P450 monooxygenase CYP76O2	0.494333	Down	0.000168776	55.994	chloroplast	single-organism process; metabolic process; oxidation-reduction process; single-organism metabolic process;		organic cyclic compound binding; heterocyclic compound binding; heme binding; iron ion binding; transition metal ion binding; catalytic activity; binding; ion binding; cation binding; metal ion binding; oxidoreductase activity, acting on paired donors, with incorporation or reduction of molecular oxygen; tetrapyrrole binding; oxidoreductase activity;
Q2MJR4	Myo-inositol-1-phosphate synthase	0.253	Down	0.000539876	56.45	cytoplasm	carbohydrate biosynthetic process; organic hydroxy compound metabolic process; alcohol metabolic process; inositol metabolic process; inositol biosynthetic process; phospholipid biosynthetic process; single-organism process; biosynthetic process; cellular lipid metabolic process; cellular metabolic process; phosphate-containing compound metabolic process; organic substance metabolic process; lipi…		intramolecular lyase activity; inositol-3-phosphate synthase activity; isomerase activity; catalytic activity;	K01858	INO1; myo-inositol-1-phosphate synthase [EC:5.5.1.4]	gmx00562 Inositol phosphate metabolism - Glycine max (soybean); gmx01100 Metabolic pathways - Glycine max (soybean);	IPR013021; IPR016040;	Myo-inositol-1-phosphate synthase, GAPDH-like; NAD(P)-binding domain;
Q2PMQ2	"30S ribosomal protein S11, chloroplastic"	1.34067	Up	0.0220217	15.001	cytoplasm	peptide metabolic process; peptide biosynthetic process; cellular protein metabolic process; nitrogen compound metabolic process; biosynthetic process; cellular amide metabolic process; primary metabolic process; organonitrogen compound biosynthetic process; organic substance biosynthetic process; cellular metabolic process; cellular biosynthetic process; organic substance metabolic process; meta…	ribosome; organelle; intracellular organelle; intracellular non-membrane-bounded organelle; cell part; intracellular; cytoplasm; macromolecular complex; intracellular part; ribonucleoprotein complex; cell; intracellular ribonucleoprotein complex; cytoplasmic part; non-membrane-bounded organelle;	structural constituent of ribosome; structural molecule activity;	K02948	RP-S11; small subunit ribosomal protein S11	gmx03010 Ribosome - Glycine max (soybean);
Q2PMU5	"30S ribosomal protein S4, chloroplastic"	1.32733	Up	0.0232878	23.499	nucleus	peptide metabolic process; peptide biosynthetic process; cellular protein metabolic process; nitrogen compound metabolic process; biosynthetic process; cellular amide metabolic process; primary metabolic process; organonitrogen compound biosynthetic process; organic substance biosynthetic process; cellular metabolic process; cellular biosynthetic process; organic substance metabolic process; meta…	intracellular organelle; ribosome; intracellular non-membrane-bounded organelle; small ribosomal subunit; cytoplasm; intracellular organelle part; macromolecular complex; intracellular part; cell; organelle part; non-membrane-bounded organelle; organelle; cell part; intracellular; ribosomal subunit; ribonucleoprotein complex; intracellular ribonucleoprotein complex; cytoplasmic part;	organic cyclic compound binding; heterocyclic compound binding; RNA binding; binding; nucleic acid binding; structural molecule activity; structural constituent of ribosome; rRNA binding;	K02986	RP-S4; small subunit ribosomal protein S4	gmx03010 Ribosome - Glycine max (soybean);	IPR001912; IPR002942;	Ribosomal protein S4/S9, N-terminal; RNA-binding S4 domain;
Q42803	Aspartate aminotransferase	1.52233	Up	0.0324065	47.64	chloroplast	small molecule metabolic process; single-organism cellular process; nitrogen compound metabolic process; single-organism process; biosynthetic process; primary metabolic process; cellular metabolic process; organic substance metabolic process; metabolic process; cellular amino acid metabolic process; single-organism metabolic process; carboxylic acid metabolic process; organic acid metabolic proc…		organic cyclic compound binding; heterocyclic compound binding; transferase activity, transferring nitrogenous groups; catalytic activity; binding; ion binding; anion binding; transaminase activity; transferase activity; cofactor binding; pyridoxal phosphate binding;	K14455	GOT2; aspartate aminotransferase, mitochondrial [EC:2.6.1.1]	gmx00350 Tyrosine metabolism - Glycine max (soybean); gmx01230 Biosynthesis of amino acids - Glycine max (soybean); gmx00330 Arginine and proline metabolism - Glycine max (soybean); gmx01110 Biosynthesis of secondary metabolites - Glycine max (soybean); gmx01200 Carbon metabolism - Glycine max (soybean); gmx00710 Carbon fixation in photosynthetic organisms - Glycine max (soybean); gmx00270 Cystei…	IPR004839; IPR015424; IPR015421;	Aminotransferase, class I/classII; Pyridoxal phosphate-dependent transferase; Pyridoxal phosphate-dependent transferase, major region, subdomain 1;
Q43758	Ascorbate peroxidase	0.581	Down	0.00532285	27.051	cytoplasm	metabolic process; response to stress; oxidation-reduction process; single-organism metabolic process; response to oxidative stress; single-organism process; response to stimulus;		organic cyclic compound binding; heterocyclic compound binding; heme binding; catalytic activity; binding; antioxidant activity; peroxidase activity; tetrapyrrole binding; oxidoreductase activity; oxidoreductase activity, acting on peroxide as acceptor;	K00434	E1.11.1.11; L-ascorbate peroxidase [EC:1.11.1.11]	gmx00053 Ascorbate and aldarate metabolism - Glycine max (soybean); gmx00480 Glutathione metabolism - Glycine max (soybean);	IPR002016;	Haem peroxidase, plant/fungal/bacterial;
Q5JCL0	Mitogen-activated protein kinase kinase MAPKK2	1.309	Up	0.0352226	39.54	nucleus	phosphorylation; cellular protein metabolic process; primary metabolic process; cellular metabolic process; phosphate-containing compound metabolic process; organic substance metabolic process; metabolic process; protein phosphorylation; phosphorus metabolic process; cellular macromolecule metabolic process; cellular protein modification process; protein metabolic process; macromolecule metabolic…		ATP binding; nucleoside phosphate binding; phosphotransferase activity, alcohol group as acceptor; nucleoside binding; ion binding; protein kinase activity; nucleotide binding; organic cyclic compound binding; heterocyclic compound binding; ribonucleoside binding; carbohydrate derivative binding; kinase activity; catalytic activity; ribonucleotide binding; binding; purine ribonucleoside binding; …	K20603	MKK2; mitogen-activated protein kinase kinase 2 [EC:2.7.12.2]	gmx04016 MAPK signaling pathway - plant - Glycine max (soybean);	IPR000719; IPR011009;	Protein kinase domain; Protein kinase-like domain;
Q71UA1	Superoxide dismutase	0.224333	Down	0.00743004	27.466	chloroplast	superoxide metabolic process; metabolic process; reactive oxygen species metabolic process; oxidation-reduction process; single-organism metabolic process; single-organism process; cellular process; cellular metabolic process;		superoxide dismutase activity; catalytic activity; oxidoreductase activity, acting on superoxide radicals as acceptor; binding; ion binding; antioxidant activity; cation binding; metal ion binding; oxidoreductase activity;	K04564	SOD2; superoxide dismutase, Fe-Mn family [EC:1.15.1.1]	gmx04146 Peroxisome - Glycine max (soybean);	IPR019831; IPR019832;	Manganese/iron superoxide dismutase, N-terminal; Manganese/iron superoxide dismutase, C-terminal;
Q7XA50	Sorbitol-like transporter	0.6	Down	0.00647408	56.489	plasma membrane	transport; transmembrane transport; localization; establishment of localization;	intrinsic component of membrane; membrane; integral component of membrane; membrane part;	substrate-specific transporter activity; substrate-specific transmembrane transporter activity; transmembrane transporter activity; transporter activity;				IPR020846;	Major facilitator superfamily domain;
Q84L89	L-asparaginase	0.529667	Down	0.0035753	34.555	cytoplasm			hydrolase activity; catalytic activity;	K13051			IPR029055;	Nucleophile aminohydrolases, N-terminal;
Q8LJS2	Histone deacetylase HDT1	1.37133	Up	0.000204209	31.354	nucleus			metal ion binding; cation binding; binding; ion binding;				IPR007087;	Zinc finger, C2H2;
Q93YG3	Chlorophyll a/b binding protein type II	1.41267	Up	0.0263832	28.613	chloroplast				K08913	LHCB2; light-harvesting complex II chlorophyll a/b binding protein 2	gmx00196 Photosynthesis - antenna proteins - Glycine max (soybean); gmx01100 Metabolic pathways - Glycine max (soybean);	IPR023329;	Chlorophyll a/b binding protein domain;
Q9FUJ5	Ribulose bisphosphate carboxylase small chain	1.40733	Up	0.00677221	20.005	chloroplast				K01602	rbcS; ribulose-bisphosphate carboxylase small chain [EC:4.1.1.39]	gmx01100 Metabolic pathways - Glycine max (soybean); gmx00630 Glyoxylate and dicarboxylate metabolism - Glycine max (soybean); gmx01200 Carbon metabolism - Glycine max (soybean); gmx00710 Carbon fixation in photosynthetic organisms - Glycine max (soybean);	IPR024680; IPR000894;	Ribulose-1,5-bisphosphate carboxylase small subunit, N-terminal; Ribulose bisphosphate carboxylase small chain, domain;
Q9FZL4	"Probable monogalactosyldiacylglycerol synthase, chloroplastic"	0.7005	Down	0.00150303	57.839	chloroplast	glycolipid biosynthetic process; liposaccharide metabolic process; single-organism biosynthetic process; membrane lipid metabolic process; single-organism cellular process; glycolipid metabolic process; single-organism process; cellular lipid metabolic process; biosynthetic process; primary metabolic process; cellular metabolic process; organic substance biosynthetic process; cellular biosyntheti…		transferase activity, transferring glycosyl groups; transferase activity, transferring hexosyl groups; catalytic activity; transferase activity;	K03715	E2.4.1.46; 1,2-diacylglycerol 3-beta-galactosyltransferase [EC:2.4.1.46]	gmx01100 Metabolic pathways - Glycine max (soybean); gmx00561 Glycerolipid metabolism - Glycine max (soybean);	IPR009695; IPR007235;	Diacylglycerol glucosyltransferase, N-terminal; Glycosyl transferase, family 28, C-terminal;
Q9XE94	Geranylgeranyl hydrogenase	1.35533	Up	0.029224	51.328	chloroplast	cofactor biosynthetic process; pigment biosynthetic process; cellular aromatic compound metabolic process; chlorophyll metabolic process; single-organism process; biosynthetic process; organonitrogen compound biosynthetic process; cellular metabolic process; organic substance metabolic process; porphyrin-containing compound metabolic process; metabolic process; heterocycle metabolic process; arom…		oxidoreductase activity, acting on the CH-CH group of donors; oxidoreductase activity, acting on the CH-CH group of donors, NAD or NADP as acceptor; catalytic activity; geranylgeranyl reductase activity; oxidoreductase activity;	K10960	chlP; geranylgeranyl diphosphate/geranylgeranyl-bacteriochlorophyllide a reductase [EC:1.3.1.83 1.3.1.111]	gmx01100 Metabolic pathways - Glycine max (soybean); gmx00860 Porphyrin and chlorophyll metabolism - Glycine max (soybean); gmx01110 Biosynthesis of secondary metabolites - Glycine max (soybean); gmx00900 Terpenoid backbone biosynthesis - Glycine max (soybean);	IPR016040; IPR023753;	NAD(P)-binding domain; FAD/NAD(P)-binding domain;
Q9XHC6	Beta-amyrin 24-hydroxylase	0.495667	Down	0.00133471	58.261	chloroplast	single-organism process; metabolic process; oxidation-reduction process; single-organism metabolic process;		organic cyclic compound binding; heterocyclic compound binding; heme binding; iron ion binding; transition metal ion binding; catalytic activity; binding; ion binding; cation binding; metal ion binding; oxidoreductase activity, acting on paired donors, with incorporation or reduction of molecular oxygen; tetrapyrrole binding; oxidoreductase activity;	K15814	CYP93E1; beta-amyrin 24-hydroxylase [EC:1.14.99.43]	gmx01110 Biosynthesis of secondary metabolites - Glycine max (soybean); gmx00909 Sesquiterpenoid and triterpenoid biosynthesis - Glycine max (soybean);
I1JCH6	Flavanone 3-dioxygenase OS=Glycine soja GN=glysoja_000146 PE=3 SV=1	0.6495	Down	0.00898972	42.172	cytoplasm	single-organism process; metabolic process; oxidation-reduction process; single-organism metabolic process;		catalytic activity; oxidoreductase activity;	K00475	E1.14.11.9; naringenin 3-dioxygenase [EC:1.14.11.9]	gmx01100 Metabolic pathways - Glycine max (soybean); gmx01110 Biosynthesis of secondary metabolites - Glycine max (soybean); gmx00941 Flavonoid biosynthesis - Glycine max (soybean);	IPR027443; IPR005123; IPR026992;	Isopenicillin N synthase-like; Oxoglutarate/iron-dependent dioxygenase; Non-haem dioxygenase N-terminal domain;
I1JST5	uncharacterized protein	1.386	Up	0.0279711	65.676	nucleus			protein binding; binding;				IPR001810; IPR015916;	F-box domain; Galactose oxidase, beta-propeller;
I1KL24	Armadillo repeat-containing protein 6 OS=Glycine soja GN=glysoja_047318 PE=4 SV=1	0.7165	Down	0.0459679	39.868	chloroplast			protein binding; binding;				IPR011989; IPR016024;	Armadillo-like helical; Armadillo-type fold;
I1LPC2	Biotin synthase OS=Glycine soja GN=glysoja_044219 PE=3 SV=1	0.726	Down	0.0164255	41.552	chloroplast	vitamin biosynthetic process; organic acid biosynthetic process; biotin metabolic process; single-organism process; biosynthetic process; organonitrogen compound biosynthetic process; cellular metabolic process; sulfur compound biosynthetic process; organic substance metabolic process; metabolic process; vitamin metabolic process; heterocycle metabolic process; water-soluble vitamin biosynthetic …		radical SAM enzyme activity; catalytic activity; iron-sulfur cluster binding; binding; biotin synthase activity; transferase activity, transferring sulfur-containing groups; sulfurtransferase activity; transferase activity; metal cluster binding;	K01012	bioB; biotin synthase [EC:2.8.1.6]	gmx01100 Metabolic pathways - Glycine max (soybean); gmx00780 Biotin metabolism - Glycine max (soybean);	IPR010722; IPR013785; IPR006638; IPR007197;	Biotin and thiamin synthesis-associated domain; Aldolase-type TIM barrel; Elongator protein 3/MiaB/NifB; Radical SAM;
I1M8B3	uncharacterized protein	0.5805	Down	0.0182374	78.629	chloroplast			protein binding; binding;				IPR011990;	Tetratricopeptide-like helical domain;
I1MK83	uncharacterized protein	0.738	Down	0.0309026	61.766	nucleus				K03691	POFUT; peptide-O-fucosyltransferase [EC:2.4.1.221]	gmx00514 Other types of O-glycan biosynthesis - Glycine max (soybean);
